# Supplementary material for: Rumen and fecal microbiota profiles associated with immunity of young and adult goats
Source: Front Immunol. 2022 Sep 13;13:978402. doi: 10.3389/fimmu.2022.978402 (PMC9513485; doi:10.3389/fimmu.2022.978402)
Supplement: Supplementary file 3 [file Table_1.xls]

#OTU_num	MR1	MR2	MR3	MR4	MR5	MR6	MR7	MR8	MR9	MR10	MR11	MR12	MC1	MC2	MC3	MC4	MC5	MC6	MC7	MC8	MC9	MC10	MC11	MC12	IC1	IC2	IC3	IC4	IC5	IC6	IC7	IC8	IC9	IC10	IC11	IC12	IR1	IR2	IR3	IR4	IR5	IR6	IR7	IR8	IR9	IR10	IR11	IR12	Taxonomy
OTU_1	0	1	0	4	0	0	0	0	0	0	0	0	0	0	0	0	0	0	0	0	0	0	0	0	2348	9097	11012	5529	17167	3344	18927	1727	3519	3476	6280	7397	68	96	76	163	91	85	120	88	120	17	56	92	k__Bacteria;p__Firmicutes;c__Bacilli;o__Lactobacillales;f__Lactobacillaceae;g__Lactobacillus;s__Lactobacillus_amylovorus
OTU_2	0	0	0	0	0	0	0	0	0	0	0	0	1917	1575	2176	3280	10198	13534	6276	1456	1331	2384	2935	369	0	0	0	0	0	0	0	0	0	0	0	0	0	0	0	0	0	0	0	0	0	0	0	0	k__Bacteria;p__Proteobacteria;c__Gammaproteobacteria;o__Aeromonadales;f__Succinivibrionaceae;g__Succinivibrio;s__
OTU_3	0	0	0	0	0	0	0	0	0	0	0	0	0	0	0	0	0	0	0	0	0	0	0	0	560	284	629	5984	398	9155	429	182	662	20345	346	3300	1	0	0	0	0	1	0	0	0	0	0	0	k__Bacteria;p__Bacteroidota;c__Bacteroidia;o__Bacteroidales;f__Bacteroidaceae;g__Bacteroides;s__Bacteroides_coprophilus
OTU_4	0	0	0	0	0	0	0	0	0	0	0	0	0	0	0	0	0	0	0	0	0	0	0	0	618	7438	323	980	5168	252	410	9957	2158	487	11466	2226	8	8	8	7	3	4	9	8	5	2	3	4	k__Bacteria;p__Actinobacteriota;c__Coriobacteriia;o__Coriobacteriales;f__Coriobacteriaceae;g__Collinsella;s__Collinsella_tanakaei
OTU_5	18	31	55	3	0	40	115	16	5	25	0	56	17	13	12	2	0	0	0	0	76	1	8	0	3834	263	54	236	266	16825	52	155	99	261	9978	652	2	0	0	1	1	2	2	5	2	0	0	0	k__Bacteria;p__Verrucomicrobiota;c__Verrucomicrobiae;o__Verrucomicrobiales;f__Akkermansiaceae;g__Akkermansia;s__Akkermansia_muciniphila
OTU_6	0	0	0	0	0	0	0	0	0	0	0	0	0	0	0	0	0	0	0	0	0	0	0	0	735	2333	6693	3301	6383	1247	1380	11170	464	811	2813	1019	0	3	0	3	0	1	2	0	1	0	1	0	k__Bacteria;p__Firmicutes;c__Clostridia;o__Lachnospirales;f__Lachnospiraceae
OTU_7	3	3	4	8	17	8	6	10	2	5	624	174	2	2	4	2	0	0	0	1	4	0	2	0	26398	119	85	87	325	178	89	80	79	48	68	120	4	12	18	172	84	296	14	9	6	1	2	7	k__Bacteria;p__Actinobacteriota;c__Actinobacteria;o__Bifidobacteriales;f__Bifidobacteriaceae;g__Bifidobacterium
OTU_8	3050	8248	6120	8844	12645	9225	8287	4620	4306	3637	2384	3102	54	33	102	7	91	223	205	165	24	229	144	83	0	25	0	1	3	1	7	7	17	1	13	0	7	2	4	20	5	4	13	9	13	0	58	36	k__Archaea;p__Euryarchaeota;c__Methanobacteria;o__Methanobacteriales;f__Methanobacteriaceae;g__Methanobrevibacter;s__
OTU_9	0	0	0	0	0	0	0	0	0	0	0	0	0	0	0	0	0	0	0	0	0	0	0	0	487	686	1115	1195	348	3933	1500	343	665	7475	1267	6291	4	1	9	4	8	1	1	2	3	0	6	5	k__Bacteria;p__Bacteroidota;c__Bacteroidia;o__Bacteroidales;f__Bacteroidaceae;g__Bacteroides
OTU_10	8	2	3	2	3	1	0	3	11	12	72	3	1717	2412	3858	1430	414	358	3595	428	6653	3162	256	122	0	0	0	0	0	0	0	0	0	0	0	0	0	0	0	0	0	0	0	0	0	0	0	0	k__Bacteria;p__Proteobacteria;c__Gammaproteobacteria;o__Aeromonadales;f__Succinivibrionaceae;g__Succinivibrio;s__
OTU_11	0	4	5	2	0	0	0	0	0	0	0	1	7	17	19	18	15	7	10	6	3	5	8	24	4982	1723	1192	1318	581	1342	942	418	8115	269	4117	1591	61	5	2	7	11	11	8	8	8	9	10	8	k__Bacteria;p__Desulfobacterota;c__Desulfovibrionia;o__Desulfovibrionales;f__Desulfovibrionaceae;g__Desulfovibrio
OTU_12	0	0	0	0	0	0	0	0	0	0	0	0	1	0	0	0	0	0	0	0	0	0	0	0	3668	2178	180	247	208	147	725	493	307	139	1726	11644	1	2	0	1	6	4	1	3	4	1	2	2	k__Bacteria;p__Bacteroidota;c__Bacteroidia;o__Bacteroidales;f__Muribaculaceae;g__;s__
OTU_13	0	0	0	0	0	0	0	0	0	0	0	0	0	0	0	0	0	0	0	0	0	0	0	0	180	74	1652	5912	1947	197	629	1737	127	114	382	8425	0	0	1	0	2	0	0	0	1	0	0	2	k__Bacteria;p__Bacteroidota;c__Bacteroidia;o__Bacteroidales;f__Muribaculaceae;g__;s__
OTU_14	0	0	0	0	0	0	0	0	0	0	0	0	0	0	0	0	0	0	0	0	0	0	0	0	95	124	12684	205	679	1523	215	2873	80	74	85	62	0	1	1	3	0	0	0	0	1	1	2	2	k__Bacteria;p__Firmicutes;c__Negativicutes;o__Acidaminococcales;f__Acidaminococcaceae;g__Phascolarctobacterium;s__Phascolarctobacterium_faecium
OTU_15	0	1	1	2	3	0	0	3	1	0	0	0	1	0	0	1	0	0	0	0	0	0	0	0	169	122	61	41	70	31	211	161	95	48	133	25	659	3693	2033	6566	5446	1917	2258	3835	6801	5723	4361	2401	k__Bacteria;p__Firmicutes;c__Clostridia;o__Christensenellales;f__Christensenellaceae;g__Christensenellaceae_R-7_group;s__
OTU_16	0	0	0	0	0	0	0	0	0	0	0	0	0	0	0	0	0	0	2	0	1	0	0	0	459	208	395	1964	487	318	2342	775	6441	210	991	3371	0	0	0	0	0	0	0	0	0	0	1	1	k__Bacteria;p__Bacteroidota;c__Bacteroidia;o__Bacteroidales;f__Muribaculaceae;g__;s__
OTU_17	0	0	0	0	0	0	0	0	0	0	0	0	0	0	0	0	0	0	0	0	0	0	0	0	317	11007	1077	1142	1707	482	1064	2449	570	726	1275	260	0	1	0	6	0	0	0	0	1	1	0	0	k__Bacteria;p__Firmicutes;c__Clostridia;o__Lachnospirales;f__Lachnospiraceae;g__Blautia
OTU_18	0	1	0	0	2	0	0	0	0	0	0	0	0	0	0	0	0	0	0	0	0	0	0	0	0	0	0	0	0	0	0	0	0	2	0	0	107	9864	102	191	398	4711	624	629	130	106	511	145	k__Bacteria;p__Bacteroidota;c__Bacteroidia;o__Bacteroidales;f__Bacteroidales_BS11_gut_group;g__;s__
OTU_19	9	12	6	12	0	5	3	3	3	4	4	8	0	0	1	0	1	0	0	0	4	0	0	0	553	3278	1041	610	1261	427	3184	141	454	411	1190	1275	5	5	4	53	4	3	2	0	6	8	1	1	k__Bacteria;p__Firmicutes;c__Bacilli;o__Lactobacillales;f__Lactobacillaceae;g__Lactobacillus;s__Lactobacillus_reuteri
OTU_20	0	0	0	0	0	0	0	0	0	0	0	0	0	0	0	0	0	0	0	0	0	0	0	0	23	10	11	141	165	10764	8	12	7	11	17	18	0	0	0	0	0	0	1	0	0	0	0	0	k__Bacteria;p__Cyanobacteria;c__Vampirivibrionia;o__Gastranaerophilales;f__;g__;s__
OTU_21	0	0	0	0	0	0	0	0	0	0	0	0	0	0	0	0	0	0	0	0	0	0	0	0	18	104	28	18	36	19	48	42	15	130	60	19	154	2675	514	582	1310	818	1121	576	389	2892	723	401	k__Bacteria;p__Firmicutes;c__Clostridia
OTU_22	0	0	0	0	0	0	0	0	0	0	0	0	0	0	0	0	0	0	0	0	0	0	0	0	0	0	0	0	0	0	0	0	1	0	1	0	1455	144	169	3021	948	835	1436	530	588	399	1196	2699	k__Bacteria;p__Bacteroidota;c__Bacteroidia;o__Bacteroidales;f__Prevotellaceae;g__Prevotella
OTU_23	0	0	0	0	0	0	0	1	0	0	0	0	0	0	0	0	0	0	0	0	0	0	0	0	476	2075	1092	491	1423	324	3378	82	379	276	1124	1220	2	0	0	0	3	2	0	0	0	0	0	0	k__Bacteria;p__Firmicutes;c__Bacilli;o__Lactobacillales;f__Lactobacillaceae;g__Lactobacillus;s__Lactobacillus_mucosae
OTU_24	0	0	0	0	0	0	0	0	0	0	0	0	0	0	0	0	0	0	0	0	0	0	0	0	1339	81	771	2355	327	86	62	229	5073	56	227	791	0	0	0	7	0	0	0	0	0	0	0	1	k__Bacteria;p__Bacteroidota;c__Bacteroidia;o__Bacteroidales;f__Muribaculaceae;g__;s__
OTU_25	0	0	0	0	0	0	0	0	0	0	0	0	1	0	1	0	0	0	0	0	1	0	0	0	673	234	1198	1082	5174	687	514	178	406	1456	755	1164	0	0	0	228	2	0	1	0	2	2	0	0	k__Bacteria;p__Firmicutes;c__Clostridia;o__Lachnospirales;f__Lachnospiraceae;g__Anaerostipes;s__Anaerostipes_hadrus
OTU_26	41	8	28	7	23	3	54	94	37	3	16	85	4	1	2	0	9	0	1	10	1	0	2	5	27	989	156	86	376	47	1365	71	1724	75	275	153	54	103	628	545	31	191	270	44	392	270	1828	1051	k__Archaea;p__Euryarchaeota;c__Methanobacteria;o__Methanobacteriales;f__Methanobacteriaceae;g__Methanobrevibacter
OTU_27	0	1	0	1	2	1	8	17	1	2	0	0	0	0	0	0	0	0	0	0	0	0	0	0	0	0	0	0	0	0	0	0	0	0	0	0	100	762	1541	1884	914	169	509	337	116	3981	162	1080	k__Bacteria;p__Bacteroidota;c__Bacteroidia;o__Bacteroidales;f__F082;g__;s__
OTU_28	0	0	0	0	0	0	0	0	0	0	0	0	0	0	0	0	0	0	0	0	0	0	0	0	184	2398	105	975	196	63	139	3954	360	327	1831	100	2	1	3	7	3	1	2	1	2	0	2	0	k__Bacteria;p__Actinobacteriota;c__Coriobacteriia;o__Coriobacteriales;f__Coriobacteriaceae;g__Collinsella;s__Collinsella_aerofaciens
OTU_29	0	0	0	0	0	0	0	0	0	0	0	0	15	33	7	42	16	20	27	3	150	64	140	5	52	17	73	82	797	83	132	174	301	5241	187	1783	0	0	0	0	0	0	0	0	0	0	0	0	k__Bacteria;p__Campilobacterota;c__Campylobacteria;o__Campylobacterales;f__Campylobacteraceae;g__Campylobacter
OTU_30	1	4	1	1	7	0	19	3	1	0	0	0	0	0	0	0	0	0	0	0	0	0	0	0	0	0	1	0	1	2	0	1	0	0	0	0	131	102	409	691	140	244	967	3147	858	881	1966	5712	k__Bacteria;p__Bacteroidota;c__Bacteroidia;o__Bacteroidales;f__F082;g__;s__
OTU_31	0	0	0	0	0	0	0	0	0	0	0	0	0	0	1	1	0	0	0	0	1	0	0	0	248	1399	268	632	469	1344	608	5354	525	169	1340	640	0	0	0	4	1	1	0	0	0	0	0	0	k__Bacteria;p__Firmicutes;c__Clostridia;o__Lachnospirales;f__Lachnospiraceae;g__[Ruminococcus]_torques_group;s__
OTU_32	0	0	0	0	0	0	0	0	0	0	0	0	0	0	0	0	0	0	0	0	0	0	0	0	111	3	89	0	2	0	0	1	1	0	0	0	4711	368	115	220	471	966	717	244	500	127	153	546	k__Bacteria;p__Firmicutes;c__Clostridia;o__Oscillospirales;f__Oscillospiraceae;g__UCG-002;s__
OTU_33	0	0	0	0	0	0	0	0	0	0	0	0	11	7	7	4	4	1	6	1	31	2	0	0	772	753	982	799	782	445	250	182	156	8585	108	67	1	1	0	62	5	2	1	2	2	1	3	16	k__Bacteria;p__Firmicutes;c__Clostridia;o__Oscillospirales;f__Ruminococcaceae;g__Faecalibacterium
OTU_34	0	0	0	0	0	0	0	0	0	0	0	0	0	2	2	0	3	1	3	2	6	1	0	3	301	316	345	227	449	582	313	261	112	534	3151	2204	0	0	0	2	1	0	1	1	0	1	0	1	k__Bacteria;p__Firmicutes;c__Clostridia;o__Oscillospirales;f__Ruminococcaceae;g__Subdoligranulum;s__
OTU_35	0	0	0	0	0	0	0	0	0	0	0	0	0	0	0	0	0	0	0	0	0	0	0	0	84	37	130	535	141	3393	620	61	91	1573	220	154	0	0	0	0	0	0	0	0	0	0	0	0	k__Bacteria;p__Bacteroidota;c__Bacteroidia;o__Bacteroidales;f__Tannerellaceae;g__Parabacteroides;s__
OTU_36	0	0	1	0	0	0	1	0	1	0	1	0	0	1	0	0	0	0	0	0	0	0	0	0	1	1	1	1	2	0	1	1	1	1	2	0	784	1029	216	1117	2989	490	1135	2118	1176	350	604	1987	k__Bacteria;p__Firmicutes;c__Clostridia;o__Christensenellales;f__Christensenellaceae;g__Christensenellaceae_R-7_group;s__
OTU_37	0	0	0	0	0	0	0	0	0	0	0	0	7	9	6	2	0	1	8	5	43	8	4	3	1644	107	139	409	122	84	108	52	78	904	179	3302	0	0	1	1	0	1	0	0	1	0	1	3	k__Bacteria;p__Firmicutes;c__Bacilli;o__Erysipelotrichales;f__Erysipelatoclostridiaceae;g__Erysipelotrichaceae_UCG-003;s__
OTU_38	0	0	0	0	0	0	0	0	0	0	0	0	7	6	2	2	9	11	4	6	1	7	6	2	223	210	423	345	792	241	3669	114	551	153	142	96	0	0	0	0	0	0	0	0	0	0	0	0	k__Bacteria;p__Firmicutes;c__Clostridia;o__Oscillospirales;f__Oscillospiraceae;g__UCG-005;s__
OTU_39	0	0	0	0	0	0	0	0	0	0	0	0	0	0	0	0	0	0	0	0	0	0	0	0	147	146	817	199	4585	163	337	78	80	172	946	164	1	0	0	0	1	0	0	1	0	0	0	0	k__Bacteria;p__Firmicutes;c__Clostridia;o__Lachnospirales;f__Lachnospiraceae;g__Anaerostipes
OTU_40	0	0	0	0	0	0	0	0	0	0	0	0	0	0	0	0	0	0	0	0	0	0	0	0	173	56	112	188	67	334	890	40	96	3614	126	163	0	0	1	17	0	0	0	0	0	1	0	0	k__Bacteria;p__Bacteroidota;c__Bacteroidia;o__Bacteroidales;f__Bacteroidaceae;g__Bacteroides;s__Bacteroides_caccae
OTU_41	439	2322	1424	407	853	499	4213	864	152	330	185	2377	42	20	35	17	26	11	32	17	17	21	20	17	0	2	0	0	1	1	0	1	0	0	0	0	3	4	3	4	9	1	0	1	2	9	1	1	k__Bacteria;p__Firmicutes;c__Clostridia;o__Oscillospirales;f__Ruminococcaceae;g__Ruminococcus;s__Ruminococcus_sp
OTU_42	0	0	0	0	0	0	0	0	0	0	0	0	0	0	0	0	0	0	0	0	0	0	0	0	1	1	0	0	0	1	1	0	1	0	0	0	398	159	158	370	143	1592	729	954	606	49	948	717	k__Bacteria;p__Firmicutes;c__Clostridia;o__Oscillospirales;f__Oscillospiraceae;g__NK4A214_group;s__
OTU_43	0	0	0	0	0	0	0	1	0	0	0	0	0	0	0	0	0	0	0	0	0	0	0	0	0	0	0	0	0	0	0	1	0	0	0	1	5245	44	55	80	46	133	76	36	85	6	27	121	k__Bacteria;p__Verrucomicrobiota;c__Kiritimatiellae;o__WCHB1-41;f__;g__;s__
OTU_44	1	0	0	0	1	1	3	1	3	0	0	0	0	0	0	0	2	0	1	0	0	1	0	1	0	0	0	0	1	1	1	0	0	0	2	1	7928	197	106	166	119	861	109	145	160	139	110	922	k__Bacteria;p__Bacteroidota;c__Bacteroidia;o__Bacteroidales;f__F082;g__;s__
OTU_45	0	0	0	0	0	0	0	0	0	0	0	0	0	0	0	0	0	0	0	0	0	0	0	0	202	20	1346	1244	1046	36	32	49	1422	48	655	126	0	0	0	0	0	0	0	0	0	0	1	0	k__Bacteria;p__Bacteroidota;c__Bacteroidia;o__Bacteroidales;f__Muribaculaceae;g__;s__
OTU_46	0	1	0	0	2	0	0	0	0	0	0	1	0	0	0	0	0	0	0	0	0	0	0	0	1	0	0	1	1	1	0	0	1	0	0	1	901	1065	292	438	254	881	1568	855	324	488	2148	1041	k__Bacteria;p__Bacteroidota;c__Bacteroidia;o__Bacteroidales;f__Rikenellaceae;g__SP3-e08;s__
OTU_47	0	0	0	0	0	0	0	1	0	0	0	0	0	0	0	0	0	0	0	0	0	0	0	0	0	0	1	0	1	0	2	0	0	0	1	2	148	452	202	458	603	305	1168	302	741	919	585	393	k__Bacteria;p__Firmicutes;c__Clostridia;o__Lachnospirales;f__Lachnospiraceae;g__Butyrivibrio;s__Butyrivibrio_fibrisolvens
OTU_48	0	0	0	0	0	0	0	0	0	0	0	0	0	0	0	0	0	0	0	0	0	0	0	0	148	206	334	789	217	1605	674	436	115	1535	294	737	1	0	1	3	0	0	0	0	0	1	0	0	k__Bacteria;p__Bacteroidota;c__Bacteroidia;o__Bacteroidales;f__Bacteroidaceae;g__Bacteroides;s__Bacteroides_uniformis
OTU_49	0	0	0	0	0	0	0	0	0	0	0	0	0	0	0	0	0	0	0	0	0	0	0	0	0	0	0	0	0	0	0	0	1	0	0	0	23	9	56	27	43	42	79	14	40	54	5240	34	k__Bacteria;p__Bacteroidota;c__Bacteroidia;o__Bacteroidales;f__Prevotellaceae;g__Prevotella;s__
OTU_50	0	0	0	0	0	0	0	0	0	0	0	0	0	0	0	0	0	0	0	0	0	0	0	0	1	1	0	0	0	0	0	0	0	2	0	0	36	400	842	35	2009	812	502	91	125	44	241	47	k__Bacteria;p__Bacteroidota;c__Bacteroidia;o__Bacteroidales;f__Prevotellaceae;g__Prevotella;s__
OTU_51	0	0	0	0	0	0	0	0	0	0	0	0	8	4	4	5	5	3	12	4	7	4	4	9	225	105	204	1645	250	138	183	71	91	1601	111	246	0	1	0	1	0	0	2	0	0	0	0	0	k__Bacteria;p__Firmicutes;c__Clostridia;o__Oscillospirales;f__Oscillospiraceae;g__UCG-005;s__
OTU_52	44	40	66	10	27	16	40	9	17	5	2	7	0	0	0	0	0	0	0	0	0	0	0	0	1	2	56	2	2	0	0	1	0	0	2	0	128	75	278	1317	120	871	143	207	750	4404	522	358	k__Bacteria;p__Firmicutes;c__Negativicutes;o__Acidaminococcales;f__Acidaminococcaceae;g__Succiniclasticum;s__
OTU_53	0	0	4	3	0	1	2	0	2	0	0	0	26	154	145	50	54	84	64	4216	139	342	92	294	0	0	0	0	0	0	0	0	0	0	0	0	2	8	22	1	1	1	4	4	3	0	1	1	k__Bacteria;p__Proteobacteria;c__Gammaproteobacteria;o__Aeromonadales;f__Succinivibrionaceae;g__Ruminobacter;s__
OTU_54	0	0	0	0	0	0	1	0	0	0	0	0	0	0	0	0	0	0	0	0	0	0	0	0	0	0	0	0	0	0	0	0	0	0	0	0	576	12	17	74	26	19	11	30	43	4	122	14	k__Bacteria;p__Bacteroidota;c__Bacteroidia;o__Bacteroidales;f__Prevotellaceae;g__Prevotella
OTU_55	0	0	0	0	0	0	0	0	0	0	0	0	0	1	0	0	0	0	0	2	1	1	0	0	36	13	2019	68	2303	43	58	75	18	21	138	75	0	0	0	0	0	0	0	0	0	0	0	0	k__Bacteria;p__Bacteroidota;c__Bacteroidia;o__Bacteroidales;f__Muribaculaceae;g__;s__
OTU_56	0	0	0	0	0	1	0	0	0	1	0	0	0	0	0	0	0	0	0	0	0	0	0	0	8	3	1	4	6	1	12	0	6	4	5	1	1334	181	201	284	632	101	385	770	423	182	350	224	k__Bacteria;p__Firmicutes;c__Clostridia;o__unidentified_Clostridia;f__Hungateiclostridiaceae;g__Saccharofermentans;s__
OTU_57	274	0	0	0	788	0	0	0	0	0	1020	35	0	0	0	0	0	0	0	0	0	0	0	0	1315	832	93	2	223	1	0	1	0	2	0	1	129	125	136	177	137	127	169	113	155	18	85	258	k__Bacteria;p__Firmicutes;c__Bacilli;o__Lactobacillales;f__Lactobacillaceae;g__Lactobacillus;s__Lactobacillus_iners
OTU_58	1	1	3	7	0	0	4	0	4	0	0	0	0	0	0	0	0	0	0	0	0	0	0	0	0	0	0	0	0	0	1	0	1	1	0	0	84	229	98	186	173	225	1327	449	202	1976	739	143	k__Bacteria;p__Firmicutes;c__Clostridia;o__Lachnospirales;f__Lachnospiraceae;g__Lachnospiraceae_XPB1014_group;s__
OTU_59	0	0	0	0	0	0	0	0	0	0	0	0	0	0	0	0	0	0	0	0	0	0	0	0	0	0	0	0	0	0	0	0	0	0	0	0	33	13	158	35	384	402	2720	18	72	119	41	31	k__Bacteria;p__Bacteroidota;c__Bacteroidia;o__Bacteroidales;f__Prevotellaceae
OTU_60	2	0	0	0	12	7	6	5	1	0	5	5	0	0	0	0	0	0	0	0	0	0	0	0	0	0	0	1	0	0	0	0	0	0	1	0	20	81	17	102	71	32	20	20	110	3770	28	14	k__Bacteria;p__Bacteroidota;c__Bacteroidia;o__Bacteroidales;f__Muribaculaceae;g__;s__
OTU_61	0	1	0	0	0	0	0	0	1	0	0	0	0	0	0	0	0	0	0	0	0	0	0	0	2	0	0	2	0	0	2	0	0	0	0	0	516	1869	319	495	995	307	1669	573	1117	737	717	611	k__Bacteria;p__Firmicutes;c__Clostridia;o__Oscillospirales;f__Oscillospiraceae;g__NK4A214_group;s__
OTU_62	0	0	0	0	0	0	0	0	0	0	0	0	581	380	385	38	156	205	55	924	1001	2320	202	229	0	0	0	0	0	0	0	0	0	0	0	0	0	0	0	0	0	0	0	0	1	0	0	0	k__Bacteria;p__Bacteroidota;c__Bacteroidia;o__Bacteroidales;f__Bacteroidales_RF16_group;g__;s__
OTU_63	0	0	0	0	0	0	0	0	0	0	0	0	0	0	0	0	0	0	0	0	0	0	0	0	129	287	172	1641	167	146	174	55	111	1025	113	102	0	0	0	1	0	0	0	0	1	0	0	0	k__Bacteria;p__Firmicutes;c__Clostridia;o__Oscillospirales;f__Oscillospiraceae;g__Intestinimonas;s__
OTU_64	0	0	0	0	0	0	0	0	0	0	0	0	0	0	0	0	0	0	0	0	0	0	0	0	280	78	236	43	231	214	267	59	36	95	2686	61	0	0	0	3	0	1	0	0	0	1	0	0	k__Bacteria;p__Bacteroidota;c__Bacteroidia;o__Bacteroidales;f__Muribaculaceae;g__;s__
OTU_65	241	69	143	66	105	98	53	53	99	53	26	30	817	524	868	216	359	586	149	822	444	1325	663	1326	0	1	0	0	0	0	0	1	0	1	3	0	8	36	44	12	7	10	9	19	88	32	24	21	k__Bacteria;p__Firmicutes;c__Clostridia;o__Oscillospirales;f__Oscillospiraceae;g__UCG-002;s__
OTU_66	2	0	1	1	0	1	1	0	2	0	0	1	0	0	0	0	0	0	0	0	0	0	0	0	0	0	0	0	0	1	0	0	0	0	0	0	100	957	106	186	75	273	92	125	181	25	353	2338	k__Bacteria;p__Bacteroidota;c__Bacteroidia;o__Bacteroidales;f__Rikenellaceae;g__Rikenellaceae_RC9_gut_group;s__
OTU_67	0	0	1	1	0	0	2	0	0	0	0	0	0	0	0	0	0	0	0	0	0	0	0	0	0	0	0	0	0	0	1	0	0	0	0	1	94	185	332	244	603	716	79	564	891	63	380	737	k__Bacteria;p__Bacteroidota;c__Bacteroidia;o__Bacteroidales;f__Rikenellaceae;g__Rikenellaceae_RC9_gut_group
OTU_68	0	0	0	0	0	0	0	0	0	0	0	0	0	0	0	0	0	0	0	0	0	0	0	0	99	97	182	91	298	139	2571	51	31	68	98	48	0	0	0	9	0	0	0	0	0	0	0	0	k__Bacteria;p__Firmicutes;c__Clostridia;o__Lachnospirales;f__Lachnospiraceae;g__Blautia
OTU_69	5	3	3	2	2	2	8	12	17	1	2	9	592	363	441	403	429	737	2625	462	718	426	398	197	0	0	1	0	1	1	0	0	0	0	0	0	0	0	0	0	0	0	0	0	0	0	0	0	k__Bacteria;p__Firmicutes;c__Clostridia;o__Lachnospirales;f__Lachnospiraceae
OTU_70	0	0	0	2	0	0	0	0	0	1	1	1	0	0	0	0	0	0	0	0	0	0	0	0	0	0	0	0	0	1	0	0	0	1	0	0	2483	694	90	221	219	77	112	95	120	46	183	108	k__Bacteria;p__Bacteroidota;c__Bacteroidia;o__Bacteroidales;f__Rikenellaceae;g__SP3-e08;s__
OTU_71	0	0	0	0	0	0	0	0	0	0	0	0	0	0	0	0	0	0	0	0	0	0	0	0	0	0	0	0	0	0	0	0	0	0	0	0	420	54	196	754	145	151	1778	273	273	49	734	577	k__Bacteria;p__Bacteroidota;c__Bacteroidia;o__Bacteroidales;f__Prevotellaceae;g__Prevotella;s__
OTU_72	0	0	0	0	0	0	0	0	0	0	0	0	0	0	0	0	0	0	0	0	0	0	0	0	460	1556	28	68	58	56	286	404	110	97	96	204	0	2	1	0	0	0	1	0	2	0	2	0	k__Bacteria;p__Actinobacteriota;c__Coriobacteriia;o__Coriobacteriales;f__Eggerthellaceae;g__Paraeggerthella
OTU_73	233	295	221	56	80	418	429	87	102	162	32	187	161	147	253	71	174	124	140	85	159	104	64	113	3	7	11	6	27	6	36	5	4	8	5	1	28	5	9	12	12	16	3	10	6	7	5	11	k__Bacteria;p__Firmicutes;c__Clostridia;o__Oscillospirales;f__[Eubacterium]_coprostanoligenes_group;g__;s__
OTU_74	624	146	1609	1166	579	658	286	1641	2231	893	918	910	0	0	0	0	0	0	0	0	0	0	0	0	0	0	0	0	0	0	0	0	0	0	0	0	3	5	8	101	205	10	12	60	4	69	58	7	k__Bacteria;p__Bacteroidota;c__Bacteroidia;o__Bacteroidales;f__Prevotellaceae;g__Prevotella
OTU_75	0	0	0	0	0	0	0	0	0	0	0	0	0	0	0	0	0	0	0	0	0	0	0	0	7	12	1	9	5	38	7	3	2	11	14	2	0	0	0	1	0	0	0	0	0	0	0	0	k__Bacteria;p__Firmicutes;c__Clostridia;o__Lachnospirales;f__Lachnospiraceae;g__Tyzzerella;s__Anaerotignum_lactatifermentans
OTU_76	0	0	0	0	0	0	0	0	0	0	0	0	1176	1683	1642	1276	687	1819	1440	924	1011	1032	1494	455	0	0	0	0	0	0	0	0	0	0	0	0	0	0	0	0	0	0	0	0	0	0	0	0	k__Bacteria;p__Bacteroidota;c__Bacteroidia;o__Bacteroidales;f__Bacteroidales_RF16_group;g__;s__
OTU_77	0	0	0	0	0	0	0	0	0	0	0	0	0	0	0	0	0	0	0	0	0	0	0	0	120	20	233	152	140	703	486	164	88	67	318	807	0	2	0	1	1	2	0	1	0	0	0	1	k__Bacteria;p__Bacteroidota;c__Bacteroidia;o__Bacteroidales;f__Tannerellaceae;g__Parabacteroides;s__Parabacteroides_merdae
OTU_78	0	0	0	0	0	0	0	0	0	0	0	0	0	0	0	0	0	0	0	0	0	0	0	0	0	0	0	0	0	0	0	0	0	0	0	0	45	105	133	483	410	519	574	250	227	795	360	313	k__Bacteria;p__Firmicutes;c__Clostridia;o__Lachnospirales;f__Lachnospiraceae;g__Lachnospiraceae_XPB1014_group;s__
OTU_79	0	0	0	0	0	0	0	0	0	0	0	0	0	0	0	0	0	0	0	0	0	0	0	0	0	1	0	0	0	0	0	0	0	0	0	0	3489	5	30	20	75	14	36	72	23	54	68	17	k__Bacteria;p__Bacteroidota;c__Bacteroidia;o__Bacteroidales;f__Prevotellaceae;g__Prevotella
OTU_80	3	0	0	0	0	0	0	0	0	0	0	0	0	0	0	0	0	0	0	0	0	0	0	0	1011	0	0	0	0	1	2	0	0	0	1	0	174	167	152	157	179	119	258	138	275	49	119	438	k__Bacteria;p__Firmicutes;c__Negativicutes;o__Veillonellales-Selenomonadales;f__Veillonellaceae;g__Megasphaera
OTU_81	0	0	0	0	0	0	0	0	0	0	0	0	202	166	281	291	156	228	280	96	97	926	1598	83	0	0	0	0	0	0	0	0	0	0	0	0	0	0	0	0	0	0	0	0	0	0	0	0	k__Bacteria;p__Bacteroidota;c__Bacteroidia;o__Bacteroidales;f__Prevotellaceae;g__Prevotella;s__
OTU_82	0	0	0	0	0	0	0	0	0	0	0	0	1	1	19	0	2	0	1	48	7	37	2345	1179	0	0	0	0	0	0	0	0	0	0	0	0	0	1	8	1	1	1	3	1	0	2	0	0	k__Bacteria;p__Fibrobacterota;c__Fibrobacteria;o__Fibrobacterales;f__Fibrobacteraceae;g__Fibrobacter;s__bacterium_MB2022
OTU_83	5214	0	0	0	2	0	0	2	0	0	6	152	0	0	0	0	0	0	0	0	0	0	0	0	329	155	0	0	0	1	0	0	0	0	0	0	61	80	50	86	85	93	76	64	65	13	18	120	k__Bacteria;p__Actinobacteriota;c__Actinobacteria;o__Bifidobacteriales;f__Bifidobacteriaceae;g__Gardnerella;s__
OTU_84	0	0	0	0	0	0	0	0	0	0	0	0	0	0	0	0	0	0	0	0	0	0	0	0	195	63	156	70	108	501	100	60	127	65	1594	119	2	2	0	0	1	0	1	0	0	0	0	3	k__Bacteria;p__Desulfobacterota;c__Desulfovibrionia;o__Desulfovibrionales;f__Desulfovibrionaceae;g__Bilophila;s__
OTU_85	0	0	0	0	0	0	0	0	0	0	0	0	0	0	0	0	0	0	0	0	0	0	0	0	32	24	149	1004	104	37	36	336	763	35	621	18	0	1	0	0	0	0	0	0	0	0	0	0	k__Bacteria;p__Cyanobacteria;c__Vampirivibrionia;o__Gastranaerophilales;f__;g__;s__
OTU_86	31	28	77	22	51	20	10	27	15	6	5	27	0	0	1	0	0	0	0	0	0	0	0	0	0	0	7	0	1	0	0	0	0	0	1	1	224	79	60	454	477	504	54	53	1100	730	539	203	k__Bacteria;p__Firmicutes;c__Negativicutes;o__Acidaminococcales;f__Acidaminococcaceae;g__Succiniclasticum;s__
OTU_87	1	0	0	0	0	0	0	0	0	0	1	0	0	0	0	0	0	0	0	0	0	0	0	0	0	0	0	0	0	1	0	1	0	0	0	0	32	28	261	501	26	53	88	1654	70	230	1063	50	k__Bacteria;p__Bacteroidota;c__Bacteroidia;o__Bacteroidales;f__F082;g__;s__
OTU_88	0	0	0	0	0	0	0	0	0	0	0	0	0	0	0	0	0	0	0	0	0	0	0	0	1	0	0	0	0	0	0	0	0	0	0	0	26	7	44	54	1088	16	577	25	381	132	335	178	k__Bacteria;p__Bacteroidota;c__Bacteroidia;o__Bacteroidales;f__Prevotellaceae;g__Prevotellaceae_UCG-001;s__
OTU_89	0	0	0	0	0	0	0	0	0	0	0	0	0	0	0	0	0	0	0	0	0	0	0	0	1	0	0	0	1	0	1	0	0	1	1	1	141	340	258	113	148	107	196	271	157	597	661	1080	k__Bacteria;p__Firmicutes;c__Clostridia;o__Oscillospirales;f__Oscillospiraceae
OTU_90	0	69	229	73	237	1748	1279	261	62	18	228	441	0	1	4	0	1	0	1	2	1	0	0	1	0	0	2	0	17	0	0	0	0	0	0	0	0	1	120	0	2	2	0	2	0	0	1	1	k__Archaea;p__Euryarchaeota;c__Methanobacteria;o__Methanobacteriales;f__Methanobacteriaceae;g__Methanobrevibacter;s__Methanobrevibacter_sp_AbM4
OTU_91	0	0	0	0	0	0	0	0	0	0	0	0	849	786	950	1053	1068	1123	1814	1269	821	806	1076	886	0	0	0	0	0	0	0	0	0	0	0	0	0	0	0	0	0	0	0	0	0	0	0	0	k__Bacteria;p__Bacteroidota;c__Bacteroidia;o__Bacteroidales;f__Bacteroidaceae;g__Bacteroides;s__
OTU_92	207	277	296	220	187	352	707	387	345	285	143	308	75	52	29	35	25	39	46	52	53	62	90	60	0	0	0	0	0	0	0	0	0	0	0	0	0	0	0	1	1	0	1	0	0	0	1	1	k__Bacteria;p__Firmicutes;c__Clostridia;o__Christensenellales;f__Christensenellaceae;g__Christensenellaceae_R-7_group;s__
OTU_93	0	0	1	0	0	0	0	0	0	0	0	0	0	0	0	0	0	0	0	0	0	0	0	0	196	27	309	60	67	570	219	835	59	30	129	62	0	1	0	8	1	0	0	0	0	0	0	2	k__Bacteria;p__Bacteroidota;c__Bacteroidia;o__Bacteroidales;f__Rikenellaceae;g__Alistipes
OTU_94	0	0	0	0	0	0	0	0	0	0	0	0	0	0	0	0	0	0	0	0	0	0	0	0	0	0	0	0	0	1	0	0	0	0	0	0	20	21	27	241	23	8	65	197	129	317	761	759	k__Bacteria;p__Bacteroidota;c__Bacteroidia;o__Bacteroidales;f__Prevotellaceae;g__Prevotellaceae_UCG-001;s__
OTU_95	0	0	0	0	0	0	0	0	0	0	0	0	0	0	0	0	0	0	0	0	0	0	0	0	0	0	0	0	0	0	0	0	0	0	0	0	24	9	26	22	16	323	40	278	231	985	1013	20	k__Bacteria;p__Bacteroidota;c__Bacteroidia;o__Bacteroidales;f__Prevotellaceae;g__Prevotella;s__
OTU_96	0	0	0	0	0	0	2	0	0	0	0	0	0	0	0	0	0	0	0	0	0	0	0	0	0	0	0	0	0	0	0	0	0	0	0	0	28	33	35	122	31	184	37	30	31	828	1335	151	k__Bacteria;p__Bacteroidota;c__Bacteroidia;o__Bacteroidales;f__PeH15;g__;s__
OTU_97	0	0	0	0	0	0	0	0	0	0	0	0	0	0	0	0	0	0	0	0	0	0	0	0	2	0	2	1	2	0	1	2	7	11	22	216	225	355	137	60	267	272	126	327	240	5	0	0	k__Bacteria;p__Actinobacteriota;c__Actinobacteria;o__Corynebacteriales;f__Corynebacteriaceae;g__Corynebacterium
OTU_98	0	0	0	0	0	0	0	0	0	0	0	0	0	0	0	0	0	0	0	0	0	0	0	0	1	0	0	0	0	0	0	2	0	0	0	0	200	90	101	129	146	94	86	653	627	61	220	262	k__Bacteria;p__Bacteroidota;c__Bacteroidia;o__Bacteroidales;f__Rikenellaceae;g__Rikenellaceae_RC9_gut_group;s__
OTU_99	0	0	0	0	0	2	1	0	0	0	0	3	2	2	22	1	2	0	0	32	4	19	1938	984	0	0	0	0	0	0	0	0	0	0	0	0	1	0	0	0	0	0	0	0	1	0	0	0	k__Bacteria;p__Fibrobacterota;c__Fibrobacteria;o__Fibrobacterales;f__Fibrobacteraceae;g__Fibrobacter;s__Fibrobacter_sp_UWCM
OTU_100	0	0	0	0	0	0	0	0	0	0	0	0	0	0	0	0	0	0	0	0	0	0	0	0	82	203	397	259	1259	289	212	73	59	200	385	41	0	0	0	0	0	0	0	0	1	0	0	0	k__Bacteria;p__Firmicutes;c__Clostridia;o__Lachnospirales;f__Lachnospiraceae;g__Frisingicoccus
OTU_101	0	0	0	0	0	0	0	0	0	0	0	0	0	0	0	0	0	0	0	0	0	0	0	0	0	0	0	0	0	0	0	0	0	1	0	0	27	28	63	30	143	1962	30	16	216	9	7	62	k__Bacteria;p__Verrucomicrobiota;c__Kiritimatiellae;o__WCHB1-41;f__;g__;s__
OTU_102	0	0	0	0	0	0	0	0	0	0	0	0	0	0	0	0	0	0	0	0	0	0	0	0	56	93	144	128	338	1887	962	63	505	81	124	67	0	0	0	0	1	0	0	0	0	0	0	0	k__Bacteria
OTU_103	0	0	0	0	0	0	0	0	0	0	0	0	1799	716	764	500	2025	640	1777	1673	1089	1316	169	943	0	0	14	0	1	0	0	0	0	0	0	0	0	0	0	0	0	0	0	0	0	0	0	0	k__Bacteria;p__Bacteroidota;c__Bacteroidia;o__Bacteroidales;f__Rikenellaceae;g__Rikenellaceae_RC9_gut_group;s__
OTU_104	0	0	0	0	0	0	0	0	0	0	0	0	0	0	0	0	0	0	0	0	0	0	0	0	0	0	0	0	0	0	0	0	0	0	0	0	13	8	987	588	34	778	33	8	15	2	18	25	k__Bacteria;p__Bacteroidota;c__Bacteroidia;o__Bacteroidales;f__Prevotellaceae;g__Prevotella
OTU_105	0	0	0	0	0	0	0	0	0	0	0	0	0	0	0	0	0	0	0	0	0	0	0	0	57	63	114	245	1062	27	45	34	555	37	81	61	0	0	1	2	1	3	2	0	1	0	1	0	k__Bacteria;p__Actinobacteriota;c__Coriobacteriia;o__Coriobacteriales;f__Eggerthellaceae;g__Adlercreutzia;s__
OTU_106	334	103	491	116	263	1006	148	377	726	585	925	1468	0	1	0	0	0	0	0	0	0	0	1	0	0	0	0	0	0	0	0	0	0	0	0	0	0	0	0	0	0	0	0	0	0	0	4	0	k__Bacteria;p__Bacteroidota;c__Bacteroidia;o__Bacteroidales;f__Prevotellaceae;g__Prevotella;s__
OTU_107	0	0	0	0	0	0	0	0	0	0	0	0	0	0	0	0	0	0	0	0	0	0	0	0	0	0	0	0	0	0	0	0	0	0	0	0	22	15	2152	48	27	32	26	11	17	3	21	22	k__Bacteria;p__Bacteroidota;c__Bacteroidia;o__Bacteroidales;f__Prevotellaceae;g__Prevotella
OTU_108	58	65	79	122	57	30	55	177	238	50	39	97	717	483	451	690	793	1008	1332	981	1009	642	1005	243	127	480	960	252	848	36	253	137	10	15	25	6	2	8	3	24	1	2	0	8	0	1	1	4	k__Bacteria;p__Firmicutes;c__Clostridia;o__Lachnospirales;f__Lachnospiraceae
OTU_109	0	0	0	0	0	0	0	0	0	0	0	0	0	0	0	0	0	0	0	0	0	0	0	0	7	20	3	0	7	1	12	7	1	22	5	3	71	287	173	100	133	54	987	180	177	94	107	171	k__Bacteria;p__Firmicutes;c__Clostridia
OTU_110	0	0	0	0	0	0	0	0	0	0	0	0	0	2	2	0	0	0	0	1	0	1	0	0	70	55	1415	86	736	47	117	39	16	54	64	47	0	1	0	1	0	0	0	0	0	0	0	0	k__Bacteria;p__Firmicutes;c__Clostridia;o__Oscillospirales;f__Oscillospiraceae;g__UCG-005;s__
OTU_111	6	0	0	0	0	0	0	0	0	0	0	0	0	0	0	0	0	0	0	0	0	0	0	0	1057	0	2	0	1	0	0	1	0	0	2	0	86	95	87	80	86	65	133	75	129	20	47	204	k__Bacteria;p__Actinobacteriota;c__Coriobacteriia;o__Coriobacteriales;f__Atopobiaceae;g__Atopobium;s__
OTU_112	25	13	54	38	12	6	1	17	4	6	7	5	0	0	0	0	0	0	0	0	0	0	0	0	0	0	0	0	0	0	0	0	0	0	0	0	81	8	41	151	149	1468	119	92	19	16	114	86	k__Bacteria;p__Bacteroidota;c__Bacteroidia;o__Bacteroidales;f__Prevotellaceae;g__Prevotellaceae_UCG-001;s__
OTU_113	0	0	0	0	0	0	0	0	0	0	0	0	0	0	0	0	0	0	0	0	0	0	0	0	235	20	712	40	512	20	16	55	1715	13	77	252	0	0	0	4	1	1	0	0	0	1	0	0	k__Bacteria;p__Bacteroidota;c__Bacteroidia;o__Bacteroidales;f__Muribaculaceae;g__;s__
OTU_114	0	0	0	0	0	0	0	0	0	0	0	0	0	0	0	0	0	0	0	0	0	0	0	0	0	0	1	0	1	1	0	0	0	0	1	0	1	1208	639	0	0	0	0	2	2	1	0	1	k__Bacteria;p__Proteobacteria;c__Alphaproteobacteria;o__Puniceispirillales;f__EF100-94H03;g__;s__
OTU_115	0	0	0	0	0	0	0	0	0	0	0	0	1	0	2	0	2	0	1	0	0	1	0	3	573	47	99	200	70	1017	140	55	45	25	98	100	0	0	0	0	0	0	0	0	1	0	0	2	k__Bacteria;p__Bacteroidota;c__Bacteroidia;o__Bacteroidales;f__Rikenellaceae;g__Alistipes
OTU_116	0	0	0	0	0	1	0	1	0	0	0	0	0	0	0	0	0	0	0	0	0	0	0	0	3	14	638	471	911	2	1	2	4	0	4	1	1	1	1	3	4	2	0	0	1	1	2	3	k__Bacteria;p__Firmicutes;c__Clostridia;o__Oscillospirales;f__Ruminococcaceae
OTU_117	0	0	0	0	0	0	0	0	0	0	0	0	0	0	0	0	0	0	0	0	0	0	0	0	0	0	0	0	0	0	0	0	0	1	0	0	68	117	105	229	396	276	345	162	273	2251	280	216	k__Bacteria;p__Firmicutes;c__Clostridia;o__Lachnospirales;f__Lachnospiraceae;g__Butyrivibrio
OTU_118	17	0	0	4	0	8	4	5	2	1	1	0	102	129	124	149	21	84	41	11	114	26	10	11	179	909	24	64	55	55	150	65	40	38	51	37	7	8	10	31	9	31	9	26	3	6	11	107	k__Bacteria;p__Proteobacteria;c__Gammaproteobacteria;o__Enterobacterales;f__Enterobacteriaceae;g__Escherichia-Shigella;s__Escherichia_coli
OTU_119	0	0	0	0	0	0	0	0	0	0	0	0	0	0	0	0	0	0	0	0	0	0	0	0	51	749	144	133	414	142	389	874	113	148	313	57	2	0	0	144	0	3	0	1	0	0	0	0	k__Bacteria;p__Firmicutes;c__Clostridia;o__Lachnospirales;f__Lachnospiraceae;g__[Ruminococcus]_gauvreauii_group
OTU_120	0	0	0	0	0	0	0	0	0	0	0	0	613	761	982	1139	728	388	1088	646	1019	842	463	1087	0	0	0	0	0	0	0	0	0	0	0	0	0	0	0	0	0	0	0	0	0	0	0	0	k__Bacteria;p__Bacteroidota;c__Bacteroidia;o__Bacteroidales;f__Rikenellaceae;g__Rikenellaceae_RC9_gut_group;s__
OTU_121	0	0	0	0	0	0	0	0	0	0	0	0	0	0	0	0	0	0	0	0	0	0	0	0	0	0	0	0	0	0	0	0	0	0	0	0	1255	25	77	39	28	26	64	261	259	7	94	27	k__Bacteria;p__Bacteroidota;c__Bacteroidia;o__Bacteroidales;f__Bacteroidales_BS11_gut_group;g__;s__
OTU_122	0	0	0	0	0	0	0	0	0	0	0	0	0	0	0	0	0	0	0	0	0	0	0	0	1	0	0	1	0	0	1	0	0	1	0	0	30	1193	313	113	45	35	272	74	51	20	43	46	k__Bacteria;p__Firmicutes;c__Clostridia;o__Oscillospirales;f__Oscillospiraceae
OTU_123	0	0	0	1	0	0	3	0	0	0	3	0	0	0	0	0	0	0	0	0	0	0	0	0	1	0	0	0	3	0	1	1	0	0	0	1	65	89	49	138	58	103	278	87	71	20	108	1104	k__Bacteria;p__Firmicutes;c__Clostridia;o__Clostridia_UCG-014;f__;g__;s__
OTU_124	0	3	24	1	94	42	12	65	40	1	5	0	0	0	0	0	0	0	0	0	0	0	0	0	0	0	0	0	0	0	0	0	1	0	0	0	57	24	169	524	185	19	37	490	73	523	430	54	k__Bacteria;p__Bacteroidota;c__Bacteroidia;o__Bacteroidales;f__F082;g__unidentified_F082;s__Bacteroidales_bacterium_Bact_22
OTU_125	0	0	0	0	0	0	0	0	0	0	0	0	0	0	0	0	0	0	0	0	0	0	0	0	100	84	105	224	49	517	89	196	54	63	91	654	0	0	1	0	5	0	0	0	3	0	0	1	k__Bacteria;p__Bacteroidota;c__Bacteroidia;o__Bacteroidales;f__Barnesiellaceae;g__Barnesiella;s__
OTU_126	45	45	385	54	268	62	116	770	373	439	200	311	0	0	0	0	0	0	0	0	0	0	3	2	0	0	0	0	0	0	0	0	0	0	0	0	4	0	2	5	548	5	4	7	2	1	2	4	k__Bacteria;p__Bacteroidota;c__Bacteroidia;o__Bacteroidales;f__Prevotellaceae;g__Prevotella;s__
OTU_127	119	384	175	167	64	163	743	157	80	312	81	388	0	0	1	5	4	0	2	1	3	0	0	4	0	0	1	0	0	0	3	0	0	2	0	1	1	3	1	7	3	6	1	1	2	1	1	6	k__Bacteria;p__Firmicutes;c__Clostridia;o__Lachnospirales;f__Lachnospiraceae;g__Acetitomaculum;s__
OTU_128	0	0	0	0	0	0	0	0	0	0	0	0	0	0	0	0	0	0	0	0	0	0	0	0	119	109	203	191	352	733	693	90	152	487	133	122	2	1	1	9	0	0	2	1	2	2	7	1	k__Bacteria;p__Bacteroidota;c__Bacteroidia;o__Bacteroidales;f__Bacteroidaceae;g__Bacteroides;s__Bacteroides_thetaiotaomicron
OTU_129	0	0	0	0	0	0	0	0	0	0	0	0	1	0	0	0	0	0	0	0	0	0	0	0	23	24	21	15	25	27	352	26	29	16	31	14	45	346	63	236	398	574	1081	421	194	263	102	159	k__Bacteria;p__Firmicutes;c__Clostridia;o__Christensenellales;f__Christensenellaceae;g__Christensenellaceae_R-7_group;s__
OTU_130	0	0	0	0	0	0	0	0	0	0	0	0	0	0	0	0	0	0	0	0	0	0	0	0	137	77	262	306	269	340	819	101	148	100	854	263	3	5	0	6	2	3	0	1	1	0	0	1	k__Bacteria;p__Bacteroidota;c__Bacteroidia;o__Bacteroidales;f__Tannerellaceae;g__Parabacteroides
OTU_131	0	0	1	1	0	0	2	1	3	0	1	0	0	0	0	0	0	0	0	0	0	0	0	0	0	0	0	0	0	0	0	0	1	0	0	1	80	1490	26	286	47	187	101	34	32	12	21	44	k__Bacteria;p__Bacteroidota;c__Bacteroidia;o__Bacteroidales;f__F082;g__;s__
OTU_132	0	0	0	0	0	0	0	0	0	0	0	0	222	489	551	199	328	125	1831	179	627	552	829	295	0	0	0	0	0	0	0	0	0	0	0	0	0	10	0	0	0	0	0	0	0	0	0	0	k__Bacteria;p__Bacteroidota;c__Bacteroidia;o__Bacteroidales;f__Prevotellaceae;g__Prevotellaceae_UCG-003;s__
OTU_133	0	0	0	0	1	0	0	0	0	0	0	0	0	0	0	0	0	0	0	0	0	0	0	0	1	0	0	0	0	0	1	0	1	0	0	0	62	428	52	275	103	150	64	134	434	27	124	188	k__Bacteria;p__Bacteroidota;c__Bacteroidia;o__Bacteroidales;f__Rikenellaceae;g__Rikenellaceae_RC9_gut_group;s__
OTU_134	0	0	0	0	0	0	0	0	0	0	0	0	228	315	375	167	64	119	460	242	935	360	553	852	0	0	0	0	0	0	0	0	0	0	0	0	0	0	0	0	0	0	0	0	0	0	0	0	k__Bacteria;p__Bacteroidota;c__Bacteroidia;o__Bacteroidales;f__Rikenellaceae;g__Rikenellaceae_RC9_gut_group;s__
OTU_135	0	0	0	0	0	0	0	0	0	0	0	0	62	157	223	109	623	93	5	8	10	105	528	13	0	0	0	0	0	0	0	0	0	0	0	0	0	0	0	1	0	0	0	0	1	0	0	0	k__Bacteria;p__Spirochaetota;c__Spirochaetia;o__Spirochaetales;f__Spirochaetaceae;g__Treponema
OTU_136	0	0	0	0	0	1	1	0	0	0	0	0	0	0	0	0	0	0	0	0	0	0	0	0	0	0	1	1	0	1	1	0	1	0	0	0	47	30	38	263	1554	57	54	20	44	36	26	126	k__Bacteria;p__Bacteroidota;c__Bacteroidia;o__Bacteroidales;f__Muribaculaceae;g__;s__
OTU_137	0	0	0	0	0	0	0	0	0	0	0	0	0	0	0	0	0	0	0	0	0	0	0	0	80	1654	47	54	80	111	87	72	148	28	88	23	3	0	0	0	1	1	2	0	0	0	0	0	k__Bacteria;p__Firmicutes;c__Clostridia;o__Lachnospirales;f__Lachnospiraceae
OTU_138	0	160	26	78	278	100	60	26	824	668	66	161	0	0	0	0	0	0	0	0	0	0	0	0	0	0	0	0	0	0	0	0	0	0	0	0	0	0	0	0	0	0	0	0	0	0	0	0	k__Bacteria;p__Firmicutes;c__Negativicutes;o__Veillonellales-Selenomonadales;f__Selenomonadaceae;g__Quinella;s__
OTU_139	31	61	361	232	1284	121	192	127	309	138	117	331	37	43	103	85	214	58	114	70	66	50	84	40	4	1	15	2	11	2	4	4	1	1	10	0	3	3	1	3	2	2	6	3	2	1	2	13	k__Bacteria;p__Firmicutes;c__Clostridia;o__Clostridia_UCG-014;f__;g__;s__
OTU_140	0	0	0	0	0	0	0	2	0	0	0	0	267	825	887	326	384	273	311	422	243	209	311	661	0	1	0	0	0	0	0	0	0	0	0	0	0	0	0	0	0	0	0	0	0	0	0	0	k__Bacteria;p__Firmicutes;c__Clostridia;o__Oscillospirales;f__UCG-010;g__;s__
OTU_141	3	7	2	1	5	1	0	2	3	1	3	1	0	0	0	0	1	0	0	0	0	0	0	0	0	0	0	0	0	0	0	0	0	0	0	0	0	11	2	0	1	5	3	2	4	3	1	1	k__Bacteria;p__Bacteroidota;c__Bacteroidia;o__Bacteroidales;f__Bacteroidales_RF16_group;g__;s__
OTU_142	0	0	0	0	0	0	0	0	0	0	0	0	359	543	740	443	473	262	408	702	533	306	249	792	0	0	0	0	0	0	0	0	0	0	0	0	0	0	0	0	0	0	0	0	0	0	0	0	k__Bacteria;p__Bacteroidota;c__Bacteroidia;o__Bacteroidales;f__Rikenellaceae;g__Alistipes;s__
OTU_143	293	70	396	639	253	186	139	166	738	726	299	232	0	0	0	0	0	0	0	0	0	0	0	0	0	0	0	0	0	0	0	0	0	0	0	0	4	7	6	3	2	0	3	4	5	1	3	217	k__Bacteria;p__Bacteroidota;c__Bacteroidia;o__Bacteroidales;f__Rikenellaceae;g__Rikenellaceae_RC9_gut_group;s__
OTU_144	0	0	0	0	0	0	0	0	0	0	0	0	0	0	0	0	0	0	0	0	0	0	0	0	34	56	28	28	60	191	131	21	54	1076	28	19	0	0	0	0	0	1	0	1	0	0	0	0	k__Bacteria;p__Firmicutes;c__Clostridia;o__Lachnospirales;f__Lachnospiraceae
OTU_145	12	24	15	14	9	9	22	15	20	17	12	27	0	0	1	0	0	0	0	0	0	0	0	0	0	0	0	0	0	0	0	0	0	0	0	0	102	76	51	176	300	210	54	119	339	950	88	147	k__Bacteria;p__Desulfobacterota;c__Desulfovibrionia;o__Desulfovibrionales;f__Desulfovibrionaceae;g__Desulfovibrio;s__
OTU_146	2	0	0	0	0	0	3	0	1	0	0	0	0	1	0	0	0	0	1	0	0	0	0	0	0	2	0	0	1	1	1	1	2	14	1	0	996	71	26	316	411	149	201	48	173	104	35	125	k__Bacteria;p__Verrucomicrobiota;c__Kiritimatiellae;o__WCHB1-41;f__;g__;s__
OTU_147	0	0	0	0	0	0	0	0	0	0	0	0	0	0	0	0	0	0	0	0	0	0	0	0	0	5	327	18	11	1030	1	0	0	1	1	3	0	0	0	0	0	1	0	0	0	0	0	0	k__Bacteria;p__Bacteroidota;c__Bacteroidia;o__Bacteroidales;f__Bacteroidaceae;g__Bacteroides;s__Bacteroides_coprocola
OTU_148	1	1	0	1	2	0	1	0	0	1	1	0	288	366	181	149	273	215	100	105	477	135	105	189	0	0	0	0	0	0	0	0	0	0	0	0	1	0	0	0	0	0	4	0	0	0	0	0	k__Bacteria;p__Firmicutes;c__Clostridia;o__Oscillospirales;f__UCG-010;g__;s__
OTU_149	0	0	1	0	78	0	0	0	0	1	3	0	0	0	0	0	0	0	0	0	0	0	0	0	1	1	0	0	1	3	1	9	459	636	315	41	19	10	18	13	41	46	41	72	68	4	1	3	k__Bacteria;p__Proteobacteria;c__Gammaproteobacteria;o__Burkholderiales;f__Neisseriaceae;g__Neisseria;s__Neisseria_perflava
OTU_150	0	0	0	0	0	0	0	0	0	0	0	0	0	0	0	0	0	0	0	0	0	0	0	0	138	53	55	51	85	75	748	29	81	98	113	220	0	0	0	0	0	0	0	0	1	0	0	0	k__Bacteria;p__Firmicutes;c__Clostridia;o__Lachnospirales;f__Lachnospiraceae;g__Roseburia;s__Roseburia_sp_499
OTU_151	0	0	0	0	0	0	2	0	0	0	0	1	0	0	0	0	0	0	0	0	0	0	0	0	0	0	0	0	0	0	1	0	0	0	0	0	23	432	27	186	189	118	30	45	41	829	16	16	k__Bacteria;p__Bacteroidota;c__Bacteroidia;o__Bacteroidales;f__Muribaculaceae;g__;s__
OTU_152	237	90	252	994	125	268	384	158	338	326	105	199	0	0	0	0	0	0	0	0	0	0	0	0	0	0	0	0	0	0	0	0	0	0	0	1	28	64	56	156	17	68	35	174	233	6	21	133	k__Bacteria;p__Bacteroidota;c__Bacteroidia;o__Bacteroidales;f__Rikenellaceae;g__Rikenellaceae_RC9_gut_group;s__
OTU_153	0	0	0	0	0	0	0	0	0	0	0	0	0	0	0	0	0	0	0	0	0	0	0	0	0	0	0	1	1	0	0	0	0	0	0	0	38	43	24	205	44	177	270	271	115	316	107	104	k__Bacteria;p__Firmicutes;c__Clostridia;o__Christensenellales;f__Christensenellaceae;g__Christensenellaceae_R-7_group
OTU_154	0	0	0	0	0	0	0	0	0	0	0	0	0	0	0	0	0	0	0	0	0	0	0	0	0	1	0	0	1	0	2	0	0	0	0	0	0	1317	1	1	0	0	1	1	1	0	2	0	k__Bacteria;p__Proteobacteria;c__Alphaproteobacteria;o__Rhodobacterales;f__Rhodobacteraceae
OTU_155	0	0	0	0	0	0	0	0	0	0	0	0	0	0	0	0	0	0	0	0	0	0	0	0	0	0	0	0	0	0	0	0	0	0	0	0	41	18	97	67	333	29	523	756	135	51	186	75	k__Bacteria;p__Bacteroidota;c__Bacteroidia;o__Bacteroidales;f__Prevotellaceae;g__Prevotella
OTU_156	0	0	0	0	0	0	0	0	0	0	0	0	17	6	17	0	0	3	5	7	2	6	1	1	47	38	24	72	38	33	60	31	976	102	20	33	1	0	0	9	0	0	1	0	0	0	0	0	k__Bacteria;p__Firmicutes;c__Negativicutes;o__Acidaminococcales;f__Acidaminococcaceae;g__Phascolarctobacterium;s__
OTU_157	0	0	0	0	0	0	0	0	0	0	0	0	0	0	0	0	0	0	0	0	0	0	0	0	91	64	76	78	102	85	356	35	115	1031	109	73	0	0	0	0	0	0	0	0	1	0	0	0	k__Bacteria;p__Firmicutes;c__Clostridia;o__Oscillospirales;f__Ruminococcaceae;g__Fournierella;s__
OTU_158	0	0	0	0	1	0	0	0	0	0	0	0	0	0	0	0	0	0	0	0	0	0	0	0	16	23	20	25	9	40	28	5	399	430	399	128	145	85	28	7	55	34	46	68	69	1	1	1	k__Bacteria;p__Firmicutes;c__Bacilli;o__Lactobacillales;f__Streptococcaceae;g__Streptococcus
OTU_159	0	0	0	0	8	0	0	0	0	0	2	0	239	99	300	598	342	77	636	35	44	24	109	16	0	0	0	0	0	0	0	1	0	1	0	0	0	0	0	0	0	0	0	0	0	0	0	0	k__Bacteria;p__Firmicutes;c__Clostridia;o__Clostridiales;f__Clostridiaceae;g__Clostridium_sensu_stricto_1
OTU_160	0	0	0	0	0	0	0	0	0	0	0	0	353	315	132	126	273	171	192	94	502	229	234	263	0	0	0	0	0	0	0	1	0	0	0	0	0	0	0	0	0	0	0	0	0	0	0	0	k__Bacteria;p__Firmicutes;c__Clostridia;o__Oscillospirales;f__UCG-010;g__;s__
OTU_161	0	0	0	0	0	0	0	0	0	0	0	0	0	0	0	0	0	0	1	0	0	0	0	0	52	33	51	36	73	38	41	20	22	69	1376	26	0	0	0	0	0	0	0	0	0	0	0	0	k__Bacteria;p__Firmicutes;c__Clostridia;o__Oscillospirales;f__Ruminococcaceae
OTU_162	0	0	0	0	0	0	0	0	0	0	0	0	436	222	248	451	453	71	26	39	23	50	1799	37	0	0	0	0	0	0	0	0	0	0	0	0	0	0	0	0	0	0	0	0	0	0	0	0	k__Bacteria;p__Bacteroidota;c__Bacteroidia;o__Bacteroidales;f__Rikenellaceae;g__Rikenellaceae_RC9_gut_group;s__
OTU_163	0	0	0	0	0	0	0	0	0	0	0	0	0	0	0	0	0	0	0	0	0	0	0	0	83	37	67	83	87	55	86	47	66	184	696	67	0	0	0	0	0	1	0	0	0	0	0	0	k__Bacteria;p__Firmicutes;c__Clostridia;o__Oscillospirales;f__Ruminococcaceae;g__Negativibacillus;s__
OTU_164	0	0	0	0	0	0	0	0	0	0	0	0	0	0	0	0	0	0	0	0	0	0	0	0	0	0	0	0	0	0	0	0	0	0	0	0	15	185	41	13	21	10	34	16	510	37	557	60	k__Bacteria;p__Bacteroidota;c__Bacteroidia;o__Bacteroidales;f__Prevotellaceae
OTU_165	0	0	0	0	0	0	0	0	0	0	0	0	652	344	531	444	161	272	522	124	168	78	132	221	0	0	0	0	0	0	0	0	0	0	0	0	0	0	0	0	0	0	0	0	0	0	0	0	k__Bacteria;p__Verrucomicrobiota;c__Verrucomicrobiae;o__Verrucomicrobiales;f__Akkermansiaceae;g__Akkermansia;s__
OTU_166	56	109	124	89	49	182	135	360	93	73	9	228	7	7	19	3	2	7	4	1	4	4	2	6	0	1	0	0	13	1	1	0	1	1	0	0	6	13	19	5	6	4	11	5	2	3	4	4	k__Bacteria;p__Firmicutes;c__Clostridia;o__Lachnospirales;f__Lachnospiraceae;g__[Eubacterium]_ventriosum_group;s__
OTU_167	0	0	0	0	0	0	0	0	0	0	0	0	0	0	0	0	0	0	0	0	0	0	0	0	27	202	24	20	41	36	493	404	36	40	83	80	0	0	0	0	0	0	1	0	0	0	0	0	k__Bacteria;p__Firmicutes;c__Bacilli;o__Erysipelotrichales;f__Erysipelatoclostridiaceae;g__Erysipelatoclostridium;s__Massiliomicrobiota_timonensis
OTU_168	0	0	0	0	0	0	0	0	0	0	0	0	2	5	0	0	1	0	0	0	10	0	0	0	638	266	30	3	385	0	0	1	0	0	0	0	3	2	3	2	0	1	1	0	8	0	1	25	k__Bacteria;p__Firmicutes;c__Clostridia;o__Oscillospirales;f__Ruminococcaceae;g__Ruminococcus;s__Ruminococcus_bicirculans
OTU_169	0	0	0	0	0	0	0	0	0	0	0	0	0	0	0	0	0	0	0	0	0	0	0	0	57	10	975	91	1043	16	107	17	564	21	77	285	1	0	0	0	0	0	0	0	1	0	0	0	k__Bacteria;p__Bacteroidota;c__Bacteroidia;o__Bacteroidales;f__Muribaculaceae;g__;s__
OTU_170	0	0	0	0	0	0	0	0	0	0	0	0	0	0	0	0	0	0	0	0	0	0	0	0	0	0	0	0	1	0	0	0	0	0	0	0	28	9	83	251	533	36	27	21	47	1316	23	29	k__Bacteria;p__Bacteroidota;c__Bacteroidia;o__Bacteroidales;f__Muribaculaceae;g__;s__
OTU_171	0	0	0	0	0	0	0	0	0	0	0	0	0	2	0	0	0	0	0	0	0	6	2	0	78	20	126	128	74	809	26	38	85	749	75	280	0	0	0	0	1	0	0	0	1	1	0	0	k__Bacteria;p__Proteobacteria;c__Gammaproteobacteria;o__Burkholderiales;f__Sutterellaceae;g__Sutterella;s__
OTU_172	690	77	1235	499	433	298	200	538	881	263	426	566	0	0	0	0	0	0	2	0	0	2	1	0	0	0	0	0	0	0	0	0	0	0	0	0	13	5	1	18	2	4	2	6	18	0	8	1	k__Bacteria;p__Bacteroidota;c__Bacteroidia;o__Bacteroidales;f__Prevotellaceae;g__Prevotella;s__Prevotella_ruminicola
OTU_173	0	0	0	0	0	0	0	0	0	0	0	0	52	153	248	84	160	47	132	201	52	542	68	189	0	0	0	0	0	0	0	0	0	0	0	0	0	0	0	0	0	0	0	0	0	0	0	0	k__Bacteria;p__Bacteroidota;c__Bacteroidia;o__Bacteroidales;f__Prevotellaceae;g__Prevotellaceae_UCG-003;s__
OTU_174	0	0	0	0	0	0	0	0	0	0	0	0	162	266	235	142	229	128	207	201	272	138	136	230	0	0	0	0	0	0	1	0	0	0	0	0	0	0	0	0	0	0	0	0	0	0	0	0	k__Bacteria;p__Firmicutes;c__Clostridia;o__Oscillospirales;f__UCG-010;g__;s__
OTU_175	48	34	162	216	215	112	15	6	127	5	133	39	0	0	0	0	0	0	0	0	0	0	0	0	0	0	0	0	0	0	0	0	0	0	0	0	86	126	17	3	1	0	31	775	115	3	9	138	k__Bacteria;p__Gracilibacteria;c__unidentified_Gracilibacteria;o__Absconditabacteriales_(SR1);f__;g__;s__
OTU_176	0	0	0	0	0	0	0	0	0	0	0	0	165	245	360	141	160	204	138	269	90	158	143	258	0	0	0	0	0	0	0	0	0	0	0	0	0	0	0	0	0	0	0	0	0	0	0	0	k__Bacteria;p__Firmicutes;c__Clostridia;o__Oscillospirales;f__Butyricicoccaceae;g__UCG-009;s__
OTU_177	0	0	0	0	0	0	0	0	0	0	0	0	0	0	0	0	0	0	0	0	0	0	0	0	0	0	0	0	0	0	0	0	0	0	0	0	17	11	308	82	123	598	25	64	28	13	371	27	k__Bacteria;p__Bacteroidota;c__Bacteroidia;o__Bacteroidales;f__Prevotellaceae;g__Prevotella;s__
OTU_178	0	0	0	0	0	0	0	0	0	0	0	0	0	0	0	0	0	0	0	0	0	0	0	0	47	389	181	217	119	70	171	87	37	47	282	101	3	0	2	2	3	0	0	2	0	0	0	0	k__Bacteria;p__Firmicutes;c__Clostridia;o__Lachnospirales;f__Lachnospiraceae
OTU_179	0	0	0	1	0	0	0	1	0	0	0	0	0	0	0	0	0	0	0	0	0	0	0	0	661	21	69	92	66	69	199	219	122	36	82	559	0	0	0	0	1	0	0	1	1	0	0	0	k__Bacteria;p__Bacteroidota;c__Bacteroidia;o__Bacteroidales;f__Marinifilaceae;g__Butyricimonas;s__
OTU_180	0	0	0	0	0	0	0	0	0	0	0	0	0	0	0	0	0	0	0	0	0	0	0	0	1	0	0	0	1	1	5	0	0	6	0	0	71	58	36	40	64	34	641	51	73	130	27	395	k__Bacteria;p__Firmicutes;c__Clostridia;o__Oscillospirales;f__Oscillospiraceae;g__NK4A214_group;s__
OTU_181	0	0	0	0	0	0	0	0	0	0	0	0	287	217	238	221	362	223	123	213	172	216	190	248	0	0	0	0	0	0	0	0	0	0	0	0	0	0	0	0	0	0	0	0	0	0	0	0	k__Bacteria;p__Firmicutes;c__Clostridia;o__Oscillospirales;f__UCG-010;g__;s__
OTU_182	0	0	0	0	0	0	0	0	0	0	0	0	52	265	109	38	982	43	43	26	54	20	72	74	0	0	0	0	0	0	0	0	0	0	0	0	0	0	0	0	0	0	0	0	0	0	0	0	k__Bacteria;p__Firmicutes;c__Clostridia;o__Oscillospirales;f__UCG-010;g__;s__
OTU_183	0	0	0	0	0	0	0	0	0	0	0	0	0	0	0	0	0	0	0	0	0	0	0	0	0	0	0	0	0	0	0	0	0	0	0	0	9	7	14	28	17	7	292	4	20	4	200	812	k__Bacteria;p__Bacteroidota;c__Bacteroidia;o__Bacteroidales;f__Prevotellaceae;g__Prevotella
OTU_184	0	0	0	0	0	0	0	0	0	0	0	0	0	0	0	0	0	0	0	0	0	0	0	0	0	0	1	0	0	0	0	0	0	1	0	0	52	27	805	51	28	365	52	44	30	5	37	48	k__Bacteria;p__Bacteroidota;c__Bacteroidia;o__Bacteroidales;f__Rikenellaceae;g__SP3-e08;s__
OTU_185	0	224	143	37	400	396	76	129	403	216	35	46	0	0	0	0	0	1	0	0	0	0	0	0	0	0	0	0	0	0	0	0	0	0	0	0	1	0	0	2	2	1	0	0	3	4	0	0	k__Bacteria;p__Firmicutes;c__Negativicutes;o__Veillonellales-Selenomonadales;f__Selenomonadaceae
OTU_186	2	0	0	0	0	0	0	0	0	0	0	1	0	0	0	0	0	0	0	0	0	0	0	0	1	0	3	0	1	0	0	3	202	69	184	86	61	27	4	26	71	97	89	307	59	1	0	1	k__Bacteria;p__Proteobacteria;c__Gammaproteobacteria;o__Burkholderiales;f__Burkholderiaceae;g__Lautropia;s__
OTU_187	1	51	60	47	17	44	25	595	222	34	38	390	5	3	1	5	1	1	5	6	8	2	1	2	0	0	0	1	0	0	0	0	0	0	0	0	0	0	0	0	0	0	0	0	0	0	0	0	k__Bacteria;p__Firmicutes;c__Clostridia;o__Lachnospirales;f__Lachnospiraceae;g__Lachnospira;s__
OTU_188	0	0	0	0	0	0	0	0	0	0	0	0	0	0	0	0	0	0	0	0	0	0	0	0	50	0	0	0	0	0	0	0	4	14	1	0	43	9	87	5	60	6	553	12	388	1	14	16	k__Bacteria;p__Bacteroidota;c__Bacteroidia;o__Bacteroidales;f__Prevotellaceae;g__Prevotella;s__Prevotella_nigrescens
OTU_189	161	218	309	41	75	190	84	65	95	94	34	143	0	3	0	0	0	0	0	0	1	0	0	0	0	0	0	0	0	0	0	0	0	0	0	0	19	23	39	24	48	177	33	142	40	13	56	34	k__Bacteria;p__Firmicutes;c__Clostridia;o__Oscillospirales;f__Oscillospiraceae;g__NK4A214_group;s__
OTU_190	0	0	0	0	0	0	0	0	0	0	0	0	0	0	0	0	0	0	0	0	0	0	0	0	11	23	8	20	22	349	490	6	17	299	11	31	0	1	0	0	0	0	0	0	0	0	1	0	k__Bacteria;p__Firmicutes;c__Clostridia;o__Lachnospirales;f__Lachnospiraceae;g__[Ruminococcus]_gnavus_group;s__
OTU_191	0	0	0	0	0	0	0	0	0	0	0	0	0	0	0	0	0	0	0	0	0	0	0	0	68	35	64	30	78	29	32	47	26	1253	30	10	0	0	0	1	0	0	0	2	0	0	0	1	k__Bacteria
OTU_192	14	2	2	2	3	2	11	0	2	2	1	0	0	0	0	0	0	0	0	0	0	0	0	0	38	159	53	29	67	49	210	63	120	41	43	44	34	94	40	22	25	53	43	44	50	41	43	27	k__Bacteria;p__Firmicutes;c__Clostridia;o__Peptostreptococcales-Tissierellales;f__Anaerovoracaceae;g__Mogibacterium;s__
OTU_193	0	0	0	0	0	0	0	0	0	0	0	0	0	0	0	0	0	0	0	0	0	0	0	0	0	0	0	0	0	0	0	0	0	0	0	0	36	452	63	99	26	54	104	211	74	201	190	100	k__Bacteria;p__Bacteroidota;c__Bacteroidia;o__Bacteroidales;f__Rikenellaceae;g__Rikenellaceae_RC9_gut_group;s__
OTU_194	0	0	0	0	0	0	0	0	0	0	0	0	0	0	0	0	0	0	0	0	0	0	0	0	60	740	28	53	34	98	34	70	16	304	13	25	1	0	0	0	3	2	0	3	0	0	0	0	k__Bacteria;p__Firmicutes;c__Clostridia;o__Lachnospirales;f__Lachnospiraceae;g__Blautia;s__Blautia_sp_YL58
OTU_195	0	0	0	0	0	0	0	0	0	0	0	0	326	198	215	720	32	295	33	185	44	221	87	99	0	0	0	0	0	0	0	0	0	0	0	0	0	0	0	0	0	0	0	0	0	0	0	0	k__Bacteria;p__Bacteroidota;c__Bacteroidia;o__Bacteroidales;f__Rikenellaceae;g__Rikenellaceae_RC9_gut_group;s__
OTU_196	0	0	0	0	0	0	0	0	0	0	0	0	202	178	298	89	140	160	92	211	63	139	73	241	5	6	57	8	57	4	4	0	2	3	4	2	0	0	0	0	0	0	0	0	0	0	0	0	k__Bacteria;p__unidentified_Bacteria;c__Clostridia;o__Oscillospirales;f__Ruminococcaceae;g__;s__
OTU_197	24	52	272	150	565	235	160	192	206	245	67	257	19	56	137	18	74	18	83	60	20	30	73	124	3	8	4	2	12	5	56	6	7	4	105	24	3	35	7	31	105	27	132	38	66	30	17	71	k__Bacteria;p__unidentified_Bacteria;c__Saccharimonadia;o__Saccharimonadales;f__Saccharimonadaceae;g__Candidatus_Saccharimonas;s__
OTU_198	300	83	164	117	71	157	254	207	243	100	96	567	1	1	0	0	0	0	1	0	6	2	0	3	5	25	2	0	8	2	25	0	1	4	1	1	0	15	10	7	23	22	10	6	13	8	12	3	k__Bacteria;p__Firmicutes;c__Clostridia;o__Lachnospirales;f__Lachnospiraceae;g__Acetitomaculum;s__
OTU_199	117	24	34	39	33	47	60	17	248	99	13	42	0	0	0	0	0	0	0	0	0	0	0	0	0	0	0	0	0	1	0	0	2	0	0	0	43	36	180	373	1564	455	99	258	241	79	315	117	k__Bacteria;p__Bacteroidota;c__Bacteroidia;o__Bacteroidales;f__F082;g__;s__
OTU_200	0	0	0	0	0	0	0	0	0	0	0	0	0	0	0	0	0	0	0	0	0	0	0	0	0	0	0	0	0	0	0	1	0	0	0	0	18	29	63	135	21	337	237	101	354	259	103	160	k__Bacteria;p__Firmicutes;c__Clostridia;o__Lachnospirales;f__Lachnospiraceae;g__Lachnospiraceae_XPB1014_group;s__
OTU_201	0	0	0	0	0	0	0	0	0	0	0	0	0	0	0	0	0	0	0	0	0	0	0	0	0	0	0	0	0	0	0	0	0	0	0	0	13	11	16	15	27	6	36	126	310	59	727	10	k__Bacteria;p__Bacteroidota;c__Bacteroidia;o__Bacteroidales;f__Prevotellaceae;g__Prevotella;s__
OTU_202	0	0	0	0	0	0	0	0	0	0	0	0	0	0	0	0	0	0	0	0	0	0	0	0	0	0	0	1	0	0	0	0	0	0	0	0	23	7	14	885	46	46	17	20	640	92	58	27	k__Bacteria;p__Bacteroidota;c__Bacteroidia;o__Bacteroidales;f__Prevotellaceae;g__Prevotella;s__
OTU_203	26	976	181	261	456	424	374	131	556	262	111	112	0	0	0	0	0	0	0	0	0	0	0	0	0	0	0	0	0	0	0	0	0	0	0	0	2	5	3	2	6	152	7	2	3	2	1	5	k__Bacteria;p__Firmicutes;c__Negativicutes;o__Veillonellales-Selenomonadales;f__Selenomonadaceae
OTU_204	1	253	59	38	229	736	165	27	479	402	216	212	0	0	0	0	0	0	0	0	0	0	0	0	0	0	0	0	0	0	0	0	0	0	0	0	0	0	0	0	0	0	0	0	1	0	0	0	k__Bacteria;p__Firmicutes;c__Negativicutes;o__Veillonellales-Selenomonadales;f__Selenomonadaceae;g__Quinella;s__
OTU_205	0	0	0	0	0	0	0	0	0	0	0	0	192	122	178	178	93	154	78	192	56	141	327	124	0	0	0	0	0	0	0	0	0	0	0	0	0	0	0	0	0	0	0	0	0	0	0	0	k__Bacteria;p__Firmicutes;c__Clostridia;o__Lachnospirales;f__Lachnospiraceae
OTU_206	18	15	52	15	13	24	19	11	15	22	12	60	240	196	220	130	277	187	94	160	160	483	339	477	0	0	0	0	0	0	0	0	0	0	0	0	0	0	0	0	0	0	0	0	0	0	0	0	k__Bacteria;p__Firmicutes;c__Clostridia;o__Oscillospirales;f__Ruminococcaceae;g__Ruminococcus
OTU_207	0	0	0	0	0	0	0	0	0	0	0	0	0	0	0	0	0	0	0	0	0	0	0	0	42	37	249	136	31	183	148	22	38	176	38	309	0	1	0	0	0	0	0	1	0	0	0	0	k__Bacteria;p__Bacteroidota;c__Bacteroidia;o__Bacteroidales;f__Bacteroidaceae;g__Bacteroides;s__Bacteroides_stercoris
OTU_208	0	0	2	0	0	0	0	0	0	0	0	0	0	0	0	0	0	0	0	0	0	0	0	0	0	0	0	0	1	0	0	0	0	0	0	1	12	9	23	35	24	1278	10	5	25	100	24	51	k__Bacteria;p__Bacteroidota;c__Bacteroidia;o__Bacteroidales;f__Muribaculaceae;g__;s__
OTU_209	1	0	0	0	1	0	2	0	0	0	0	0	0	0	0	0	0	0	0	0	0	0	0	0	0	0	0	0	1	0	1	0	0	0	0	0	9	11	3	7	12	246	7	6	7	965	13	111	k__Bacteria;p__Bacteroidota;c__Bacteroidia;o__Bacteroidales;f__Muribaculaceae;g__;s__
OTU_210	0	0	0	0	0	0	0	0	0	0	0	0	10	46	104	14	22	13	20	196	751	12	16	166	0	0	0	0	0	0	0	0	0	0	0	0	0	0	0	0	0	0	0	0	0	0	0	0	k__Bacteria;p__Firmicutes;c__Clostridia;o__Oscillospirales;f__UCG-010;g__;s__
OTU_211	0	0	0	0	1	0	0	0	0	0	0	0	0	0	0	0	0	0	0	0	0	0	0	0	0	0	0	0	0	0	0	0	0	0	0	0	31	27	19	40	33	16	38	41	859	36	22	42	k__Bacteria;p__Firmicutes;c__Clostridia;o__Oscillospirales;f__Oscillospiraceae;g__V9D2013_group;s__
OTU_212	0	0	0	0	0	0	0	0	0	0	0	0	0	0	0	0	0	0	0	0	0	0	0	0	0	0	0	1	0	0	0	0	0	0	0	0	18	9	1162	15	14	9	15	53	11	3	20	6	k__Bacteria;p__Bacteroidota;c__Bacteroidia;o__Bacteroidales;f__Prevotellaceae;g__Prevotella
OTU_213	0	0	0	0	0	0	0	0	0	0	0	0	0	0	0	0	0	0	0	0	0	0	0	0	0	0	0	0	0	0	0	0	0	0	0	0	11	9	942	34	10	167	53	11	11	1	8	10	k__Bacteria;p__Bacteroidota;c__Bacteroidia;o__Bacteroidales;f__Prevotellaceae;g__Prevotella;s__
OTU_214	0	0	0	0	0	0	0	0	0	0	0	0	0	0	0	0	0	0	0	0	0	0	0	0	0	0	0	0	0	0	0	0	0	0	0	0	772	19	53	64	79	20	38	14	12	17	50	39	k__Bacteria;p__Bacteroidota;c__Bacteroidia;o__Bacteroidales;f__Prevotellaceae;g__Prevotella;s__
OTU_215	0	0	0	0	0	0	0	0	0	0	0	0	136	166	144	159	253	173	91	96	139	122	55	164	0	0	0	0	0	0	0	0	0	0	0	0	0	0	0	0	0	0	0	0	0	0	0	0	k__Bacteria;p__Firmicutes;c__Clostridia;o__Oscillospirales;f__UCG-010;g__;s__
OTU_216	0	0	0	0	0	0	0	0	0	0	0	0	118	32	40	47	223	48	58	117	45	451	137	14	0	0	0	0	0	0	0	0	0	0	0	0	0	0	0	0	0	0	0	0	0	0	0	0	k__Bacteria;p__Spirochaetota;c__Spirochaetia;o__Spirochaetales;f__Spirochaetaceae;g__Treponema
OTU_217	3	0	2	0	2	7	0	2	0	1	0	0	2	3	2	1	1	0	0	0	3	0	5	3	1	2	1	1	3	1	0	1	30	0	0	0	188	92	107	105	68	334	49	25	368	30	24	78	k__Bacteria;p__Verrucomicrobiota;c__Kiritimatiellae;o__WCHB1-41;f__;g__;s__
OTU_218	2	0	0	0	0	0	0	0	0	0	0	0	0	0	0	0	0	2	0	1	0	0	0	3	96	36	30	93	51	168	143	77	120	28	166	701	0	0	0	3	2	0	0	0	0	1	0	1	k__Bacteria;p__Firmicutes;c__Bacilli;o__Erysipelotrichales;f__Erysipelatoclostridiaceae;g__Erysipelatoclostridium
OTU_219	0	0	0	0	0	0	0	0	0	0	0	0	0	0	0	0	0	0	0	0	0	0	0	0	0	0	0	0	0	0	0	0	1	0	0	0	56	100	88	165	54	117	137	161	982	82	199	123	k__Bacteria;p__Firmicutes;c__Clostridia;o__Oscillospirales;f__Oscillospiraceae;g__NK4A214_group;s__
OTU_220	0	0	0	0	0	0	0	0	0	0	0	0	97	172	269	162	636	114	116	399	82	133	187	140	0	0	0	0	0	0	0	0	0	0	0	0	0	0	0	0	0	0	0	0	0	0	0	0	k__Bacteria;p__Bacteroidota;c__Bacteroidia;o__Bacteroidales;f__Rikenellaceae;g__Alistipes;s__
OTU_221	0	0	0	0	0	0	0	0	0	0	0	0	259	224	385	67	473	191	64	271	212	148	182	250	0	0	0	0	0	0	0	0	0	0	0	0	0	0	0	0	0	0	0	0	0	0	0	0	k__Bacteria;p__Spirochaetota;c__Spirochaetia;o__Spirochaetales;f__Spirochaetaceae;g__Treponema;s__
OTU_222	0	0	0	1	0	0	0	0	0	0	0	0	0	0	0	0	0	0	0	0	0	0	0	0	0	0	0	0	0	0	0	0	0	0	0	0	2	144	8	26	4	55	8	4	21	6	9	124	k__Bacteria;p__Bacteroidota;c__Bacteroidia;o__Bacteroidales;f__Rikenellaceae;g__Rikenellaceae_RC9_gut_group;s__
OTU_223	0	0	0	0	0	0	0	0	0	0	0	0	0	0	0	0	0	0	0	0	0	0	0	0	47	213	70	197	193	63	161	243	39	56	125	42	0	0	0	0	0	0	0	0	0	0	0	0	k__Bacteria;p__Firmicutes;c__Clostridia;o__Lachnospirales;f__Lachnospiraceae;g__[Eubacterium]_hallii_group;s__
OTU_224	0	0	0	0	0	0	0	0	0	0	0	0	342	924	303	243	393	203	119	179	994	197	115	332	0	0	0	0	0	0	0	0	0	0	0	0	0	0	0	0	0	0	0	0	0	0	0	0	k__Bacteria;p__Firmicutes;c__Clostridia;o__Oscillospirales;f__UCG-010;g__;s__
OTU_225	0	0	0	0	0	0	0	0	0	0	0	0	0	0	0	0	0	0	0	0	0	0	0	0	52	29	37	104	43	399	152	73	99	32	122	529	0	0	0	0	0	0	0	0	0	0	0	0	k__Bacteria;p__Bacteroidota;c__Bacteroidia;o__Bacteroidales;f__Marinifilaceae;g__Odoribacter
OTU_226	0	0	0	0	0	0	0	0	0	0	0	0	0	0	0	0	0	0	0	0	0	0	0	0	1	0	1	0	0	0	2	0	1	0	2	0	50	43	51	94	60	354	52	130	145	54	311	54	k__Bacteria;p__unidentified_Bacteria;c__Clostridia;o__Peptococcales;f__Peptococcaceae;g__;s__
OTU_227	0	0	0	0	0	0	0	0	0	0	0	0	0	0	0	0	1	0	0	0	1	0	1	0	83	99	166	219	482	2	6	11	0	1	57	2	0	1	2	3	0	1	0	0	0	1	0	2	k__Bacteria;p__Firmicutes;c__Clostridia;o__Lachnospirales;f__Lachnospiraceae;g__Roseburia;s__Roseburia_inulinivorans
OTU_228	1	0	0	1	1	1	2	1	0	0	0	0	0	0	0	0	0	0	0	0	0	0	0	0	0	0	1	0	0	0	0	0	0	0	0	0	71	67	266	188	60	72	157	150	263	134	149	202	k__Bacteria;p__Firmicutes;c__Clostridia;o__Oscillospirales;f__Oscillospiraceae;g__Papillibacter;s__
OTU_229	0	0	0	0	0	0	0	0	0	0	0	0	0	0	0	0	0	0	0	0	0	0	0	0	36	31	21	27	58	48	699	17	11	24	42	22	0	0	0	0	0	0	0	0	0	0	0	0	k__Bacteria;p__Firmicutes;c__Bacilli;o__RF39;f__;g__;s__
OTU_230	3	1	2	2	4	5	4	0	3	0	1	0	0	0	0	0	0	0	0	0	0	0	0	0	0	0	0	0	0	0	0	0	0	0	0	0	51	91	80	140	113	77	106	122	126	80	95	196	k__Bacteria;p__Firmicutes;c__Clostridia;o__Peptostreptococcales-Tissierellales;f__Anaerovoracaceae;g__Anaerovorax;s__
OTU_231	0	0	0	0	0	0	0	0	0	0	0	0	25	29	18	0	3	0	2	3	85	3	4	2	116	110	369	111	198	0	6	198	0	0	1	0	0	0	0	0	1	0	0	0	0	0	0	2	k__Bacteria;p__Firmicutes;c__Clostridia;o__Oscillospirales;f__Ruminococcaceae;g__Subdoligranulum;s__
OTU_232	0	0	0	1	1	0	0	0	3	0	0	0	0	0	0	0	0	0	0	0	0	0	0	0	1	1	0	0	0	0	1	0	0	0	0	0	89	260	185	104	105	105	292	149	151	294	141	195	k__Bacteria;p__Firmicutes;c__Clostridia;o__Lachnospirales;f__Lachnospiraceae;g__Pseudobutyrivibrio;s__
OTU_233	0	0	0	0	0	0	0	0	0	0	0	0	0	0	0	0	0	0	0	0	0	0	0	0	0	0	0	0	0	0	0	0	0	1	0	0	10	66	78	353	273	67	74	72	10	0	34	17	k__Bacteria;p__Bacteroidota;c__Bacteroidia;o__Bacteroidales;f__Prevotellaceae;g__Prevotella;s__
OTU_234	0	1	0	0	0	0	1	0	0	0	0	0	0	0	0	0	0	0	0	0	0	0	0	0	1	0	0	0	0	1	1	0	0	0	0	0	7	8	23	8	47	10	3	8	17	1409	137	18	k__Bacteria;p__Bacteroidota;c__Bacteroidia;o__Bacteroidales;f__F082;g__;s__
OTU_235	0	1	0	0	0	0	0	0	0	0	0	0	0	0	0	0	0	0	0	0	0	0	0	0	0	1	0	0	1	0	1	0	0	0	0	0	55	302	375	144	76	47	103	405	632	466	53	148	k__Bacteria
OTU_236	80	487	5	3	590	5	19	4	4	1	7	39	0	0	0	0	0	0	0	0	0	0	0	0	0	0	0	0	0	0	0	0	0	0	0	0	0	0	11	0	0	6	13	1	0	0	0	2	k__Bacteria
OTU_237	0	0	0	0	1	0	0	0	0	0	0	0	0	0	0	0	0	0	0	0	0	0	0	0	29	175	53	26	121	46	460	57	77	47	84	19	55	58	34	53	76	88	52	50	102	164	44	44	k__Bacteria;p__Firmicutes;c__Clostridia;o__Lachnospirales;f__Lachnospiraceae;g__Lachnospiraceae_NK3A20_group;s__
OTU_238	0	0	0	0	0	0	0	0	0	0	0	0	177	147	161	101	103	165	29	122	31	62	143	166	0	0	0	0	0	0	0	0	0	0	0	0	0	0	0	0	0	0	0	0	0	0	0	0	k__Bacteria;p__Firmicutes;c__Clostridia;o__Lachnospirales;f__Lachnospiraceae
OTU_239	0	0	0	0	0	0	2	0	0	0	0	0	0	0	0	0	0	0	0	0	0	0	0	0	0	0	0	0	0	0	0	1	0	0	0	1	50	131	16	63	74	32	27	718	26	115	29	185	k__Bacteria;p__Bacteroidota;c__Bacteroidia;o__Bacteroidales;f__F082;g__;s__
OTU_240	0	0	2	0	0	0	1	0	0	0	0	0	0	0	0	0	0	0	0	0	0	0	0	0	0	0	0	0	0	0	0	0	0	0	0	0	17	15	429	256	68	12	127	38	46	17	180	36	k__Bacteria;p__Bacteroidota;c__Bacteroidia;o__Bacteroidales;f__Prevotellaceae;g__Prevotellaceae_UCG-003;s__
OTU_241	340	131	159	66	16	83	478	107	91	84	18	780	1	2	0	1	1	0	1	0	10	2	3	0	1	2	2	0	1	0	0	2	5	1	0	1	0	2	0	0	5	1	1	0	1	4	1	0	k__Bacteria;p__Firmicutes;c__Clostridia;o__Lachnospirales;f__Lachnospiraceae;g__Acetitomaculum;s__
OTU_242	0	0	0	0	0	0	0	0	0	0	0	0	0	0	0	0	0	0	0	0	0	0	0	0	107	171	61	94	139	324	44	33	22	403	12	10	0	0	0	3	0	1	0	0	0	0	0	2	k__Bacteria;p__Firmicutes;c__Clostridia;o__Lachnospirales;f__Lachnospiraceae;g__Lachnospiraceae_UCG-004;s__
OTU_243	443	553	564	155	161	365	1275	352	148	222	110	1000	8	5	7	7	5	7	16	3	8	4	18	7	26	77	39	28	57	57	474	31	39	36	70	16	45	19	29	31	115	100	61	36	60	95	87	51	k__Bacteria;p__Firmicutes;c__Clostridia;o__Lachnospirales;f__Lachnospiraceae;g__Lachnospiraceae_NK3A20_group;s__
OTU_244	0	0	0	0	0	0	0	1	0	0	0	0	0	0	0	0	0	0	0	0	0	0	0	0	0	0	0	0	0	0	0	0	0	0	0	0	41	56	128	249	81	71	185	122	207	209	157	206	k__Bacteria;p__Firmicutes;c__Clostridia;o__Oscillospirales;f__Oscillospiraceae;g__NK4A214_group;s__
OTU_245	12	6	17	313	11	32	14	27	10	31	6	13	0	0	0	0	0	0	0	0	0	0	0	0	0	0	0	0	0	0	0	0	0	0	0	0	10	9	15	3	11	9	38	8	11	10	895	14	k__Bacteria;p__Firmicutes;c__Bacilli;o__Erysipelotrichales;f__Erysipelatoclostridiaceae;g__UCG-004;s__
OTU_246	0	0	0	0	0	0	0	0	0	0	0	0	0	0	0	0	0	0	0	0	0	0	0	0	102	47	131	153	138	233	99	31	42	66	73	78	1	0	0	15	0	2	3	1	2	0	0	0	k__Bacteria;p__Firmicutes;c__Clostridia;o__Oscillospirales;f__Oscillospiraceae;g__Colidextribacter;s__
OTU_247	0	0	0	0	0	0	0	0	0	0	0	0	0	0	1	0	0	0	0	0	0	0	0	0	64	40	52	66	90	70	230	41	73	1614	71	45	0	1	0	0	0	0	0	0	0	0	0	0	k__Bacteria;p__Firmicutes;c__Clostridia;o__Clostridiales;f__Clostridiaceae;g__Clostridium_sensu_stricto_1
OTU_248	0	0	0	0	0	0	0	0	0	0	0	0	0	0	0	0	0	0	0	0	0	0	0	0	0	0	0	0	0	0	0	0	0	0	0	0	31	50	40	20	28	30	142	435	102	4	127	134	k__Bacteria;p__Bacteroidota;c__Bacteroidia;o__Bacteroidales;f__Rikenellaceae;g__Rikenellaceae_RC9_gut_group;s__
OTU_249	0	1	4	2	0	1	6	2	0	0	0	0	86	63	83	134	77	116	320	241	225	129	49	46	0	0	0	0	0	0	0	0	0	0	0	0	0	0	0	0	0	0	0	0	0	0	0	0	k__Bacteria;p__Firmicutes;c__Clostridia;o__Lachnospirales;f__Lachnospiraceae;g__Lachnospiraceae_AC2044_group;s__
OTU_250	0	0	0	0	0	0	0	0	0	0	0	0	0	0	0	0	0	0	0	0	0	0	0	0	46	19	119	49	31	252	235	76	2	30	13	2	1	0	0	97	0	0	0	0	0	0	0	0	k__Bacteria;p__Firmicutes;c__Clostridia;o__Lachnospirales;f__Lachnospiraceae;g__Blautia
OTU_251	0	0	0	0	0	0	0	0	0	0	0	0	0	0	0	0	0	0	0	0	0	0	0	0	1	1	9	0	0	1	1	0	4	11	11	3	37	6	59	1	1	3	245	36	487	0	0	1	k__Bacteria;p__Firmicutes;c__Negativicutes;o__Veillonellales-Selenomonadales;f__Veillonellaceae;g__Dialister;s__
OTU_252	133	418	98	190	71	480	210	391	236	1295	380	276	0	0	0	0	0	0	0	0	0	0	0	0	0	0	0	0	0	0	0	0	0	0	0	0	0	0	7	3	8	15	0	1	0	0	1	1	k__Bacteria;p__Bacteroidota;c__Bacteroidia;o__Bacteroidales;f__Prevotellaceae;g__Prevotella;s__
OTU_253	0	0	0	0	0	0	0	0	0	0	0	0	0	0	0	0	0	0	0	0	0	0	0	0	19	180	205	13	131	318	20	19	2	7	5	7	2	5	0	6	1	2	0	2	2	3	3	0	k__Bacteria;p__Bacteroidota;c__Bacteroidia;o__Bacteroidales;f__Bacteroidaceae;g__Bacteroides;s__Bacteroides_massiliensis
OTU_254	0	0	0	0	0	0	0	0	0	0	0	0	0	0	0	0	0	0	0	0	0	0	0	0	216	0	0	0	0	0	0	1	0	0	0	0	50	22	62	45	49	28	91	29	59	3	47	222	k__Bacteria;p__Bacteroidota;c__Bacteroidia;o__Bacteroidales;f__Prevotellaceae;g__Prevotella;s__Prevotella_buccalis
OTU_255	128	225	135	51	120	139	444	43	143	73	54	104	4	4	7	1	9	1	0	3	0	1	3	1	0	1	0	2	0	1	35	16	5	0	1	0	0	1	1	9	0	0	2	0	0	0	0	0	k__Archaea;p__Euryarchaeota;c__Methanobacteria;o__Methanobacteriales;f__Methanobacteriaceae;g__Methanosphaera;s__
OTU_256	0	0	0	0	0	0	0	0	0	0	0	0	38	105	293	3	77	26	6	20	3	449	11	742	0	0	0	0	0	0	0	0	0	0	0	0	0	0	0	0	0	0	0	0	0	0	0	0	k__Bacteria;p__Bacteroidota;c__Bacteroidia;o__Bacteroidales;f__Prevotellaceae;g__Prevotellaceae_UCG-001;s__
OTU_257	36	35	41	42	652	530	80	31	41	2078	45	22	0	0	0	0	0	0	0	0	0	0	0	0	0	0	0	0	0	0	0	0	0	0	0	0	1	0	0	0	0	0	0	0	0	0	0	0	k__Bacteria;p__Bacteroidota;c__Bacteroidia;o__Bacteroidales;f__F082;g__;s__
OTU_258	0	0	0	0	0	0	0	0	0	0	0	2	37	136	213	14	74	86	57	316	6	247	756	353	0	0	0	0	0	0	0	0	0	0	0	0	1	0	1	2	1	2	1	0	0	0	0	0	k__Bacteria;p__Fibrobacterota;c__Fibrobacteria;o__Fibrobacterales;f__Fibrobacteraceae;g__Fibrobacter
OTU_259	0	0	0	0	0	0	0	0	0	0	0	0	0	16	1	8	7	10	1068	3	8	1	3	0	0	0	0	0	0	0	0	0	0	0	0	0	0	0	0	0	0	0	0	0	0	0	0	0	k__Bacteria;p__Spirochaetota;c__Spirochaetia;o__Spirochaetales;f__Spirochaetaceae;g__Treponema;s__Treponema_porcinum
OTU_260	0	0	0	0	0	0	0	0	0	0	0	0	111	1085	464	49	119	37	83	61	91	100	90	248	0	0	0	0	0	0	0	0	0	0	0	0	0	0	0	0	0	0	0	0	0	0	0	0	k__Bacteria;p__Firmicutes;c__Clostridia;o__Oscillospirales;f__UCG-010;g__;s__
OTU_261	0	0	0	0	0	0	0	0	0	0	0	0	0	0	0	0	0	0	0	0	0	0	0	0	0	0	0	0	0	1	1	0	0	1	0	0	558	15	14	46	29	103	20	76	34	176	19	21	k__Bacteria;p__Bacteroidota;c__Bacteroidia;o__Bacteroidales;f__Muribaculaceae;g__;s__
OTU_262	0	0	0	0	0	0	0	0	0	0	0	0	208	123	205	143	77	139	65	178	72	159	105	220	0	0	2	0	1	0	0	0	3	0	2	1	0	0	0	0	0	0	0	0	0	0	0	0	k__Bacteria;p__Firmicutes;c__Clostridia;o__Oscillospirales;f__Oscillospiraceae;g__UCG-002;s__
OTU_263	0	0	0	0	0	0	0	0	0	0	0	0	0	0	0	0	0	0	0	0	0	0	0	0	0	0	0	0	0	0	0	0	16	9	11	40	22	339	72	20	91	38	59	93	63	0	0	0	k__Bacteria;p__Proteobacteria;c__Gammaproteobacteria;o__Cardiobacteriales;f__Cardiobacteriaceae;g__Cardiobacterium;s__
OTU_264	89	20	438	80	41	21	23	139	319	83	89	86	0	0	0	0	0	0	0	0	0	0	0	0	0	0	0	0	0	0	0	0	0	0	0	0	30	2	29	150	85	7	8	0	36	4	10	2	k__Bacteria;p__Bacteroidota;c__Bacteroidia;o__Bacteroidales;f__Prevotellaceae;g__Prevotella;s__
OTU_265	0	1	0	0	0	0	0	0	0	0	0	0	0	0	0	0	0	0	0	0	0	0	0	0	22	178	9	15	44	18	194	56	301	44	54	33	12	8	7	8	19	15	13	13	16	50	24	12	k__Bacteria;p__Actinobacteriota;c__Coriobacteriia;o__Coriobacteriales;f__Eggerthellaceae;g__DNF00809;s__
OTU_266	0	0	0	0	0	0	0	0	0	0	0	0	0	0	3	1	0	2	1	2	0	1	1	4	56	25	21	21	55	28	473	21	38	28	55	84	0	0	0	3	0	1	0	0	0	0	0	0	k__Bacteria;p__unidentified_Bacteria;c__Clostridia;o__Peptococcales;f__Peptococcaceae;g__;s__
OTU_267	52	112	56	38	21	57	36	71	79	32	15	390	1	1	1	0	2	0	0	1	0	0	0	10	0	0	0	0	0	0	0	0	0	0	0	0	0	7	0	0	1	0	0	1	0	0	0	0	k__Bacteria;p__Firmicutes;c__Clostridia;o__Lachnospirales;f__Lachnospiraceae;g__Lachnospira;s__Lachnospira_multipara
OTU_268	0	0	0	0	0	0	0	0	0	0	0	0	0	0	0	0	0	0	0	0	0	0	0	0	0	1	1	0	0	0	1	1	1	0	0	1	21	27	16	148	247	48	46	67	104	83	31	273	k__Bacteria;p__Firmicutes;c__Clostridia;o__Christensenellales;f__Christensenellaceae;g__Christensenellaceae_R-7_group;s__
OTU_269	0	0	0	0	0	0	0	0	0	0	0	0	81	46	88	124	45	23	31	785	46	46	1211	89	0	0	0	0	0	0	0	0	0	0	0	0	0	0	0	4	0	0	0	0	0	0	0	0	k__Bacteria;p__Bacteroidota;c__Bacteroidia;o__Bacteroidales;f__Prevotellaceae;g__Prevotella;s__
OTU_270	0	1	1	8	0	3	13	1	0	4	0	0	0	0	0	1	0	1	0	0	6	1	0	0	144	61	34	229	55	23	15	30	172	86	68	23	0	0	0	14	1	2	1	0	2	0	0	1	k__Bacteria;p__Proteobacteria;c__Gammaproteobacteria;o__Burkholderiales;f__Sutterellaceae;g__Parasutterella;s__
OTU_271	0	0	0	0	0	0	0	0	0	0	0	0	64	103	130	50	48	122	255	56	187	155	31	22	0	0	0	0	0	0	0	0	0	0	0	0	0	0	0	1	0	0	0	0	0	0	0	0	k__Bacteria;p__Firmicutes;c__Clostridia;o__Lachnospirales;f__Lachnospiraceae
OTU_272	0	0	0	0	4	0	0	0	0	0	1	1	0	0	0	0	0	0	0	0	0	0	0	0	0	0	0	1	0	0	0	0	0	0	0	0	15	7	16	19	928	11	11	13	19	6	12	12	k__Bacteria;p__Bacteroidota;c__Bacteroidia;o__Bacteroidales;f__Muribaculaceae;g__;s__
OTU_273	0	0	0	0	0	0	0	0	0	0	0	0	0	0	0	0	0	0	0	0	0	0	0	0	72	113	102	163	287	334	866	42	57	649	80	339	0	0	2	19	2	0	0	0	1	1	2	0	k__Bacteria;p__Bacteroidota;c__Bacteroidia;o__Bacteroidales;f__Bacteroidaceae;g__Bacteroides
OTU_274	0	0	0	0	0	0	0	0	0	0	0	0	0	0	0	0	0	0	0	0	0	0	0	0	0	0	0	0	0	0	0	0	0	0	0	0	9	10	17	426	131	170	48	67	141	15	58	25	k__Bacteria;p__Bacteroidota;c__Bacteroidia;o__Bacteroidales;f__Prevotellaceae;g__Prevotella;s__
OTU_275	0	0	0	0	0	0	0	0	0	0	0	0	0	0	0	0	0	0	0	0	0	0	0	0	62	74	57	36	96	566	34	23	27	106	23	14	0	2	0	2	0	0	1	2	0	0	0	0	k__Bacteria;p__Firmicutes;c__Clostridia;o__Lachnospirales;f__Lachnospiraceae;g__Lachnoclostridium;s__
OTU_276	0	139	9	30	192	106	84	7	72	198	1189	12	0	0	0	0	0	0	0	0	0	0	0	0	0	0	0	0	0	0	0	0	0	0	0	0	0	0	0	0	0	0	0	0	0	0	0	0	k__Bacteria;p__Firmicutes;c__Negativicutes;o__Veillonellales-Selenomonadales;f__Selenomonadaceae;g__Quinella;s__
OTU_277	0	137	20	74	210	446	33	11	17	1643	154	13	0	0	0	0	0	0	0	0	0	0	0	0	0	0	0	0	0	0	0	0	0	0	0	0	7	7	13	143	16	25	19	5	34	13	14	21	k__Bacteria;p__Synergistota;c__Synergistia;o__Synergistales;f__Synergistaceae;g__Fretibacterium
OTU_278	0	0	0	0	0	0	0	0	0	0	0	0	0	0	0	0	0	0	0	0	0	0	0	0	0	0	0	0	0	0	0	0	0	0	1	0	30	140	438	36	42	43	669	42	48	11	460	53	k__Bacteria;p__Bacteroidota;c__Bacteroidia;o__Bacteroidales;f__Prevotellaceae;g__Prevotellaceae_UCG-003;s__
OTU_279	0	0	0	0	0	0	0	0	0	0	0	0	568	259	660	398	253	271	98	825	41	441	331	2333	0	0	0	0	0	0	0	0	0	0	0	0	0	0	0	0	0	0	0	0	0	0	0	0	k__Bacteria;p__Bacteroidota;c__Bacteroidia;o__Bacteroidales;f__Prevotellaceae;g__Prevotellaceae_UCG-004;s__
OTU_280	0	0	0	0	0	0	0	0	0	0	0	0	3065	2502	3256	2403	3179	2886	2533	4211	1637	2493	3812	3168	31	24	208	48	185	25	224	26	56	20	9	16	0	0	1	0	0	0	0	0	0	0	0	0	k__Bacteria;p__Firmicutes;c__Clostridia;o__Oscillospirales;f__Oscillospiraceae;g__UCG-005;s__
OTU_281	0	0	0	0	10	0	0	0	0	0	10	0	1	0	0	1	0	0	0	0	1	0	0	0	0	10	1	6	1	36	0	8	303	358	88	38	73	14	7	2	30	17	14	35	54	1	0	0	k__Bacteria;p__Proteobacteria;c__Gammaproteobacteria;o__Pasteurellales;f__Pasteurellaceae;g__Haemophilus;s__Haemophilus_parainfluenzae
OTU_282	25	14	21	59	2	354	20	122	162	384	98	109	0	0	0	0	0	0	0	0	0	0	0	1	0	0	0	0	0	0	0	0	0	0	0	0	1	2	1	0	43	15	1	0	1	0	0	0	k__Bacteria;p__Bacteroidota;c__Bacteroidia;o__Bacteroidales;f__Prevotellaceae;g__Prevotella;s__
OTU_283	0	0	0	0	2	0	0	0	0	0	1	0	0	0	0	0	0	0	0	0	0	0	0	0	0	0	0	0	0	0	0	0	64	130	1	0	59	2	159	0	314	2	307	0	6	0	1	0	k__Bacteria;p__Bacteroidota;c__Bacteroidia;o__Bacteroidales;f__Porphyromonadaceae;g__Porphyromonas;s__Porphyromonas_endodontalis
OTU_284	92	97	215	308	125	459	346	261	145	81	157	644	4	1	1	0	2	2	2	0	20	1	1	3	1	0	0	0	0	0	0	0	0	0	0	0	1	0	0	1	3	0	0	2	9	0	1	1	k__Bacteria;p__Firmicutes;c__Clostridia;o__Oscillospirales;f__Ruminococcaceae;g__Ruminococcus
OTU_285	0	0	0	0	0	0	0	0	0	0	0	0	215	32	14	309	26	67	30	12	26	486	9	1	0	0	0	0	0	0	0	0	0	0	0	0	0	0	0	0	0	0	0	0	0	0	0	0	k__Bacteria;p__Bacteroidota;c__Bacteroidia;o__Bacteroidales
OTU_286	0	0	0	0	0	0	0	0	0	0	0	0	0	0	0	0	0	0	0	0	0	0	0	0	0	0	0	0	0	0	0	0	0	0	0	0	29	119	46	63	16	258	77	300	48	10	37	120	k__Bacteria;p__Bacteroidota;c__Bacteroidia;o__Bacteroidales;f__Rikenellaceae;g__Rikenellaceae_RC9_gut_group;s__
OTU_287	8	2	0	1	2	0	7	6	38	14	1	0	25	132	393	7	13	206	8	20	5	24	279	230	0	0	0	0	0	0	0	0	0	0	0	0	2	1	1	33	1	0	1	1	1	0	0	9	k__Bacteria;p__Bacteroidota;c__Bacteroidia;o__Bacteroidales;f__F082;g__;s__
OTU_288	0	0	0	0	0	0	0	0	0	0	0	0	0	0	0	0	0	0	0	0	0	0	0	0	79	145	16	94	28	17	40	111	25	25	114	144	0	0	0	1	1	0	0	0	2	0	0	0	k__Bacteria;p__Actinobacteriota;c__Coriobacteriia;o__Coriobacteriales;f__Eggerthellaceae;g__Eggerthella
OTU_289	899	0	0	0	2	0	0	0	0	0	3	137	0	0	0	0	0	0	0	0	0	0	0	0	0	0	7	186	0	0	0	1	0	1	0	0	62	28	73	42	45	22	88	19	47	11	51	37	k__Bacteria;p__Bacteroidota;c__Bacteroidia;o__Bacteroidales;f__Prevotellaceae;g__Prevotella;s__Prevotella_bivia
OTU_290	0	0	0	0	1	0	0	0	0	0	0	0	0	0	0	0	0	0	0	0	0	0	0	0	4	27	130	30	12	12	23	7	270	211	276	24	17	164	74	33	30	123	376	19	81	3	11	26	k__Bacteria;p__Firmicutes;c__Negativicutes;o__Veillonellales-Selenomonadales;f__Veillonellaceae;g__Veillonella
OTU_291	0	2	0	1	0	1	0	0	0	0	1	0	0	0	0	0	0	0	0	0	0	0	0	0	0	1	0	0	0	0	0	0	0	1	1	1	27	34	44	80	151	100	116	112	206	206	105	276	k__Bacteria;p__Firmicutes;c__Clostridia;o__Oscillospirales;f__Ruminococcaceae;g__Ruminococcus;s__Ruminococcus_sp_HUN007
OTU_292	0	0	0	0	0	0	0	0	0	0	0	0	188	356	392	150	153	70	342	806	316	269	174	400	0	0	0	0	0	0	0	0	0	0	0	0	0	0	0	0	0	0	0	0	0	0	0	0	k__Bacteria;p__Bacteroidota;c__Bacteroidia;o__Bacteroidales;f__Rikenellaceae;g__Rikenellaceae_RC9_gut_group;s__
OTU_293	0	0	0	0	0	0	0	0	0	0	0	0	0	0	0	0	0	0	0	0	0	0	0	0	0	0	0	0	0	0	0	0	0	0	0	0	12	135	95	67	9	37	126	114	17	134	35	109	k__Bacteria;p__Bacteroidota;c__Bacteroidia;o__Bacteroidales;f__F082;g__;s__
OTU_294	5	1	6	3	0	2	11	0	3	2	0	0	0	0	0	0	0	0	0	0	0	0	0	0	0	0	0	0	0	0	0	0	0	0	0	0	23	34	58	72	47	18	41	15	68	367	9	27	k__Bacteria;p__Verrucomicrobiota
OTU_295	0	0	0	0	0	0	0	0	0	0	0	0	0	0	0	0	0	0	0	0	0	0	0	0	0	1	0	0	0	0	0	0	0	0	0	0	8	10	6	166	497	12	49	55	13	36	5	6	k__Bacteria;p__Bacteroidota;c__Bacteroidia;o__Bacteroidales;f__Prevotellaceae;g__Prevotella;s__
OTU_296	12	46	65	41	50	135	78	490	192	34	95	405	0	0	0	0	0	0	1	0	0	0	0	1	0	0	0	0	0	0	0	0	0	0	0	0	0	1	0	4	4	0	1	4	6	19	8	0	k__Bacteria;p__Firmicutes;c__Clostridia;o__Lachnospirales;f__Lachnospiraceae
OTU_297	0	0	0	0	0	0	0	0	0	0	0	0	0	0	0	0	0	0	0	0	0	0	0	0	0	0	0	0	0	0	0	0	0	0	0	0	32	34	14	10	50	27	54	1318	19	2	66	36	k__Bacteria;p__Proteobacteria;c__Gammaproteobacteria;o__Pasteurellales;f__Pasteurellaceae;g__Bibersteinia;s__
OTU_298	0	0	0	0	0	0	0	0	0	0	0	0	0	0	0	0	0	0	0	0	0	0	0	0	0	0	0	0	1	0	0	0	0	0	0	0	26	45	18	53	30	23	61	45	252	201	61	42	k__Bacteria;p__unidentified_Bacteria;c__Clostridia;o__Christensenellales;f__Christensenellaceae;g__;s__
OTU_299	5	81	74	9	162	263	44	11	186	188	19	12	0	0	0	0	0	0	0	0	0	0	0	0	0	0	1	0	0	0	0	0	0	0	0	0	7	1	0	16	1	3	7	10	33	1	23	127	k__Archaea;p__unidentified_Archaea;c__Thermoplasmata;o__Methanomassiliicoccales;f__Methanomethylophilaceae
OTU_300	0	0	0	0	0	0	0	0	0	0	0	0	488	161	236	103	84	52	233	183	36	61	30	211	0	0	0	0	0	0	0	0	0	0	0	0	0	0	0	0	0	0	0	0	0	0	0	0	k__Bacteria;p__Bacteroidota;c__Bacteroidia;o__Bacteroidales;f__Muribaculaceae;g__;s__
OTU_301	0	0	0	0	0	0	0	0	0	0	0	0	0	0	0	0	0	0	0	0	0	0	0	0	0	0	0	2	1	1	0	0	48	0	1	1	87	1	3	1	255	0	331	0	2	0	0	0	k__Bacteria;p__Bacteroidota;c__Bacteroidia;o__Bacteroidales;f__Prevotellaceae;g__Prevotella;s__Prevotella_sp_oral_clone_DA058
OTU_302	0	0	0	0	0	0	0	0	0	0	0	0	0	0	0	0	0	0	0	0	0	0	0	0	0	0	0	0	0	0	0	0	0	0	0	0	15	442	14	76	18	15	117	100	35	41	38	22	k__Bacteria;p__Firmicutes;c__Clostridia;o__Oscillospirales;f__[Eubacterium]_coprostanoligenes_group;g__;s__
OTU_303	0	0	0	0	0	0	0	0	0	0	0	0	0	0	0	0	0	0	0	0	0	0	0	0	0	0	0	0	0	0	0	0	0	0	0	0	19	108	37	66	74	4	39	27	675	55	15	13	k__Bacteria;p__Firmicutes;c__Clostridia;o__Lachnospirales;f__Lachnospiraceae
OTU_304	7	51	47	23	2	1	9	8	12	1	2	13	1087	763	959	1052	670	1248	702	1078	679	734	680	640	28	59	240	29	142	16	125	157	218	3	14	12	0	0	1	9	0	0	0	0	1	0	0	3	k__Bacteria;p__Firmicutes;c__Clostridia
OTU_305	0	0	0	0	0	0	0	0	0	0	0	0	0	0	0	0	0	0	0	0	0	0	0	0	1	0	0	0	0	0	0	0	0	0	0	0	6	6	24	5	331	5	12	28	18	109	158	105	k__Bacteria;p__Bacteroidota;c__Bacteroidia;o__Bacteroidales;f__Prevotellaceae;g__Prevotella
OTU_306	307	299	122	38	427	289	85	51	290	60	99	197	0	0	0	0	0	0	0	0	0	0	0	0	0	0	0	0	0	0	0	0	0	0	0	0	5	11	4	4	28	196	9	132	13	65	25	45	k__Bacteria;p__Bacteroidota;c__Bacteroidia;o__Bacteroidales;f__Bacteroidales_BS11_gut_group;g__;s__
OTU_307	34	27	41	171	0	74	280	86	4	69	0	79	0	0	0	0	0	0	0	0	0	0	0	0	0	0	0	0	0	0	0	0	0	0	0	0	0	0	0	1	0	0	0	0	0	0	0	0	k__Bacteria;p__unidentified_Bacteria;c__Clostridia;o__Oscillospirales;f__Oscillospiraceae;g__;s__
OTU_308	0	0	0	0	0	0	0	0	0	0	0	0	160	11	26	40	52	104	4	51	3	13	154	311	0	0	0	0	0	0	0	0	0	0	0	0	0	0	0	0	0	0	0	0	0	0	0	0	k__Bacteria;p__Spirochaetota;c__Spirochaetia;o__Spirochaetales;f__Spirochaetaceae;g__Treponema
OTU_309	0	0	0	0	0	0	0	0	0	0	0	0	26	465	982	22	18	20	329	43	25	34	984	58	0	0	0	0	0	0	0	0	0	0	0	0	2	0	2	0	0	1	4	60	2	0	1	2	k__Bacteria;p__Bacteroidota;c__Bacteroidia;o__Bacteroidales;f__p-251-o5;g__;s__
OTU_310	211	119	731	238	310	602	741	621	166	162	163	1064	19	16	19	7	0	3	4	4	8	2	10	4	47	137	11	8	13	6	5	31	60	6	5	3	6	4	6	27	15	3	4	9	10	4	3	30	k__Bacteria;p__Firmicutes;c__Clostridia;o__Oscillospirales;f__Ruminococcaceae
OTU_311	0	0	0	0	0	0	0	0	0	0	0	0	0	0	0	1	0	0	0	0	0	0	0	0	34	33	390	67	300	27	172	21	14	23	33	18	0	0	1	0	0	1	0	1	0	1	0	0	k__Bacteria;p__Firmicutes;c__Clostridia;o__Christensenellales;f__Christensenellaceae;g__Christensenellaceae_R-7_group;s__
OTU_312	0	0	0	0	0	0	0	0	0	0	0	0	0	0	0	0	0	0	0	0	0	0	0	0	32	7	23	14	20	162	17	12	17	12	30	374	0	0	0	0	0	0	0	0	0	0	0	0	k__Bacteria;p__unidentified_Bacteria;c__Alphaproteobacteria;o__Rhodospirillales;f__;g__;s__
OTU_313	0	0	0	1	0	1	0	0	0	0	0	0	0	0	0	0	0	0	0	0	0	0	0	0	1	0	0	0	0	0	0	0	0	0	0	0	14	5	11	14	29	7	92	16	641	4	88	72	k__Bacteria;p__Bacteroidota;c__Bacteroidia;o__Bacteroidales;f__Prevotellaceae;g__Prevotellaceae_UCG-001;s__
OTU_314	75	191	26	55	258	15	170	14	153	1507	31	11	0	0	0	0	0	0	0	0	0	0	0	0	0	0	0	0	0	0	0	0	0	0	0	0	0	0	1	0	0	0	0	0	0	0	0	0	k__Bacteria;p__Firmicutes;c__Negativicutes;o__Veillonellales-Selenomonadales;f__Selenomonadaceae;g__Quinella;s__
OTU_315	0	0	0	0	0	0	0	0	0	0	0	0	256	559	316	175	304	124	166	184	380	145	259	325	0	0	0	0	0	0	0	0	0	0	0	0	0	0	0	0	0	0	0	0	0	0	0	0	k__Bacteria;p__Firmicutes;c__Clostridia;o__Oscillospirales;f__UCG-010;g__;s__
OTU_316	0	0	0	0	0	0	0	0	0	0	0	0	2	0	0	1	0	0	0	0	1	0	1	0	48	25	44	42	41	262	9	38	6	182	29	7	0	0	0	0	0	0	0	0	0	0	1	0	k__Bacteria;p__Firmicutes;c__Clostridia;o__Lachnospirales;f__Lachnospiraceae;g__Coprococcus;s__
OTU_317	0	0	0	0	0	0	0	0	0	0	0	0	0	0	0	0	0	0	0	0	0	0	0	0	41	125	46	28	58	18	37	184	14	30	249	22	0	0	0	0	1	0	0	0	0	0	0	0	k__Bacteria;p__Firmicutes;c__Clostridia;o__Christensenellales;f__Christensenellaceae;g__Christensenellaceae_R-7_group;s__
OTU_318	0	0	0	0	0	0	0	0	0	0	0	0	280	199	127	53	96	89	30	52	83	122	61	224	0	0	0	0	0	0	0	0	0	0	0	0	0	0	0	0	0	0	0	0	0	0	0	0	k__Bacteria;p__Firmicutes;c__Clostridia;o__Oscillospirales;f__UCG-010;g__;s__
OTU_319	0	0	0	0	6	0	0	0	0	1	0	0	269	144	259	258	171	320	561	346	507	630	105	84	0	0	0	0	0	0	0	0	0	0	0	0	1	0	3	0	1	0	0	1	2	6	0	4	k__Bacteria;p__Firmicutes;c__Clostridia;o__Lachnospirales;f__Lachnospiraceae;g__Anaerosporobacter;s__
OTU_320	0	0	0	0	0	0	0	0	0	0	2	0	0	0	0	0	0	0	0	0	0	0	0	0	5	1	1	1	2	1	2	1	14	19	12	60	8	110	12	21	160	382	112	230	129	3	1	1	k__Bacteria;p__Actinobacteriota;c__Actinobacteria;o__Actinomycetales;f__Actinomycetaceae;g__Actinomyces
OTU_321	0	0	0	0	0	0	0	0	0	0	0	0	0	0	0	0	0	0	0	0	0	0	0	0	0	0	0	0	0	0	0	0	0	0	0	0	11	17	19	10	83	68	180	112	120	12	107	68	k__Bacteria;p__Bacteroidota;c__Bacteroidia;o__Bacteroidales;f__Prevotellaceae;g__Prevotella;s__
OTU_322	97	18	324	35	159	146	99	230	208	15	40	14	0	0	0	0	0	0	0	0	0	0	0	0	0	0	0	0	0	0	0	0	0	0	0	0	3	39	6	4	7	1	2	15	25	1	14	2	k__Bacteria;p__Bacteroidota;c__Bacteroidia;o__Bacteroidales;f__Rikenellaceae;g__Rikenellaceae_RC9_gut_group;s__
OTU_323	27	54	169	105	204	181	330	95	516	528	95	166	0	0	0	0	0	0	0	0	0	0	0	0	0	0	0	0	0	0	0	0	0	0	0	0	33	441	9	5	15	14	8	6	34	26	14	30	k__Bacteria;p__Bacteroidota;c__Bacteroidia;o__Bacteroidales;f__Rikenellaceae;g__Rikenellaceae_RC9_gut_group;s__
OTU_324	9	21	15	21	16	10	27	37	7	13	6	32	0	0	1	0	0	1	0	0	0	0	0	0	4	26	2	6	13	12	65	11	12	10	7	11	28	109	43	56	72	34	134	77	239	21	106	90	k__Bacteria;p__Firmicutes;c__Clostridia;o__Lachnospirales;f__Lachnospiraceae
OTU_325	0	0	0	0	0	0	0	0	0	0	0	0	0	0	0	0	0	0	0	0	0	0	0	0	40	38	40	50	54	33	299	17	16	89	104	29	0	0	0	3	0	0	0	0	0	0	0	0	k__Bacteria;p__Firmicutes;c__Clostridia;o__Oscillospirales;f__Butyricicoccaceae;g__Butyricicoccus
OTU_326	0	0	0	0	0	0	0	0	0	0	0	0	87	92	151	106	80	127	89	114	59	42	64	136	0	0	0	0	0	0	0	0	0	0	0	0	0	0	0	0	0	0	0	0	0	0	0	0	k__Bacteria;p__Desulfobacterota;c__Desulfovibrionia;o__Desulfovibrionales;f__Desulfovibrionaceae;g__Mailhella;s__
OTU_327	0	0	0	0	0	0	0	0	0	0	0	0	0	0	1	0	0	0	0	0	1	0	0	0	44	40	10	8	5	16	26	0	28	36	415	2	2	8	7	14	1	6	1	1	2	0	0	1	k__Bacteria;p__Firmicutes;c__Bacilli;o__Lactobacillales;f__Streptococcaceae;g__Streptococcus
OTU_328	1	0	0	0	2	0	0	0	0	0	0	0	68	48	49	148	284	24	307	63	124	36	103	22	0	13	2	0	3	0	2	1	0	3	0	0	0	0	0	0	1	1	0	6	0	0	0	0	k__Bacteria;p__Firmicutes;c__Clostridia;o__Clostridiales;f__Clostridiaceae;g__Clostridium_sensu_stricto_1
OTU_329	0	0	0	0	0	0	0	0	0	0	0	0	0	0	0	0	0	0	0	0	0	0	0	0	0	0	0	0	0	0	0	0	0	0	0	0	39	3	19	195	26	234	82	22	71	29	143	220	k__Bacteria;p__Bacteroidota;c__Bacteroidia;o__Bacteroidales;f__Prevotellaceae;g__Prevotella;s__
OTU_330	0	0	0	0	0	0	0	0	0	0	0	0	297	504	235	185	392	227	171	108	690	264	165	251	0	0	0	0	0	0	0	0	0	0	0	0	0	0	2	1	0	1	2	1	1	0	0	1	k__Bacteria;p__Firmicutes;c__Clostridia;o__Oscillospirales;f__UCG-010;g__;s__
OTU_331	0	0	0	0	0	0	0	0	0	0	0	0	82	80	64	80	95	147	175	41	39	11	20	14	0	0	0	0	0	0	0	0	0	0	0	0	0	0	0	0	0	0	0	0	0	0	0	0	k__Bacteria;p__Firmicutes;c__Clostridia;o__Lachnospirales;f__Lachnospiraceae;g__Lachnospiraceae_NK4A136_group;s__
OTU_332	0	0	0	0	0	0	0	0	0	0	0	0	0	0	0	0	0	0	0	0	0	0	0	0	0	0	0	0	0	0	0	0	0	0	0	0	11	5	12	11	15	189	22	10	155	262	20	56	k__Bacteria;p__Bacteroidota;c__Bacteroidia;o__Bacteroidales;f__Muribaculaceae;g__;s__
OTU_333	0	0	0	0	0	0	0	0	0	0	0	0	0	0	0	1	0	0	0	0	0	0	1	0	0	0	0	0	0	0	0	0	0	0	0	0	15	84	44	13	32	12	54	13	51	16	12	389	k__Bacteria;p__Verrucomicrobiota;c__Kiritimatiellae;o__WCHB1-41;f__;g__;s__
OTU_334	0	0	0	0	0	0	0	0	0	0	0	0	0	0	0	0	0	0	0	0	0	0	0	0	0	0	1	0	0	0	0	1	67	56	39	72	97	172	221	12	105	47	223	100	133	1	0	0	k__Bacteria;p__Firmicutes;c__Negativicutes;o__Veillonellales-Selenomonadales;f__Selenomonadaceae
OTU_335	0	0	0	0	0	0	0	0	0	0	0	0	0	0	0	0	0	0	0	0	0	0	0	0	0	0	0	0	0	0	0	0	0	0	0	0	588	14	8	6	6	39	42	8	3	1	21	26	k__Bacteria;p__Bacteroidota;c__Bacteroidia;o__Bacteroidales;f__Prevotellaceae;g__Prevotella
OTU_336	0	0	0	0	0	0	0	0	0	0	0	0	0	0	0	0	0	0	0	0	0	0	0	0	0	0	0	0	7	0	4	0	0	2	0	0	155	187	39	92	70	78	124	66	74	129	57	95	k__Bacteria
OTU_337	0	0	0	0	0	0	0	0	0	0	0	0	0	0	0	0	0	0	0	0	0	0	0	0	14	15	9	18	31	20	43	9	10	21	536	9	0	0	0	0	0	0	0	0	0	0	0	0	k__Bacteria;p__Firmicutes;c__Bacilli;o__RF39;f__;g__;s__
OTU_338	2	0	0	0	0	0	0	0	0	0	0	0	0	0	0	0	0	0	0	0	0	0	0	0	0	0	0	0	0	0	0	0	1	20	1	0	0	0	0	0	0	1	0	0	1	0	0	0	k__Bacteria;p__Firmicutes;c__Bacilli;o__Lactobacillales;f__Carnobacteriaceae;g__Granulicatella;s__
OTU_339	0	0	0	0	0	0	0	0	0	0	0	0	97	64	73	40	54	34	70	89	51	116	44	85	0	0	0	0	0	0	0	0	0	0	0	0	0	0	0	0	0	0	0	0	0	0	0	0	k__Bacteria;p__Firmicutes;c__Clostridia;o__Oscillospirales;f__UCG-010;g__;s__
OTU_340	0	0	0	0	0	0	0	0	0	0	0	0	0	0	0	0	0	0	0	0	0	0	0	0	0	0	0	0	0	0	0	0	0	0	0	0	26	101	16	81	125	205	22	44	174	31	17	48	k__Bacteria;p__Firmicutes;c__Clostridia;o__Oscillospirales;f__Oscillospiraceae
OTU_341	6	4	2	22	3	14	5	0	2	1	1	5	8	31	21	20	45	35	20	45	13	150	426	67	0	0	0	0	0	0	0	0	0	0	0	0	33	32	16	26	7	15	14	32	44	16	36	37	k__Bacteria;p__Bacteroidota;c__Bacteroidia;o__Bacteroidales;f__Prevotellaceae;g__Prevotellaceae_UCG-001;s__
OTU_342	0	19	4	8	14	5	18	20	9	12	3	10	0	0	0	0	0	0	0	0	0	0	0	0	0	0	0	0	0	0	0	0	0	0	0	0	0	13	41	830	96	714	61	31	37	14	75	29	k__Bacteria;p__Chloroflexi;c__Anaerolineae;o__Anaerolineales;f__Anaerolineaceae;g__Flexilinea;s__
OTU_343	0	103	22	12	62	434	177	10	11	782	6	12	0	0	0	0	0	0	0	0	0	0	0	0	0	0	0	0	0	0	0	0	0	0	0	0	22	28	65	150	33	39	179	23	41	23	95	127	k__Bacteria;p__Synergistota;c__Synergistia;o__Synergistales;f__Synergistaceae;g__Fretibacterium;s__
OTU_344	0	0	0	0	0	0	0	0	0	0	0	0	211	22	22	25	31	65	121	73	8	582	30	273	0	0	0	0	0	0	0	0	0	0	0	0	0	0	0	0	0	0	0	0	0	0	0	0	k__Bacteria;p__unidentified_Bacteria;c__Bacteroidia;o__Bacteroidales;f__;g__;s__
OTU_345	0	0	0	0	0	0	0	0	0	0	0	0	96	69	75	62	86	91	29	64	31	33	45	97	0	0	0	0	0	0	0	0	0	0	0	0	0	0	0	0	0	0	0	0	0	0	0	0	k__Bacteria
OTU_346	110	7	18	14	10	3	22	3	4	4	1	1	0	0	0	0	0	0	0	0	0	0	0	0	0	0	0	0	0	0	0	0	0	0	0	0	2	1	211	1	1	3	2	3	0	0	8	8	k__Bacteria;p__Bacteroidota;c__Bacteroidia;o__Bacteroidales;f__F082;g__;s__
OTU_347	0	0	0	0	0	0	0	0	0	0	0	0	136	131	124	77	194	99	26	61	56	129	70	190	0	0	0	0	0	0	0	0	0	0	0	0	0	0	0	0	0	0	0	0	0	0	0	0	k__Bacteria;p__Firmicutes;c__Clostridia;o__Oscillospirales;f__UCG-010;g__;s__
OTU_348	0	0	0	0	0	0	0	0	0	0	0	0	0	0	0	0	0	0	0	0	0	0	0	0	0	0	0	0	0	0	0	0	0	0	0	0	36	39	19	6	10	384	189	32	16	3	10	21	k__Bacteria;p__Bacteroidota;c__Bacteroidia;o__Bacteroidales;f__Prevotellaceae;g__Prevotellaceae_UCG-003;s__
OTU_349	0	0	0	0	0	0	0	0	0	0	0	0	0	0	0	0	0	0	0	0	0	0	0	0	0	0	0	0	0	0	0	0	1	0	0	0	12	24	25	15	12	11	22	16	512	5	7	13	k__Bacteria;p__Firmicutes;c__Bacilli;o__RF39;f__;g__;s__
OTU_350	0	0	0	0	0	0	0	0	0	0	0	0	0	0	0	0	0	0	0	0	0	0	0	0	0	0	0	0	0	0	0	0	0	0	0	0	25	29	27	23	29	19	188	18	17	79	191	497	k__Bacteria;p__Bacteroidota;c__Bacteroidia;o__Bacteroidales;f__Prevotellaceae;g__Prevotellaceae_UCG-003;s__
OTU_351	0	0	0	0	0	0	0	0	0	0	0	0	130	135	171	167	167	140	102	143	189	151	135	229	0	0	0	0	0	0	0	0	0	0	0	0	1	3	0	1	0	0	0	0	0	0	0	0	k__Bacteria;p__Firmicutes;c__Clostridia;o__unidentified_Clostridia;f__Hungateiclostridiaceae;g__Ruminiclostridium;s__
OTU_352	1	0	1	0	0	0	0	0	0	0	0	1	0	0	0	0	0	0	0	0	0	0	0	0	0	0	0	0	0	0	1	0	0	0	0	0	16	197	46	64	42	11	33	16	55	80	176	20	k__Bacteria;p__Bacteroidota;c__Bacteroidia;o__Bacteroidales;f__Prevotellaceae;g__Prevotellaceae_UCG-001;s__
OTU_353	0	0	0	0	0	0	0	0	0	0	0	0	147	178	241	121	104	100	84	140	83	103	48	202	0	0	0	0	0	0	0	0	0	0	0	0	0	0	0	0	0	0	0	0	0	0	0	0	k__Bacteria;p__Firmicutes;c__Clostridia;o__Monoglobales;f__Monoglobaceae;g__Monoglobus;s__
OTU_354	0	0	0	0	0	0	0	0	0	0	0	0	106	72	63	58	82	53	168	200	17	13	112	31	0	0	0	0	1	0	0	0	0	0	0	0	0	0	0	0	1	0	0	0	1	0	0	0	k__Bacteria;p__Firmicutes;c__Clostridia;o__Lachnospirales;f__Lachnospiraceae
OTU_355	0	0	0	0	0	0	0	0	0	0	0	0	235	224	313	132	207	142	291	311	225	256	154	230	4	1	3	5	5	2	19	2	29	3	2	1	0	0	0	0	0	0	0	0	0	0	0	0	k__Bacteria;p__Firmicutes;c__Clostridia;o__Oscillospirales;f__Oscillospiraceae;g__Oscillibacter;s__
OTU_356	144	108	200	206	59	20	19	80	61	34	187	154	0	0	0	0	0	0	0	0	0	0	0	0	0	0	0	0	0	0	0	0	0	0	0	0	0	0	0	0	13	0	0	0	0	0	0	0	k__Bacteria;p__Bacteroidota;c__Bacteroidia;o__Bacteroidales;f__Prevotellaceae;g__Prevotella;s__Prevotella_ruminicola
OTU_357	0	0	0	0	0	0	0	0	0	0	0	0	1	0	2	2	0	0	3	6	0	0	0	0	260	189	27	15	37	18	69	77	35	7	13	15	0	0	0	0	0	0	0	0	0	0	0	0	k__Bacteria;p__Actinobacteriota;c__Actinobacteria;o__Bifidobacteriales;f__Bifidobacteriaceae
OTU_358	0	0	0	0	0	0	0	0	0	0	0	0	0	0	0	0	0	0	0	0	0	0	0	0	0	0	0	0	0	0	0	0	0	0	0	0	38	36	55	266	35	60	103	71	145	229	38	184	k__Bacteria;p__Firmicutes;c__Clostridia;o__Oscillospirales;f__Ruminococcaceae;g__Ruminococcus
OTU_359	0	0	0	0	0	0	0	0	0	0	0	0	1	1	3	1	3	3	0	2	1	3	4	1	36	41	42	30	76	29	286	15	18	20	29	19	0	0	0	2	0	2	0	2	0	0	0	0	k__Bacteria;p__Firmicutes;c__Clostridia;o__Oscillospirales;f__[Eubacterium]_coprostanoligenes_group;g__;s__
OTU_360	0	0	0	0	0	0	0	0	0	0	0	0	0	0	0	0	0	0	0	0	0	0	0	0	51	30	46	63	73	141	58	13	34	45	109	19	2	3	0	14	10	1	0	0	1	5	0	0	k__Bacteria;p__Firmicutes;c__Clostridia;o__Oscillospirales;f__Oscillospiraceae;g__Oscillospira;s__
OTU_361	125	107	233	231	68	156	411	308	186	158	123	418	5	2	4	4	2	2	6	5	7	1	5	4	8	25	3	9	5	5	15	13	9	5	6	3	11	20	5	31	21	13	5	16	18	10	11	8	k__Bacteria;p__Firmicutes;c__Clostridia;o__Lachnospirales;f__Lachnospiraceae;g__[Ruminococcus]_gauvreauii_group;s__
OTU_362	0	0	0	0	0	0	0	0	0	0	0	0	341	227	388	358	402	321	511	543	287	446	320	266	0	0	0	0	0	0	0	0	0	0	0	0	0	0	0	0	0	0	0	0	0	0	0	0	k__Bacteria;p__Bacteroidota;c__Bacteroidia;o__Bacteroidales;f__Bacteroidaceae;g__Bacteroides;s__
OTU_363	0	0	0	0	0	0	0	0	0	0	0	0	87	55	104	58	106	161	31	32	163	22	47	116	0	0	0	0	0	0	0	0	0	0	0	0	0	0	0	0	0	0	0	0	0	0	0	0	k__Bacteria;p__Firmicutes;c__Clostridia;o__Monoglobales;f__Monoglobaceae;g__Monoglobus;s__
OTU_364	0	0	0	0	0	0	0	0	0	0	0	0	16	14	18	40	46	80	18	43	24	35	610	34	0	0	0	0	0	0	0	0	0	0	0	0	0	0	0	0	0	0	0	0	0	0	0	0	k__Bacteria;p__Firmicutes;c__Clostridia;o__Lachnospirales;f__Lachnospiraceae;g__Coprococcus;s__
OTU_365	233	141	56	20	27	257	19	155	31	345	9	41	0	0	0	0	0	0	0	0	0	0	0	0	0	0	0	0	0	0	0	0	0	0	0	0	7	4	130	64	3	30	120	40	20	34	90	22	k__Bacteria;p__Bacteroidota;c__Bacteroidia;o__Bacteroidales;f__Prevotellaceae;g__Prevotella;s__
OTU_366	0	0	0	0	0	0	0	0	0	0	0	0	0	0	0	0	0	0	0	0	0	0	0	0	17	10	14	18	28	15	11	9	11	18	528	9	0	0	0	0	0	0	0	0	0	0	0	0	k__Bacteria;p__Firmicutes;c__Bacilli;o__Erysipelotrichales;f__Erysipelotrichaceae;g__Allobaculum;s__
OTU_367	0	1	0	2	0	0	0	0	0	0	0	0	0	0	0	0	1	0	0	0	0	0	0	0	5	1	12	1	1	0	3	1	49	1	14	1	3	11	6	261	6	78	61	17	16	83	137	21	k__Bacteria;p__Planctomycetes;c__unidentified_Planctomycetes;o__Pirellulales;f__Pirellulaceae;g__p-1088-a5_gut_group;s__
OTU_368	0	0	0	0	0	0	0	0	0	0	0	0	0	0	0	0	0	0	0	0	0	0	0	0	0	0	0	0	0	0	0	0	0	0	0	0	14	153	24	177	15	52	72	150	25	4	22	131	k__Bacteria;p__Bacteroidota;c__Bacteroidia;o__Bacteroidales;f__Prevotellaceae;g__Prevotellaceae_UCG-003;s__
OTU_369	0	0	0	0	0	0	0	0	0	0	0	0	0	4	9	3	243	0	5	19	0	9	11	534	0	0	0	0	0	0	0	0	0	0	0	0	0	0	0	0	0	0	0	0	0	0	0	0	k__Bacteria;p__Bacteroidota;c__Bacteroidia;o__Bacteroidales;f__Rikenellaceae;g__Rikenellaceae_RC9_gut_group;s__
OTU_370	2	1	0	1	4	0	2	4	2	0	0	1	2	0	0	0	0	0	1	0	0	0	0	0	0	0	0	0	0	0	3	0	1	0	0	0	23	78	72	45	33	22	267	98	171	19	48	230	k__Bacteria;p__Firmicutes;c__Bacilli;o__RF39;f__;g__;s__
OTU_371	24	1409	540	66	267	985	162	36	123	466	197	17	0	0	1	0	0	0	0	0	0	0	0	0	0	0	0	0	0	0	0	0	0	0	0	0	0	0	0	2	0	0	0	0	0	1	0	1	k__Bacteria;p__Firmicutes;c__Negativicutes;o__Veillonellales-Selenomonadales;f__Selenomonadaceae;g__Selenomonas
OTU_372	0	0	0	0	0	0	0	0	0	0	1	0	0	0	0	0	0	0	0	0	0	0	0	0	1	0	0	0	0	0	0	0	4	64	2	0	76	2	182	0	61	0	219	0	0	0	0	0	k__Bacteria;p__Firmicutes;c__Clostridia;o__Peptostreptococcales-Tissierellales;f__Peptostreptococcaceae;g__Filifactor;s__
OTU_373	0	0	0	0	0	0	0	0	0	0	0	0	120	22	40	78	128	69	29	93	194	58	9	28	0	0	0	0	0	0	0	0	0	0	0	0	0	0	0	0	0	0	0	0	0	0	0	0	k__Bacteria
OTU_374	0	0	0	0	0	0	0	0	0	0	0	0	7	77	7	74	75	74	61	35	77	107	131	69	0	0	0	0	0	0	0	0	0	0	0	0	0	0	0	0	0	0	0	0	0	0	0	0	k__Bacteria;p__Proteobacteria;c__Gammaproteobacteria;o__Aeromonadales;f__Succinivibrionaceae;g__Ruminobacter;s__
OTU_375	0	0	0	0	0	0	0	0	0	0	0	0	0	0	0	0	0	0	0	0	0	0	0	0	0	0	0	0	0	0	0	0	1	0	0	0	31	99	34	123	196	54	64	92	64	78	33	123	k__Bacteria;p__Firmicutes;c__Clostridia;o__Oscillospirales;f__[Eubacterium]_coprostanoligenes_group;g__;s__
OTU_376	0	0	0	0	0	0	0	0	0	0	0	0	0	0	0	0	0	0	0	0	0	0	0	0	16	12	21	13	45	24	259	16	6	18	25	141	2	0	0	6	0	0	0	1	0	0	0	0	k__Bacteria;p__Firmicutes;c__Bacilli;o__RF39;f__;g__;s__
OTU_377	0	0	0	0	0	0	0	0	0	0	0	0	0	0	0	0	0	0	0	0	0	0	0	0	21	29	46	161	79	44	321	25	13	23	130	84	3	0	0	25	5	7	0	3	0	0	0	0	k__Bacteria;p__Firmicutes;c__Clostridia;o__Lachnospirales;f__Lachnospiraceae;g__[Ruminococcus]_torques_group;s__
OTU_378	0	1	1	0	0	1	0	1	0	0	0	0	0	0	0	0	0	0	0	0	0	0	0	0	0	0	0	0	0	0	0	0	0	0	0	0	46	33	35	23	54	52	84	61	111	558	122	120	k__Bacteria;p__Firmicutes;c__Clostridia;o__Lachnospirales;f__Lachnospiraceae;g__Lachnospiraceae_AC2044_group;s__Lachnospiraceae_bacterium_CG2
OTU_379	0	0	0	0	0	0	0	0	0	0	0	0	0	0	0	0	0	0	0	0	0	0	0	0	0	0	0	0	0	0	0	0	1	0	0	1	164	50	7	187	89	156	16	21	23	9	29	175	k__Bacteria;p__Firmicutes;c__Clostridia;o__Christensenellales;f__Christensenellaceae;g__Christensenellaceae_R-7_group
OTU_380	1	0	1	0	4	0	4	0	0	1	1	0	0	0	1	0	0	0	0	0	0	0	0	0	0	0	0	0	1	0	1	0	0	0	3	0	0	6	9	5	15	4	25	5	4	39	411	55	k__Bacteria;p__Planctomycetes;c__unidentified_Planctomycetes;o__Pirellulales;f__Pirellulaceae
OTU_381	174	376	140	58	90	64	112	25	64	264	37	29	0	0	0	0	0	0	0	0	0	0	0	0	0	0	0	0	0	0	0	0	0	0	0	0	0	0	0	0	0	0	0	0	0	0	0	0	k__Bacteria;p__unidentified_Bacteria;c__Negativicutes;o__Veillonellales-Selenomonadales;f__Selenomonadaceae;g__;s__
OTU_382	0	0	0	0	0	0	0	0	0	0	0	0	0	0	0	0	0	0	0	0	0	0	0	0	0	0	0	0	0	1	0	0	9	29	0	1	68	6	352	0	124	0	8	1	0	0	0	0	k__Bacteria;p__Bacteroidota;c__Bacteroidia;o__Bacteroidales;f__Prevotellaceae;g__Prevotella;s__Prevotella_intermedia
OTU_383	44	52	52	37	6	17	234	50	6	55	6	740	0	0	0	2	0	0	0	0	0	0	0	0	1	0	0	0	1	0	0	0	0	0	0	0	0	0	0	0	0	0	0	0	0	0	0	0	k__Bacteria;p__Actinobacteriota;c__Coriobacteriia;o__Coriobacteriales;f__Atopobiaceae;g__Olsenella;s__
OTU_384	0	0	0	1	0	3	0	0	0	0	0	0	83	514	421	83	108	66	366	74	175	76	47	188	0	0	0	0	0	0	0	0	0	0	0	0	0	0	0	0	0	0	0	0	0	0	0	0	k__Bacteria;p__Firmicutes;c__Clostridia;o__Oscillospirales;f__UCG-010;g__;s__
OTU_385	0	0	0	0	0	0	0	0	0	0	0	0	0	0	0	0	0	0	0	0	0	0	0	0	2	1	4	1	1	5	27	3	0	2	1	3	0	0	0	0	0	0	0	0	0	0	0	0	k__Bacteria;p__Firmicutes;c__Clostridia;o__Lachnospirales;f__Lachnospiraceae
OTU_386	0	0	0	0	0	0	0	0	0	0	0	1	0	0	0	1	0	0	0	0	0	0	0	0	19	30	19	35	56	28	30	30	16	30	395	22	70	8	2	24	9	6	11	3	17	3	4	46	k__Bacteria;p__Firmicutes;c__Clostridia;o__Clostridia_UCG-014;f__;g__;s__
OTU_387	0	0	0	0	0	0	0	0	0	0	0	0	171	94	136	120	140	107	180	213	142	91	107	82	0	0	0	0	0	0	0	0	0	0	0	0	0	0	0	0	0	0	0	0	0	0	0	0	k__Bacteria;p__Bacteroidota;c__Bacteroidia;o__Bacteroidales;f__Bacteroidaceae;g__Bacteroides;s__
OTU_388	0	4	0	4	0	3	3	0	3	0	1	0	107	71	109	41	58	65	71	75	172	102	101	47	0	0	0	0	0	0	0	0	0	0	0	0	0	0	0	0	0	0	0	0	0	0	0	0	k__Bacteria;p__Firmicutes;c__Clostridia;o__Lachnospirales;f__Lachnospiraceae;g__[Eubacterium]_ruminantium_group;s__
OTU_389	0	0	0	0	3	0	0	0	0	0	5	0	0	0	0	0	0	0	0	0	2	1	0	0	3	0	0	1	0	2	1	3	82	204	76	16	127	6	15	1	8	5	11	0	0	0	0	1	k__Bacteria;p__Firmicutes;c__Bacilli;o__Staphylococcales;f__Gemellaceae;g__Gemella;s__
OTU_390	0	0	0	2	0	0	0	0	0	0	0	0	696	1042	420	333	723	389	351	250	1115	359	284	581	0	0	0	0	0	0	0	0	0	0	0	0	0	0	0	0	0	0	0	0	0	0	0	0	k__Bacteria;p__Firmicutes;c__Clostridia;o__Oscillospirales;f__UCG-010;g__;s__
OTU_391	38	135	156	39	92	1383	121	158	698	433	135	196	0	0	0	0	0	0	0	0	0	0	0	0	0	0	0	0	0	0	0	0	0	0	0	0	0	0	0	0	0	1	0	0	1	0	0	0	k__Bacteria;p__Firmicutes;c__Negativicutes;o__Veillonellales-Selenomonadales;f__Selenomonadaceae;g__Quinella;s__
OTU_392	0	0	0	0	0	0	0	0	0	0	0	0	0	0	0	0	0	0	0	0	0	0	0	0	5	8	1	4	2	2	26	2	10	4	7	1	60	106	45	100	345	68	81	72	172	170	89	73	k__Bacteria;p__Firmicutes;c__Clostridia;o__Christensenellales;f__Christensenellaceae;g__Christensenellaceae_R-7_group;s__
OTU_393	1	2	2	0	3	0	0	0	0	3	2	1	58	146	103	42	256	57	47	73	99	51	90	128	0	0	0	0	0	0	0	0	0	0	0	0	0	5	0	0	1	0	2	0	0	0	0	0	k__Bacteria;p__Firmicutes;c__Clostridia;o__Oscillospirales;f__UCG-010;g__;s__
OTU_394	0	80	4	24	221	419	13	5	11	13	204	5	0	0	0	0	0	0	0	0	0	0	0	0	0	0	0	0	0	0	0	0	0	0	0	0	0	0	0	0	0	0	0	1	0	0	0	0	k__Bacteria;p__Firmicutes;c__Negativicutes;o__Veillonellales-Selenomonadales;f__Selenomonadaceae;g__Quinella;s__
OTU_395	11	269	342	43	0	101	15	9	0	25	0	4	0	0	0	0	0	0	0	0	0	0	0	0	0	0	0	0	1	0	0	0	0	0	0	0	0	1	1	0	0	0	0	1	0	0	1	0	k__Bacteria;p__Bacteroidota;c__Bacteroidia;o__Bacteroidales;f__Prevotellaceae;g__Alloprevotella;s__
OTU_396	4	8	6	5	3	7	3	7	16	7	3	2	129	59	73	15	15	34	57	100	66	86	18	26	0	0	0	0	0	0	0	1	0	0	0	0	0	0	0	0	0	0	0	0	0	0	0	0	k__Bacteria;p__Firmicutes;c__Clostridia;o__Lachnospirales;f__Lachnospiraceae
OTU_397	13	21	10	8	9	34	5	12	9	11	6	32	1	1	0	0	0	0	0	0	0	1	0	0	0	2	0	0	2	0	0	0	0	0	0	0	34	61	45	59	177	19	184	69	289	88	15	89	k__Bacteria;p__Firmicutes;c__Clostridia;o__Oscillospirales;f__Ruminococcaceae;g__Ruminococcus
OTU_398	0	0	0	0	0	0	0	0	0	0	0	0	0	0	0	0	0	0	0	0	0	0	0	0	26	81	28	55	66	27	91	33	11	20	188	12	0	0	0	0	0	0	0	0	0	0	0	0	k__Bacteria;p__Firmicutes;c__Clostridia
OTU_399	0	0	0	0	0	0	0	0	0	0	0	0	0	0	0	0	0	0	0	0	0	0	0	0	31	17	23	25	45	67	455	15	14	24	26	13	0	0	0	0	1	1	0	0	0	0	0	0	k__Bacteria;p__Firmicutes;c__Clostridia;o__Oscillospirales;f__Oscillospiraceae
OTU_400	0	0	0	0	12	0	0	0	0	0	5	0	0	0	0	0	0	0	0	0	0	0	0	0	0	0	0	0	0	0	0	0	40	30	84	0	18	1	57	0	1	0	445	0	7	0	0	0	k__Bacteria;p__Bacteroidota;c__Bacteroidia;o__Bacteroidales;f__Prevotellaceae;g__Alloprevotella;s__Alloprevotella_tannerae
OTU_401	0	1	0	0	0	0	0	0	0	1	0	0	244	129	168	165	125	181	195	175	327	289	167	155	1	0	0	1	4	0	10	0	4	0	0	0	0	0	0	0	0	0	0	0	0	0	0	0	k__Bacteria;p__Firmicutes;c__Clostridia;o__Lachnospirales;f__Lachnospiraceae;g__Lachnospiraceae_AC2044_group;s__
OTU_402	0	0	0	0	0	0	0	0	0	0	0	0	108	79	113	119	62	83	34	90	38	74	224	163	0	0	0	0	0	0	0	0	0	0	0	0	0	0	0	0	0	0	0	0	0	0	0	0	k__Bacteria;p__Firmicutes;c__Clostridia;o__Oscillospirales;f__Ruminococcaceae;g__Ruminococcus;s__
OTU_403	0	10	3	33	0	3	1	1	0	0	0	4	0	0	0	0	0	0	0	0	1	0	0	0	53	43	39	106	46	28	30	25	27	34	177	14	4	4	0	29	4	5	9	3	5	1	3	2	k__Bacteria;p__Firmicutes;c__Clostridia;o__Oscillospirales;f__[Eubacterium]_coprostanoligenes_group;g__;s__
OTU_404	0	0	0	0	0	0	0	0	0	0	0	0	59	23	32	8	15	35	127	36	13	677	93	234	0	0	0	0	0	0	0	0	0	0	0	0	0	0	0	0	0	0	0	0	0	0	0	0	k__Bacteria;p__Bacteroidota;c__Bacteroidia;o__Bacteroidales;f__Prevotellaceae;g__Prevotellaceae_UCG-004;s__
OTU_405	0	0	0	0	0	0	0	0	0	0	0	0	0	0	0	0	0	0	0	0	0	0	0	0	9	3	12	7	7	3	13	4	5	5	6	1	49	51	35	35	69	77	58	89	47	58	24	35	k__Bacteria;p__Firmicutes;c__Clostridia;o__Peptostreptococcales-Tissierellales;f__Anaerovoracaceae;g__Family_XIII_AD3011_group;s__
OTU_406	0	0	0	0	0	0	0	0	0	0	0	0	0	0	0	0	0	0	0	0	0	0	0	0	0	0	0	0	0	1	1	1	0	0	0	0	2	14	17	16	56	501	17	17	14	4	15	23	k__Bacteria;p__Firmicutes;c__Clostridia;o__Christensenellales;f__Christensenellaceae;g__Christensenellaceae_R-7_group;s__
OTU_407	166	27	245	61	48	38	55	64	152	65	31	137	0	0	0	0	0	0	0	0	0	0	0	0	0	0	0	0	0	0	0	0	0	0	0	0	0	0	15	6	2	1	0	0	2	2	1	18	k__Bacteria;p__Bacteroidota;c__Bacteroidia;o__Bacteroidales;f__Prevotellaceae;g__Prevotella;s__
OTU_408	0	0	0	0	0	0	0	0	0	0	0	0	0	0	0	0	0	0	0	0	0	0	0	0	16	180	23	28	61	58	78	53	51	15	115	77	1	0	0	8	1	1	1	0	0	0	0	0	k__Bacteria;p__Firmicutes;c__Clostridia;o__Lachnospirales;f__Lachnospiraceae;g__Lachnoclostridium
OTU_409	0	0	0	0	0	1	2	0	0	0	0	1	0	0	0	0	0	0	0	0	0	0	0	0	0	0	0	0	0	0	0	0	0	0	0	0	10	10	38	32	69	26	15	13	273	421	12	16	k__Bacteria;p__Bacteroidota;c__Bacteroidia;o__Bacteroidales;f__Muribaculaceae;g__;s__
OTU_410	0	0	0	0	0	0	0	0	0	0	0	0	0	0	0	0	0	0	0	0	0	0	0	0	292	7	10	7	14	9	11	6	169	9	11	1	0	0	0	0	0	0	0	0	0	0	0	1	k__Bacteria;p__unidentified_Bacteria;c__Clostridia;o__Peptococcales;f__Peptococcaceae;g__;s__
OTU_411	0	0	0	0	0	0	0	0	0	0	0	0	4	42	53	43	10	4	134	104	134	6	29	118	0	0	0	0	0	0	0	0	0	0	0	0	0	0	0	0	0	0	0	0	0	0	0	0	k__Bacteria;p__Bacteroidota;c__Bacteroidia;o__Bacteroidales;f__p-2534-18B5_gut_group;g__;s__
OTU_412	5	6	3	4	7	5	7	3	5	5	0	5	0	1	0	0	1	4	0	0	1	0	2	2	0	1	1	1	0	1	0	1	1	6	0	0	152	49	62	33	53	16	88	33	84	27	7	44	k__Bacteria;p__Verrucomicrobiota;c__Kiritimatiellae;o__WCHB1-41;f__;g__;s__
OTU_413	0	0	0	0	0	0	0	0	0	0	0	0	0	0	0	0	0	0	0	0	0	0	0	0	27	91	122	25	136	31	190	33	47	37	88	23	0	0	0	1	0	0	1	0	0	0	0	0	k__Bacteria;p__Firmicutes;c__Clostridia;o__Lachnospirales;f__Lachnospiraceae
OTU_414	0	0	0	0	0	0	0	0	0	0	0	0	0	0	0	0	0	0	0	0	0	0	0	0	28	13	78	459	59	0	24	4	0	5	3	0	1	1	0	3	1	0	1	1	1	0	0	0	k__Bacteria;p__Firmicutes;c__Clostridia;o__Lachnospirales;f__Lachnospiraceae
OTU_415	0	0	0	0	0	0	0	0	0	0	0	0	370	280	187	194	129	106	252	324	304	101	287	140	0	0	0	0	0	0	0	0	0	0	0	0	0	0	0	0	0	0	0	0	0	0	0	0	k__Bacteria;p__Bacteroidota;c__Bacteroidia;o__Bacteroidales;f__Rikenellaceae;g__Rikenellaceae_RC9_gut_group;s__
OTU_416	1	0	0	1	0	0	0	0	0	1	0	0	0	0	0	0	0	0	0	0	0	0	0	0	1	0	0	0	0	0	0	0	0	0	0	0	2	3	18	279	11	296	70	76	9	9	27	9	k__Bacteria;p__Chloroflexi;c__Anaerolineae;o__Anaerolineales;f__Anaerolineaceae;g__Flexilinea;s__
OTU_417	0	0	0	0	0	0	0	0	0	0	0	0	0	0	0	0	0	0	0	0	0	0	0	0	12	3	22	19	36	50	305	5	3	22	19	2	0	0	0	4	0	0	2	1	0	0	1	0	k__Bacteria;p__Firmicutes;c__Clostridia;o__Oscillospirales;f__Oscillospiraceae;g__Flavonifractor;s__
OTU_418	0	0	0	0	0	0	0	0	0	0	0	0	0	0	0	0	0	0	0	0	0	0	0	0	1	0	0	0	0	1	1	2	2	1	3	2	7	0	0	33	92	131	9	246	14	0	0	2	k__Bacteria
OTU_419	0	0	0	0	0	0	0	0	0	0	0	0	0	0	0	0	0	0	0	0	0	0	0	0	0	0	0	0	0	0	0	0	0	0	0	0	32	30	31	36	12	34	39	271	46	6	30	23	k__Bacteria;p__Bacteroidota;c__Bacteroidia;o__Bacteroidales;f__Rikenellaceae;g__Rikenellaceae_RC9_gut_group;s__
OTU_420	0	0	2	0	0	0	1	0	0	0	0	2	2	2	1	0	0	0	2	0	2	0	3	5	1	0	0	0	0	0	1	0	2	0	0	0	33	22	22	47	23	16	243	9	71	4	31	37	k__Bacteria;p__Verrucomicrobiota;c__Kiritimatiellae;o__WCHB1-41;f__;g__;s__
OTU_421	0	0	0	1	4	0	0	1	3	1	0	0	71	27	50	220	125	270	27	56	28	27	44	84	0	0	2	0	0	0	0	0	9	0	0	0	1	1	4	2	2	2	6	4	34	1	1	2	k__Bacteria;p__Cyanobacteria;c__Vampirivibrionia;o__Gastranaerophilales;f__;g__;s__
OTU_422	0	0	0	0	0	0	0	0	0	0	0	0	0	0	0	0	0	0	0	0	0	0	0	0	0	0	0	0	0	0	0	0	0	0	0	0	2	66	7	267	122	75	18	9	27	28	23	10	k__Bacteria;p__Bacteroidota;c__Bacteroidia;o__Bacteroidales;f__Prevotellaceae;g__Prevotella;s__
OTU_423	70	10	11	6	1	19	8	1	1	9	0	5	0	0	0	0	0	0	0	0	0	0	0	0	0	0	0	0	0	0	0	0	0	0	0	0	16	15	271	13	22	4	27	19	110	13	18	21	k__Bacteria;p__Bacteroidota;c__Bacteroidia;o__Bacteroidales;f__p-251-o5;g__;s__
OTU_424	0	0	0	1	0	0	0	0	0	0	0	1	6	5	2	4	0	14	1	1	1	1	6	0	7	1	75	195	191	4	1	7	0	0	0	0	11	9	13	19	10	103	32	15	85	26	5	18	k__Bacteria;p__Firmicutes;c__Clostridia;o__Oscillospirales;f__Ruminococcaceae;g__Ruminococcus;s__Ruminococcus_callidus
OTU_425	0	2	2	3	55	99	1	3	6	2	763	22	0	0	0	0	0	0	0	0	0	0	0	0	0	0	0	0	0	0	0	0	0	0	0	0	0	2	8	12	5	9	3	7	2	4	14	2	k__Bacteria;p__Bacteroidota;c__Bacteroidia;o__Bacteroidales;f__Prevotellaceae;g__Prevotella;s__
OTU_426	77	130	887	108	126	329	217	236	157	152	34	78	0	2	0	0	0	0	0	0	0	0	0	0	0	0	0	0	0	0	0	0	0	0	0	0	0	0	0	0	0	0	0	0	0	0	0	0	k__Bacteria;p__Firmicutes;c__Clostridia;o__Oscillospirales;f__[Eubacterium]_coprostanoligenes_group;g__;s__
OTU_427	42	23	8	0	2	9	5	88	253	24	1	6	63	46	58	31	39	20	28	32	89	17	30	6	3	97	12	7	9	131	5	3	1	0	4	126	5	2	1	155	1	6	1	0	0	1	0	0	k__Bacteria;p__Firmicutes;c__Clostridia;o__Peptostreptococcales-Tissierellales;f__Peptostreptococcaceae;g__Romboutsia;s__Romboutsia_ilealis
OTU_428	0	0	0	0	0	0	0	0	0	0	0	0	0	0	0	0	0	0	0	0	0	0	0	0	255	0	2	0	1	1	9	255	0	0	0	1	0	2	0	17	9	13	3	2	3	1	0	15	k__Bacteria;p__Bacteroidota;c__Bacteroidia;o__Bacteroidales;f__Prevotellaceae;g__Prevotella;s__Prevotella_copri
OTU_429	0	0	0	0	0	0	0	0	0	0	0	0	93	142	164	94	184	68	28	103	25	93	55	123	0	0	0	0	0	0	0	0	0	0	0	0	0	0	0	0	0	0	0	0	0	0	0	0	k__Bacteria;p__Firmicutes;c__Clostridia;o__Lachnospirales;f__Lachnospiraceae;g__Lachnospiraceae_AC2044_group;s__
OTU_430	3	2	0	1	1	6	2	2	0	1	0	1	59	68	49	48	58	60	58	47	31	56	35	33	0	0	0	0	0	0	0	0	0	0	0	0	1	7	0	3	1	12	1	0	1	4	0	2	k__Bacteria;p__Firmicutes;c__Clostridia;o__Oscillospirales;f__UCG-010;g__;s__
OTU_431	1	69	20	17	113	126	34	9	214	67	41	107	0	0	0	0	0	0	0	0	0	0	0	0	0	0	0	0	0	0	0	0	0	0	0	0	0	0	0	0	0	0	0	0	1	2	0	0	k__Bacteria;p__Firmicutes;c__Negativicutes;o__Veillonellales-Selenomonadales;f__Selenomonadaceae;g__Quinella;s__
OTU_432	0	0	0	0	0	0	0	0	0	0	0	0	0	0	0	0	0	0	0	0	0	0	0	0	0	0	0	0	0	0	0	0	0	0	0	0	157	14	47	110	82	41	21	24	244	20	19	26	k__Bacteria;p__Bacteroidota;c__Bacteroidia;o__Bacteroidales;f__Prevotellaceae;g__Prevotella;s__Prevotella_sp_BP1-145
OTU_433	1	0	1	0	0	0	0	0	0	0	0	1	0	0	0	0	0	0	0	0	0	0	0	0	0	0	0	0	0	1	1	0	2	0	2	0	10	16	48	15	27	84	41	26	70	82	141	90	k__Bacteria;p__Firmicutes;c__Clostridia;o__Christensenellales;f__Christensenellaceae;g__Christensenellaceae_R-7_group;s__
OTU_434	0	0	0	0	0	0	0	0	0	0	0	0	0	0	0	0	0	0	0	0	0	0	0	0	0	0	0	0	0	0	0	0	0	0	0	0	10	683	5	3	7	2	12	8	16	0	12	12	k__Bacteria;p__Bacteroidota;c__Bacteroidia;o__Bacteroidales;f__Rikenellaceae;g__Rikenellaceae_RC9_gut_group;s__
OTU_435	4	1	1	1	0	0	3	1	3	1	0	1	0	0	0	0	0	0	0	0	0	1	0	0	0	0	0	0	2	1	0	0	1	1	1	0	33	27	30	44	146	45	35	89	99	24	57	42	k__Bacteria;p__Firmicutes;c__Clostridia;o__Oscillospirales;f__[Eubacterium]_coprostanoligenes_group;g__;s__
OTU_436	0	0	0	0	0	0	0	0	0	0	0	0	0	0	0	0	0	0	0	0	0	0	0	0	0	0	0	0	0	0	0	0	0	0	0	0	5	40	45	4	139	5	49	8	6	11	229	50	k__Bacteria;p__Bacteroidota;c__Bacteroidia;o__Bacteroidales;f__Prevotellaceae;g__Prevotella;s__
OTU_437	0	0	0	0	0	0	0	0	0	0	0	0	96	66	89	92	31	59	72	120	53	82	194	52	0	0	0	0	0	0	0	0	0	0	0	0	0	0	0	0	0	0	0	0	0	0	0	0	k__Bacteria;p__Bacteroidota;c__Bacteroidia;o__Bacteroidales;f__Rikenellaceae;g__Alistipes;s__
OTU_438	0	0	0	0	0	0	0	0	0	0	0	0	191	153	248	220	161	149	152	185	263	161	134	202	0	0	0	0	0	0	0	0	0	0	0	0	0	0	0	0	0	0	0	0	0	0	0	0	k__Bacteria;p__Bacteroidota;c__Bacteroidia;o__Bacteroidales;f__Rikenellaceae;g__Alistipes;s__
OTU_439	0	0	0	0	0	0	0	0	0	0	0	0	0	0	0	0	0	0	0	0	0	0	0	0	24	18	153	26	22	48	55	81	1	23	130	2	0	0	0	24	0	0	0	0	0	1	0	1	k__Bacteria;p__Firmicutes;c__Clostridia;o__Lachnospirales;f__Lachnospiraceae;g__Blautia
OTU_440	0	0	0	0	0	0	0	0	0	0	0	0	0	0	0	0	0	0	0	0	0	0	0	0	114	0	0	0	0	0	0	0	0	0	0	0	34	16	47	16	33	14	68	16	34	8	34	49	k__Bacteria;p__Bacteroidota;c__Bacteroidia;o__Bacteroidales;f__Prevotellaceae;g__Prevotella;s__Prevotella_amnii
OTU_441	0	0	0	0	0	0	0	0	0	0	0	0	0	0	0	0	0	0	0	0	0	0	0	0	140	203	14	83	16	26	31	34	8	12	19	21	1	0	0	0	0	0	0	0	0	0	0	0	k__Bacteria;p__Firmicutes;c__Bacilli;o__Erysipelotrichales;f__Erysipelotrichaceae;g__Faecalitalea;s__
OTU_442	38	40	31	46	21	217	59	80	191	38	53	43	0	0	0	0	0	0	0	0	0	0	0	0	0	0	0	0	0	0	0	0	0	0	0	0	5	5	7	39	6	3	3	2	12	40	82	70	k__Bacteria;p__Bacteroidota;c__Bacteroidia;o__Bacteroidales;f__Prevotellaceae;g__Prevotella;s__
OTU_443	0	0	0	0	0	0	0	0	0	0	0	0	0	0	0	0	0	0	0	0	0	0	0	0	1	0	1	0	0	1	1	0	12	16	10	1	26	1	153	0	72	1	134	0	36	0	0	0	k__Bacteria;p__Firmicutes;c__Clostridia;o__Peptococcales;f__Peptococcaceae;g__Peptococcus;s__Peptococcus_sp_oral_clone_MCE10_265
OTU_444	0	20	143	75	134	32	7	15	27	7	225	19	0	0	0	0	0	0	0	0	0	0	0	0	0	0	0	0	0	0	0	0	0	0	0	0	0	0	2	10	0	2	0	4	3	2	0	2	k__Bacteria;p__Gracilibacteria;c__unidentified_Gracilibacteria;o__Absconditabacteriales_(SR1);f__unidentified_Absconditabacteriales_(SR1);g__unidentified_Absconditabacteriales_(SR1)
OTU_445	0	0	0	0	0	0	0	0	0	0	0	0	0	0	0	0	0	0	0	0	0	0	0	0	0	0	0	0	0	0	0	0	0	0	0	0	13	10	17	12	17	7	58	18	660	1	12	12	k__Bacteria;p__Bacteroidota;c__Bacteroidia;o__Bacteroidales;f__Prevotellaceae;g__Prevotellaceae_UCG-004;s__
OTU_446	0	0	0	0	0	0	0	0	0	0	0	0	0	0	0	1	0	0	0	0	0	0	0	0	5	2	4	4	3	18	0	1	0	0	1	77	2	5	0	383	4	9	1	5	0	3	0	0	k__Bacteria;p__Firmicutes;c__Bacilli;o__Erysipelotrichales;f__Erysipelotrichaceae;g__Turicibacter;s__
OTU_447	0	0	0	0	0	0	0	0	0	0	0	0	0	0	0	0	0	0	0	0	0	0	0	0	6	10	70	106	258	15	17	6	10	10	14	12	1	1	1	1	0	1	4	2	2	0	2	7	k__Bacteria;p__Firmicutes;c__Clostridia;o__Lachnospirales;f__Lachnospiraceae
OTU_448	0	0	0	0	0	0	0	0	0	0	0	0	0	0	0	0	0	0	0	0	0	0	0	0	177	0	0	0	1	0	0	0	0	0	0	0	24	16	37	25	33	17	31	23	43	6	22	50	k__Bacteria;p__Firmicutes;c__Clostridia;o__unidentified_Clostridia;f__Hungateiclostridiaceae;g__Fastidiosipila;s__Clostridiales_bacterium_KA00274
OTU_449	4	3	5	2	1	27	4	5	3	0	1	3	0	1	0	9	3	1	4	0	1	0	5	0	0	1	0	1	1	0	0	0	0	0	0	0	21	26	31	62	25	29	38	50	157	164	26	46	k__Bacteria;p__Firmicutes;c__Clostridia;o__Oscillospirales;f__Ruminococcaceae;g__Ruminococcus;s__Ruminococcaceae_bacterium_NK4B32
OTU_450	0	0	0	0	0	0	0	0	0	0	0	0	29	31	96	4	6	13	132	195	103	83	4	32	5	2	4	95	1	6	9	1	3	7	83	11	0	0	0	0	0	0	0	0	0	0	0	0	k__Bacteria;p__Bacteroidota;c__Bacteroidia;o__Bacteroidales;f__Muribaculaceae;g__;s__
OTU_451	0	0	0	0	0	0	0	0	0	0	0	0	0	0	1	0	0	0	0	0	0	0	0	0	0	0	0	0	1	1	0	0	1	1	0	0	27	13	36	18	29	203	52	13	22	24	12	87	k__Bacteria;p__Verrucomicrobiota;c__Kiritimatiellae;o__WCHB1-41;f__;g__;s__
OTU_452	0	0	0	0	0	0	0	1	1	0	0	0	73	104	99	92	66	79	63	251	68	70	87	129	0	0	1	0	0	0	0	0	0	0	0	0	0	0	0	0	0	0	0	0	0	0	0	0	k__Bacteria;p__Firmicutes;c__Clostridia;o__Oscillospirales;f__Oscillospiraceae
OTU_453	0	1	1	0	0	0	0	0	0	1	0	0	0	1	3	0	1	1	1	0	0	2	0	6	0	0	0	0	0	0	0	0	0	0	0	0	22	80	157	33	15	33	58	297	29	5	27	23	k__Bacteria;p__Bacteroidota;c__Bacteroidia;o__Bacteroidales;f__Bacteroidales_UCG-001;g__;s__
OTU_454	0	0	0	0	0	0	0	0	0	0	0	0	0	0	0	0	0	0	0	0	0	0	0	0	1	0	0	0	0	0	0	0	0	0	0	0	84	32	17	55	133	28	105	23	38	51	9	83	k__Bacteria;p__Firmicutes;c__Clostridia;o__Oscillospirales;f__Ruminococcaceae;g__Ruminococcus;s__
OTU_455	0	0	0	0	0	0	0	0	0	0	0	0	0	0	0	0	0	0	0	0	0	0	0	0	0	0	0	0	0	0	0	0	0	0	0	1	16	24	24	20	29	46	53	163	80	33	23	60	k__Bacteria;p__Firmicutes;c__Clostridia;o__Oscillospirales;f__Oscillospiraceae;g__UCG-002;s__
OTU_456	2	11	5	0	473	0	14	0	4	2	3	0	0	0	0	0	0	0	0	0	0	0	0	0	0	0	0	0	0	0	0	0	0	0	0	0	0	0	0	0	0	0	0	0	0	0	0	0	k__Bacteria
OTU_457	0	0	0	0	0	0	0	0	0	0	0	0	111	97	100	72	49	58	133	70	312	289	102	310	0	0	0	0	0	0	0	0	0	0	0	0	0	0	0	0	0	0	0	0	0	0	0	0	k__Bacteria;p__Bacteroidota;c__Bacteroidia;o__Bacteroidales;f__Prevotellaceae;g__Prevotella;s__
OTU_458	0	0	0	0	0	0	0	0	0	0	0	0	0	0	0	0	0	0	0	0	0	0	0	0	0	0	0	0	0	0	0	0	0	0	0	0	27	11	7	6	10	4	9	23	25	533	3	8	k__Bacteria;p__Firmicutes;c__Clostridia;o__Lachnospirales;f__Lachnospiraceae
OTU_459	0	0	0	0	0	0	0	0	0	0	0	0	0	0	0	0	0	0	0	0	0	0	0	0	7	8	5	11	17	207	9	48	9	117	12	7	0	0	0	0	0	0	0	0	0	0	0	0	k__Bacteria;p__unidentified_Bacteria;c__Alphaproteobacteria;o__Rhodospirillales;f__unidentified_Rhodospirillales;g__unidentified_Rhodospirillales;s__Azospirillum_sp_47_25
OTU_460	0	0	0	0	0	0	0	0	0	0	0	0	29	20	20	45	19	33	22	8	500	107	32	48	0	0	0	0	0	0	0	0	0	0	0	0	0	0	0	0	0	0	0	0	0	0	0	0	k__Bacteria;p__unidentified_Bacteria;c__Bacteroidia;o__Bacteroidales;f__;g__;s__
OTU_461	181	82	27	24	118	147	59	31	106	264	50	21	0	0	0	0	0	0	0	0	0	0	0	0	0	0	0	0	0	0	0	0	0	0	0	0	0	0	0	0	0	0	0	0	0	0	0	0	k__Bacteria;p__Firmicutes;c__Negativicutes;o__Veillonellales-Selenomonadales;f__Selenomonadaceae;g__Quinella;s__
OTU_462	1	0	0	0	0	0	0	0	1	0	1	0	0	0	0	0	0	0	0	0	0	0	0	0	0	0	0	0	0	0	0	0	0	0	0	0	81	20	209	126	22	3	26	8	12	72	147	186	k__Bacteria;p__Bacteroidota;c__Bacteroidia;o__Bacteroidales;f__Prevotellaceae;g__Prevotellaceae_UCG-001;s__
OTU_463	0	22	4	5	3	5	5	7	2	5	1	12	0	0	0	0	0	0	0	0	0	0	0	0	0	0	0	0	0	0	0	0	0	0	0	0	1	5	13	483	47	24	296	33	18	2	99	34	k__Bacteria;p__Chloroflexi;c__Anaerolineae;o__Anaerolineales;f__Anaerolineaceae;g__Flexilinea;s__
OTU_464	0	0	0	0	0	10	0	4	0	0	0	0	0	0	0	0	0	0	0	0	0	0	0	0	269	13	72	12	80	17	19	4	6	11	27	11	0	0	0	0	0	0	0	0	0	0	0	0	k__Bacteria;p__Firmicutes;c__Clostridia;o__Oscillospirales;f__[Eubacterium]_coprostanoligenes_group;g__;s__
OTU_465	3	1	40	2	0	1	4	8	0	11	2	1	0	2	0	0	0	0	0	0	0	0	0	0	0	0	0	0	0	0	0	0	0	0	0	0	20	17	21	14	17	22	24	21	366	104	11	27	k__Bacteria;p__Firmicutes;c__Clostridia;o__Oscillospirales;f__Ruminococcaceae;g__Ruminococcus;s__bacterium_V9D2012
OTU_466	4	2	0	0	566	0	3	0	0	1	327	0	1	4	0	0	0	2	0	0	0	2	0	1	0	0	0	0	0	0	0	1	0	0	1	0	0	0	0	0	1	3	0	4	0	0	0	0	k__Bacteria;p__Proteobacteria;c__Alphaproteobacteria;o__Rhizobiales;f__Rhizobiaceae;g__Bartonella
OTU_467	0	0	0	0	0	0	0	0	0	0	0	0	0	0	0	0	0	0	0	0	0	0	0	0	0	0	0	0	0	0	0	0	0	0	0	0	11	58	10	4	180	8	191	18	7	7	12	43	k__Bacteria;p__Bacteroidota;c__Bacteroidia;o__Bacteroidales;f__Bacteroidales_BS11_gut_group;g__;s__
OTU_468	6	74	5	59	51	52	14	5	178	163	183	5	0	0	0	0	0	0	0	0	0	0	0	0	0	0	0	0	0	0	0	0	0	0	0	0	0	0	0	0	0	0	0	0	0	0	0	0	k__Bacteria;p__Firmicutes;c__Negativicutes;o__Veillonellales-Selenomonadales;f__Selenomonadaceae;g__Quinella;s__
OTU_469	0	0	0	0	0	0	0	0	0	0	0	0	0	0	0	0	0	0	0	0	0	0	0	0	0	0	0	0	0	0	0	24	0	0	0	0	13	27	30	49	15	21	240	51	18	33	78	358	k__Bacteria;p__Firmicutes;c__Clostridia;o__Oscillospirales;f__Oscillospiraceae;g__NK4A214_group;s__
OTU_470	0	0	0	0	0	0	0	0	0	0	0	0	6	1	0	37	2	25	36	2	294	2	89	20	0	0	0	0	0	0	0	0	0	0	0	0	0	0	0	0	0	0	0	0	0	0	0	0	k__Bacteria;p__Spirochaetota;c__Spirochaetia;o__Spirochaetales;f__Spirochaetaceae;g__Treponema
OTU_471	0	0	0	0	0	0	0	0	0	0	0	0	15	34	29	28	164	34	26	166	24	12	5	17	0	0	0	0	0	0	0	0	0	0	0	0	0	0	0	0	0	0	0	0	0	0	0	0	k__Bacteria;p__Firmicutes;c__Clostridia;o__Lachnospirales;f__Lachnospiraceae
OTU_472	0	0	0	0	0	0	0	0	0	0	3	0	0	0	0	0	0	0	0	0	0	0	0	0	0	0	0	0	0	0	0	0	0	0	0	0	4	1	7	4	428	3	6	3	2	3	5	2	k__Bacteria;p__Bacteroidota;c__Bacteroidia;o__Bacteroidales;f__Prevotellaceae;g__Prevotella;s__
OTU_473	0	0	0	1	0	0	0	0	1	1	0	0	0	0	0	0	0	0	0	0	1	1	0	0	11	184	24	32	9	10	5	29	147	1	36	8	0	0	3	0	0	0	0	3	1	3	1	0	k__Bacteria;p__Cyanobacteria;c__Vampirivibrionia;o__Gastranaerophilales;f__unidentified_Gastranaerophilales;g__unidentified_Gastranaerophilales;s__Clostridium_sp_K4410.MGS-306
OTU_474	0	0	0	0	1	0	0	0	0	0	0	0	0	0	0	0	0	0	0	0	0	0	0	0	0	0	0	0	0	1	0	0	0	0	0	0	6	61	19	11	31	267	66	17	8	30	10	57	k__Bacteria;p__Bacteroidota;c__Bacteroidia;o__Bacteroidales;f__Prevotellaceae;g__Alloprevotella;s__
OTU_475	6	9	24	5	6	68	21	14	11	6	1	31	0	0	0	0	0	0	0	0	0	0	0	0	0	0	2	0	0	0	1	1	0	0	0	0	235	56	49	101	411	77	106	130	355	134	46	90	k__Bacteria;p__Firmicutes;c__Clostridia;o__Oscillospirales;f__Ruminococcaceae;g__Ruminococcus;s__Ruminococcus_flavefaciens
OTU_476	0	91	25	51	128	240	23	44	43	49	454	36	0	0	0	0	0	0	0	0	0	0	0	0	0	0	0	0	0	0	0	0	0	0	0	0	0	0	0	0	0	0	0	0	1	0	1	0	k__Bacteria;p__Firmicutes;c__Negativicutes;o__Veillonellales-Selenomonadales;f__Selenomonadaceae;g__Quinella;s__
OTU_477	19	56	9	12	21	180	57	14	332	69	10	8	0	0	0	0	0	0	0	0	0	0	0	0	0	0	0	0	0	0	0	0	0	0	0	0	0	0	0	0	0	0	0	0	1	0	0	0	k__Bacteria;p__Firmicutes;c__Negativicutes;o__Veillonellales-Selenomonadales;f__Selenomonadaceae;g__Quinella;s__
OTU_478	0	0	0	0	0	0	0	0	0	0	0	0	127	225	366	164	125	136	142	223	236	121	140	302	0	0	0	0	0	0	0	0	0	0	0	0	0	0	0	0	0	0	0	0	0	0	0	0	k__Bacteria;p__Desulfobacterota;c__Desulfovibrionia;o__Desulfovibrionales;f__Desulfovibrionaceae;g__Mailhella;s__
OTU_479	90	248	51	113	0	45	23	145	3	49	0	49	0	0	0	0	0	0	0	0	0	0	0	0	1	1	0	2	0	1	1	0	0	0	2	1	3	4	3	3	3	3	3	1	0	3	1	2	k__Bacteria;p__unidentified_Bacteria;c__Desulfovibrionia;o__Desulfovibrionales;f__Desulfovibrionaceae;g__;s__
OTU_480	0	0	0	0	0	0	0	0	0	0	0	0	0	0	0	0	0	0	0	0	0	0	0	0	0	0	0	0	0	0	0	0	0	0	0	0	74	105	27	12	15	22	23	12	79	86	9	40	k__Bacteria;p__Firmicutes;c__Clostridia;o__Oscillospirales;f__Butyricicoccaceae;g__UCG-009;s__
OTU_481	0	0	0	0	0	0	0	0	0	0	0	0	0	0	0	0	0	0	0	0	0	0	0	0	0	0	0	0	6	574	2	0	0	0	0	0	0	0	0	0	0	0	0	1	1	0	0	1	k__Bacteria;p__Proteobacteria;c__Gammaproteobacteria;o__Burkholderiales;f__Sutterellaceae;g__Sutterella;s__
OTU_482	0	0	0	0	0	0	0	0	0	0	0	0	84	148	73	61	213	39	25	29	15	36	15	62	0	0	0	0	0	0	0	0	0	0	0	0	0	3	0	0	1	3	1	1	1	1	0	0	k__Bacteria;p__Firmicutes;c__Clostridia;o__Oscillospirales;f__UCG-010;g__;s__
OTU_483	0	0	0	0	0	0	0	0	0	0	0	0	65	195	59	46	108	49	22	35	239	46	52	126	5	0	0	0	0	0	0	1	0	0	0	0	0	0	0	0	0	0	0	0	0	0	0	0	k__Bacteria;p__Firmicutes;c__Clostridia;o__Oscillospirales;f__UCG-010;g__;s__
OTU_484	106	22	122	181	47	92	73	177	88	18	3	32	0	0	0	0	0	0	0	0	0	0	0	0	0	0	0	0	0	0	0	0	0	0	0	0	2	11	2	0	0	3	3	4	1	0	1	3	k__Bacteria;p__Bacteroidota;c__Bacteroidia;o__Bacteroidales;f__Rikenellaceae;g__Rikenellaceae_RC9_gut_group;s__
OTU_485	0	0	0	0	0	0	0	0	0	0	0	0	0	0	0	0	0	0	0	0	0	0	0	0	0	0	0	1	0	0	0	0	2	104	11	0	135	1	124	0	1	1	32	0	0	0	1	0	k__Bacteria;p__Bacteroidota;c__Bacteroidia;o__Bacteroidales;f__Porphyromonadaceae;g__Porphyromonas;s__Porphyromonas_gingivalis
OTU_486	0	0	0	0	0	0	0	0	0	0	0	0	0	0	0	0	0	0	0	0	0	0	0	0	0	0	0	0	0	0	0	0	0	0	1	0	5	1	26	7	8	33	6	359	4	4	8	114	k__Bacteria;p__Bacteroidota;c__Bacteroidia;o__Bacteroidales;f__Prevotellaceae;g__Prevotella
OTU_487	74	72	155	13	0	43	129	77	6	53	0	127	0	0	0	0	0	0	0	0	0	0	0	0	1	1	0	0	0	0	0	0	0	0	0	0	0	3	0	28	3	0	1	0	1	1	0	0	k__Bacteria;p__Firmicutes;c__Bacilli;o__Erysipelotrichales;f__Erysipelotrichaceae;g__Faecalibaculum;s__Faecalibaculum_rodentium
OTU_488	0	0	0	0	0	0	0	0	0	0	0	0	0	0	0	0	0	0	0	0	0	0	0	0	40	0	1	0	0	0	5	126	0	0	0	0	22	113	67	24	19	28	25	139	39	18	248	18	k__Bacteria;p__Firmicutes;c__Clostridia
OTU_489	0	0	0	0	0	0	0	0	0	0	0	0	0	0	0	0	0	0	0	0	0	0	0	0	0	0	0	0	0	0	0	0	0	0	0	0	8	35	380	3	5	26	12	1	3	1	4	3	k__Bacteria;p__Bacteroidota;c__Bacteroidia;o__Bacteroidales;f__Prevotellaceae;g__Prevotella;s__
OTU_490	0	0	0	0	0	0	0	0	0	0	0	0	0	0	0	0	0	0	0	0	0	0	0	0	0	0	0	0	0	0	0	0	0	0	0	0	16	9	22	19	17	10	122	21	18	5	66	606	k__Bacteria;p__Bacteroidota;c__Bacteroidia;o__Bacteroidales;f__Prevotellaceae;g__Prevotellaceae_UCG-003;s__
OTU_491	0	0	0	0	0	0	0	0	0	0	0	0	0	0	0	0	0	0	0	0	0	0	0	0	182	9	26	21	15	17	11	110	28	6	29	13	0	0	0	0	0	0	0	0	0	0	1	0	k__Bacteria;p__Bacteroidota;c__Bacteroidia;o__Bacteroidales;f__Rikenellaceae;g__Alistipes;s__Alistipes_indistinctus
OTU_492	0	0	0	0	0	0	0	0	0	0	0	0	0	0	0	0	0	0	0	0	0	0	0	0	0	0	0	0	0	0	0	0	0	0	0	0	19	13	17	84	178	36	29	28	37	47	20	33	k__Bacteria;p__Firmicutes;c__Clostridia;o__Lachnospirales;f__Lachnospiraceae;g__Lachnospiraceae_ND3007_group;s__bacterium_V9D2002
OTU_493	0	0	0	0	0	0	0	0	0	0	0	0	0	0	0	0	0	0	0	0	0	0	0	0	1	0	0	1	0	0	0	0	5	0	2	24	37	285	42	36	43	13	16	0	10	0	1	0	k__Bacteria;p__Actinobacteriota;c__Actinobacteria;o__Propionibacteriales;f__Propionibacteriaceae;g__Pseudopropionibacterium;s__
OTU_494	0	0	0	0	0	0	0	0	0	0	0	0	54	30	66	37	42	71	7	2	35	94	31	40	0	0	0	0	0	0	0	0	0	0	0	0	0	0	0	0	0	0	0	0	0	0	0	0	k__Bacteria;p__Bacteroidota;c__Bacteroidia;o__Bacteroidales;f__F082;g__;s__
OTU_495	0	0	0	0	0	0	0	0	0	0	0	0	0	0	0	0	0	0	0	0	0	0	0	0	0	0	0	0	0	0	0	0	0	0	0	0	4	3	23	25	3	6	145	4	30	69	151	26	k__Bacteria;p__Bacteroidota;c__Bacteroidia;o__Bacteroidales;f__Prevotellaceae;g__Prevotellaceae_NK3B31_group;s__
OTU_496	0	1	0	0	0	0	0	0	0	0	0	0	63	31	39	39	25	34	5	46	7	34	94	176	0	0	0	0	0	0	3	0	0	0	0	0	2	4	2	1	3	1	25	4	6	1	2	9	k__Bacteria;p__Firmicutes;c__Clostridia;o__Oscillospirales;f__Ruminococcaceae;g__;s__
OTU_497	0	0	0	0	0	0	0	0	0	0	0	0	0	0	0	0	0	0	0	0	0	0	0	0	0	0	0	1	0	0	0	0	0	0	0	0	12	48	19	46	9	16	52	10	142	24	185	20	k__Bacteria
OTU_498	0	0	0	0	0	0	0	0	0	0	0	0	77	87	152	38	141	51	45	210	40	106	62	334	0	0	0	0	0	0	0	0	0	0	0	0	0	0	0	0	0	0	0	0	0	0	0	0	k__Bacteria;p__Bacteroidota;c__Bacteroidia;o__Bacteroidales
OTU_499	0	0	0	0	11	1	0	1	0	1	0	0	0	0	0	0	0	0	0	0	0	0	0	0	0	0	0	0	0	0	0	0	0	0	0	0	4	16	12	27	6	293	56	7	6	1	20	77	k__Bacteria;p__Bacteroidota;c__Bacteroidia;o__Bacteroidales;f__Prevotellaceae;g__Prevotellaceae_UCG-003;s__
OTU_500	0	0	0	0	0	0	0	0	0	0	0	0	0	0	0	0	0	0	0	0	0	0	0	0	60	25	17	46	31	48	51	26	38	11	26	40	0	0	0	0	0	0	0	0	0	0	0	0	k__Bacteria;p__Firmicutes;c__Clostridia;o__Oscillospirales;f__Oscillospiraceae
OTU_501	0	5	2	1	0	1	0	0	0	0	0	0	0	0	0	0	0	0	0	0	0	0	0	0	18	15	12	47	24	112	61	2	29	5	25	59	0	0	0	1	0	0	0	0	0	0	0	0	k__Bacteria;p__Bacteroidota;c__Bacteroidia
OTU_502	0	0	0	0	0	0	0	0	0	0	0	0	0	0	0	0	0	0	0	0	0	0	0	0	14	9	29	51	16	71	84	52	11	7	24	62	0	0	0	0	0	0	0	0	0	0	0	0	k__Bacteria;p__Bacteroidota;c__Bacteroidia;o__Bacteroidales;f__Barnesiellaceae;g__Coprobacter;s__
OTU_503	0	0	0	0	0	0	0	0	0	0	0	0	0	0	0	0	0	0	0	0	0	0	0	0	11	18	11	14	30	22	22	10	18	181	90	13	0	0	0	1	1	0	0	0	0	0	0	0	k__Bacteria;p__Firmicutes;c__Clostridia;o__Peptostreptococcales-Tissierellales;f__Peptostreptococcaceae
OTU_504	0	0	0	0	0	0	0	0	0	0	0	0	0	0	0	0	0	0	0	0	0	0	0	0	0	0	0	0	0	0	0	0	0	0	0	0	14	8	95	23	10	4	11	15	111	74	65	13	k__Bacteria;p__Firmicutes;c__Clostridia;o__Lachnospirales;f__Lachnospiraceae;g__Butyrivibrio;s__Butyrivibrio_fibrisolvens
OTU_505	0	0	0	0	0	0	0	0	0	0	0	0	0	0	0	0	0	0	0	0	0	0	0	0	0	0	0	0	0	0	0	0	20	42	194	18	8	3	13	0	1	0	2	45	92	0	0	0	k__Bacteria;p__Firmicutes;c__Clostridia;o__Lachnospirales;f__Lachnospiraceae;g__Lachnoanaerobaculum;s__
OTU_506	0	0	0	0	0	0	0	0	0	0	0	0	54	50	64	62	29	112	27	44	45	52	57	53	17	21	30	8	164	13	126	6	17	16	14	7	0	0	0	0	0	0	0	0	0	0	0	0	k__Bacteria;p__Firmicutes;c__Clostridia;o__Lachnospirales;f__Lachnospiraceae;g__Lachnospiraceae_UCG-001;s__
OTU_507	3	7	22	33	15	15	52	50	29	28	2	8	0	0	0	0	0	0	0	0	0	0	0	0	0	0	0	0	0	0	0	0	0	0	0	0	20	13	10	71	44	18	18	11	32	130	15	17	k__Bacteria;p__Synergistota;c__Synergistia;o__Synergistales;f__Synergistaceae;g__Fretibacterium;s__
OTU_508	0	0	0	0	0	0	0	0	0	0	0	0	0	0	0	0	0	0	0	0	0	0	0	0	0	0	0	0	0	1	0	0	0	1	0	0	28	8	16	35	25	44	37	34	114	166	36	27	k__Bacteria;p__Firmicutes;c__Clostridia;o__Lachnospirales;f__Lachnospiraceae;g__Oribacterium;s__
OTU_509	0	0	0	0	0	0	0	0	0	0	0	0	0	0	0	0	0	0	0	0	0	0	0	0	0	6	305	1	0	0	4	64	0	0	0	0	0	1	0	1	0	0	1	2	0	0	0	0	k__Bacteria;p__Bacteroidota;c__Bacteroidia;o__Bacteroidales;f__Muribaculaceae;g__;s__
OTU_510	0	0	0	0	0	0	0	0	0	0	0	2	0	0	0	0	0	0	0	0	0	0	0	0	0	1	0	0	0	0	0	0	0	0	0	0	110	87	42	51	26	64	44	49	21	6	60	69	k__Bacteria;p__Bacteroidota;c__Bacteroidia;o__Bacteroidales;f__Rikenellaceae;g__SP3-e08;s__
OTU_511	0	0	0	0	0	0	0	0	0	0	0	0	24	53	87	25	47	26	51	79	39	55	20	36	0	0	0	0	0	0	0	0	0	0	0	0	0	0	0	0	0	0	0	0	0	0	0	0	k__Bacteria;p__Bacteroidota;c__Bacteroidia;o__Bacteroidales;f__Rikenellaceae;g__Alistipes;s__
OTU_512	154	72	103	144	162	84	42	148	89	87	338	52	0	0	0	0	0	0	0	0	0	0	0	0	0	0	0	0	0	0	0	0	0	0	0	0	1	1	1	3	3	7	0	0	2	0	0	3	k__Bacteria;p__Bacteroidota;c__Bacteroidia;o__Bacteroidales;f__Prevotellaceae;g__Prevotella
OTU_513	0	0	0	0	0	0	0	0	0	0	0	0	0	0	0	0	0	0	0	0	0	0	0	0	0	0	0	0	0	0	0	0	0	0	0	0	2	7	3	4	1	5	2	1	11	360	7	1	k__Bacteria;p__Bacteroidota;c__Bacteroidia;o__Bacteroidales;f__Muribaculaceae;g__;s__
OTU_514	0	3	6	93	13	3	1	13	368	5	1	9	0	0	0	0	0	0	0	0	0	0	0	0	0	0	0	0	0	0	0	0	0	0	0	0	7	4	5	64	48	19	8	26	316	52	44	138	k__Bacteria;p__Bacteroidota;c__Bacteroidia;o__Bacteroidales;f__Prevotellaceae;g__Prevotella;s__
OTU_515	0	0	0	0	0	0	0	0	0	0	0	0	0	0	0	0	0	0	0	0	0	0	0	0	0	0	0	0	0	0	0	0	0	0	0	0	3	43	5	46	23	25	11	7	28	9	11	28	k__Bacteria;p__Firmicutes;c__Clostridia;o__Christensenellales;f__Christensenellaceae;g__Christensenellaceae_R-7_group;s__
OTU_516	0	0	0	0	0	0	1	0	0	0	0	0	0	0	0	0	0	0	0	0	0	0	0	0	0	0	1	0	0	0	1	0	0	0	0	1	26	49	28	49	52	31	58	30	99	43	30	64	k__Bacteria;p__Firmicutes;c__Clostridia;o__Christensenellales;f__Christensenellaceae;g__Christensenellaceae_R-7_group;s__
OTU_517	0	0	0	0	0	0	0	0	0	0	0	0	0	0	0	0	0	0	0	0	0	0	0	0	0	0	0	0	0	0	1	0	0	0	0	0	18	17	25	15	19	22	55	247	20	5	6	39	k__Bacteria;p__Firmicutes;c__Clostridia;o__Monoglobales;f__Monoglobaceae;g__Monoglobus;s__
OTU_518	0	0	0	0	0	0	0	0	0	0	0	0	0	0	0	0	0	0	0	0	0	0	0	0	0	0	0	0	0	0	0	0	0	0	0	0	16	13	21	20	21	13	301	10	39	5	36	83	k__Bacteria;p__Firmicutes;c__Clostridia;o__Lachnospirales;f__Lachnospiraceae;g__Lachnospiraceae_NK4A136_group;s__bacterium_AB2028
OTU_519	11	21	13	1	7	16	6	13	15	1	4	12	53	52	89	207	164	114	58	60	225	51	73	85	0	0	1	0	0	0	0	0	0	0	1	0	0	1	2	7	4	1	4	6	25	0	4	4	k__Bacteria;p__Firmicutes;c__Clostridia;o__Oscillospirales;f__[Eubacterium]_coprostanoligenes_group;g__;s__
OTU_520	10	9	10	8	5	15	13	18	15	10	3	12	0	0	0	0	0	0	0	0	0	0	0	0	0	0	0	0	0	0	0	0	0	0	0	0	6	13	11	9	80	6	179	9	15	68	21	11	k__Bacteria;p__Firmicutes;c__Clostridia;o__Lachnospirales;f__Lachnospiraceae;g__Lachnospiraceae_AC2044_group;s__
OTU_521	0	0	0	0	0	0	0	0	0	0	0	0	0	0	0	0	0	0	0	0	0	0	0	0	0	0	0	0	0	0	0	2	104	134	71	74	47	12	2	0	23	6	5	3	62	1	0	0	k__Bacteria;p__Bacteroidota;c__Bacteroidia;o__Bacteroidales;f__Porphyromonadaceae;g__Porphyromonas;s__
OTU_522	0	0	0	0	0	0	0	0	0	0	0	0	0	0	0	0	0	0	0	0	0	0	0	0	0	0	0	0	1	0	0	0	0	0	1	1	15	0	0	44	31	88	0	187	2	0	0	1	k__Bacteria;p__Firmicutes;c__Bacilli;o__Izemoplasmatales;f__Izemoplasmataceae;g__;s__
OTU_523	0	0	0	0	1	0	0	0	0	0	1	0	0	0	0	0	0	0	0	0	0	0	0	0	0	0	0	0	0	0	0	0	23	15	4	0	119	0	47	0	39	0	83	0	0	0	0	0	k__Bacteria;p__Firmicutes;c__Clostridia;o__Clostridia_vadinBB60_group;f__unidentified_Clostridia_vadinBB60_group;g__unidentified_Clostridia_vadinBB60_group
OTU_524	279	95	166	129	102	228	91	27	244	10	83	66	0	0	0	0	0	0	0	0	0	0	0	0	0	0	0	0	0	0	0	0	0	0	0	0	1	2	0	2	0	0	0	2	0	0	3	0	k__Bacteria;p__Bacteroidota;c__Bacteroidia;o__Bacteroidales;f__Rikenellaceae;g__Rikenellaceae_RC9_gut_group;s__
OTU_525	0	0	0	0	49	0	0	0	0	0	12	0	0	0	0	0	0	0	0	0	0	0	0	0	36	1	0	0	1	0	1	2	56	122	63	25	293	28	285	5	47	7	267	48	283	3	1	9	k__Bacteria;p__Fusobacteriota;c__Fusobacteriia;o__Fusobacteriales;f__Fusobacteriaceae;g__Fusobacterium
OTU_526	0	0	0	0	0	0	0	0	0	0	0	0	174	165	117	217	276	90	170	133	158	55	46	86	1	0	1	1	4	0	0	0	0	0	1	0	0	0	0	0	0	0	0	0	0	0	0	0	k__Bacteria;p__Bacteroidota;c__Bacteroidia;o__Bacteroidales;f__Rikenellaceae;g__Rikenellaceae_RC9_gut_group;s__
OTU_527	0	0	0	0	0	0	0	0	0	0	0	0	0	0	0	0	0	0	0	0	0	0	0	0	26	15	40	62	24	18	90	16	33	57	13	28	0	0	0	0	0	0	0	0	0	0	0	0	k__Bacteria;p__Firmicutes;c__Clostridia;o__Oscillospirales;f__Ruminococcaceae
OTU_528	1	0	0	2	0	0	0	1	0	0	0	0	49	83	88	21	84	72	48	64	81	291	11	57	0	0	0	0	0	0	0	0	0	0	0	0	0	0	1	1	0	1	1	2	1	6	1	2	k__Bacteria;p__unidentified_Bacteria;c__Clostridia;o__Oscillospirales;f__Ruminococcaceae;g__;s__
OTU_529	0	0	0	0	0	0	0	0	0	0	0	0	0	0	0	0	0	0	0	0	0	0	0	0	0	0	0	0	0	1	1	2	6	70	30	21	188	5	14	0	0	0	1	1	61	0	0	0	k__Bacteria;p__Firmicutes;c__Clostridia;o__Clostridia_UCG-014;f__unidentified_Clostridia_UCG-014;g__unidentified_Clostridia_UCG-014;s__Clostridiales_bacterium_oral_taxon_075
OTU_530	0	0	0	0	0	0	0	0	0	0	0	0	0	0	0	0	0	0	0	0	0	0	0	0	18	31	11	34	15	41	92	39	18	8	37	14	0	0	0	0	0	0	0	0	0	0	0	0	k__Bacteria;p__Firmicutes;c__Clostridia;o__Peptostreptococcales-Tissierellales;f__Anaerovoracaceae;g__[Eubacterium]_brachy_group;s__
OTU_531	0	0	0	0	0	0	0	0	0	0	0	0	0	0	0	0	0	0	0	0	0	0	0	0	0	0	0	0	0	0	0	0	3	43	17	51	55	16	9	0	124	0	13	13	110	0	0	0	k__Bacteria;p__Bacteroidota;c__Bacteroidia;o__Bacteroidales;f__Tannerellaceae;g__Tannerella
OTU_532	0	0	3	0	0	1	4	0	0	0	0	4	0	0	0	0	0	0	0	0	0	0	0	0	0	0	0	0	0	0	0	0	0	0	0	0	12	15	19	42	13	387	18	87	22	1	45	43	k__Bacteria;p__Bacteroidota;c__Bacteroidia;o__Bacteroidales;f__Bacteroidales_BS11_gut_group;g__;s__
OTU_533	0	0	0	0	0	0	1	0	0	0	0	0	0	0	0	0	0	0	0	0	0	0	0	0	0	0	0	0	0	0	0	0	0	0	0	0	24	53	40	41	28	47	51	94	204	14	98	47	k__Bacteria;p__Bacteroidota;c__Bacteroidia;o__Bacteroidales;f__Rikenellaceae;g__Rikenellaceae_RC9_gut_group;s__
OTU_534	0	0	0	0	0	0	0	0	0	0	0	0	71	39	24	41	9	20	20	10	39	71	17	62	0	0	0	0	0	0	0	0	0	0	0	0	0	0	0	0	0	0	0	0	0	0	0	0	k__Bacteria;p__Firmicutes;c__Clostridia;o__Oscillospirales;f__UCG-010;g__;s__
OTU_535	0	8	19	3	3	394	3	7	5	26	0	1	0	0	0	0	0	0	0	0	0	0	0	0	0	0	0	0	0	0	0	0	0	0	0	0	0	0	0	0	0	0	0	0	0	0	0	0	k__Bacteria;p__unidentified_Bacteria;c__Alphaproteobacteria;o__Paracaedibacterales;f__Paracaedibacteraceae;g__;s__
OTU_536	0	0	0	0	0	0	0	0	0	0	0	0	0	0	0	0	0	1	18	1	2	12	2	2	3	3	163	2	167	6	5	2	3	4	64	8	0	0	0	0	0	0	0	0	0	0	0	0	k__Bacteria;p__Bacteroidota;c__Bacteroidia;o__Bacteroidales;f__Muribaculaceae;g__;s__
OTU_537	1	2	6	6	12	0	3	4	3	4	0	0	0	0	0	0	0	0	0	0	0	0	0	0	0	0	0	0	0	0	0	0	0	0	0	0	10	6	16	17	38	11	9	7	14	103	3	144	k__Bacteria;p__Proteobacteria;c__Gammaproteobacteria;o__Aeromonadales;f__Succinivibrionaceae;g__Succinivibrionaceae_UCG-002;s__
OTU_538	0	0	0	0	0	0	0	0	0	0	0	0	0	0	0	0	0	0	0	0	0	0	0	0	0	0	0	0	0	0	0	2	16	14	39	31	105	92	57	0	64	1	38	0	2	1	0	1	k__Bacteria;p__Bacteroidota;c__Bacteroidia;o__Bacteroidales;f__Prevotellaceae;g__Prevotella;s__Prevotella_shahii
OTU_539	0	0	0	0	0	0	0	0	0	0	0	0	0	0	0	0	0	0	0	0	0	0	0	0	371	49	317	12	5	180	2	32	1	0	0	0	12	13	22	29	27	10	34	18	34	4	9	54	k__Bacteria;p__Firmicutes;c__Negativicutes;o__Veillonellales-Selenomonadales;f__Veillonellaceae;g__Dialister
OTU_540	0	0	0	0	0	0	0	0	0	0	0	0	0	0	0	0	0	0	0	0	0	0	0	0	28	80	39	18	37	11	31	25	21	18	115	13	0	0	0	0	1	0	0	0	0	0	0	0	k__Bacteria;p__Firmicutes;c__Clostridia;o__Christensenellales;f__Christensenellaceae;g__Christensenellaceae_R-7_group;s__
OTU_541	0	0	0	0	0	0	0	0	0	0	0	0	0	0	0	0	0	0	0	0	0	0	0	0	0	0	0	0	0	0	0	0	0	0	0	0	178	16	5	46	11	57	20	8	9	6	4	20	k__Bacteria;p__Verrucomicrobiota;c__Verrucomicrobiae;o__Pedosphaerales;f__Pedosphaeraceae;g__DEV114;s__
OTU_542	0	0	0	0	0	0	0	0	0	0	0	0	0	0	0	0	0	0	0	0	0	1	8	1	0	0	0	0	0	0	0	0	0	0	0	0	11	9	67	17	19	10	37	35	25	47	144	29	k__Bacteria;p__Bacteroidota;c__Bacteroidia;o__Bacteroidales;f__Bacteroidales_UCG-001;g__;s__
OTU_543	0	0	0	0	0	0	0	0	0	0	0	0	0	0	0	0	0	0	0	0	0	0	0	0	0	0	0	0	0	0	0	0	0	0	0	0	13	236	5	19	6	8	41	112	9	14	7	11	k__Bacteria;p__Bacteroidota;c__Bacteroidia;o__Bacteroidales;f__F082
OTU_544	21	8	18	63	41	131	24	71	54	242	226	97	0	0	0	0	0	0	0	0	0	0	0	0	0	0	0	0	0	0	0	0	0	0	0	0	3	1	3	7	19	18	3	6	6	4	9	6	k__Bacteria;p__Bacteroidota;c__Bacteroidia;o__Bacteroidales;f__Prevotellaceae;g__Prevotella;s__
OTU_545	0	0	0	0	0	0	0	0	0	0	0	0	0	0	0	0	0	0	0	0	0	0	0	0	0	0	0	0	0	0	0	0	0	0	0	0	6	264	7	12	37	125	26	38	18	52	4	34	k__Bacteria;p__Bacteroidota;c__Bacteroidia;o__Bacteroidales;f__Bacteroidales_BS11_gut_group;g__;s__
OTU_546	0	0	0	0	0	0	0	0	0	0	0	0	0	0	0	0	0	0	0	0	0	0	0	0	0	0	0	0	0	0	0	0	0	0	0	0	7	5	66	9	5	3	16	6	8	5	294	11	k__Bacteria;p__Bacteroidota;c__Bacteroidia;o__Bacteroidales;f__Prevotellaceae;g__Prevotellaceae_UCG-004;s__
OTU_547	0	0	0	0	0	0	0	0	0	0	0	0	573	624	327	244	730	299	247	173	595	209	195	335	0	0	0	0	0	0	0	0	0	0	0	0	0	0	0	0	0	0	0	0	0	0	0	0	k__Bacteria;p__Firmicutes;c__Clostridia;o__Oscillospirales;f__UCG-010;g__;s__
OTU_548	6	0	1	1	0	1	0	1	2	1	0	0	167	98	176	100	226	119	75	156	161	112	85	197	1	0	1	0	0	1	0	0	0	0	0	0	0	0	0	0	0	0	0	0	0	0	0	0	k__Bacteria;p__Firmicutes;c__Clostridia;o__Oscillospirales;f__[Eubacterium]_coprostanoligenes_group;g__;s__
OTU_549	0	0	0	0	0	0	0	0	0	0	0	0	42	162	239	65	90	33	22	42	20	22	42	18	0	0	0	0	0	0	0	0	0	0	0	0	0	0	0	0	0	1	0	0	0	0	0	0	k__Bacteria;p__Firmicutes;c__Clostridia;o__Monoglobales;f__Monoglobaceae;g__Monoglobus;s__
OTU_550	0	0	0	0	1	0	0	0	0	0	0	0	0	0	0	0	0	0	0	0	0	0	0	0	0	0	0	0	0	0	0	0	0	0	0	0	16	16	23	61	100	31	39	27	325	43	16	41	k__Bacteria;p__Firmicutes;c__Clostridia;o__Lachnospirales;f__Lachnospiraceae;g__Lachnospiraceae_ND3007_group
OTU_551	792	0	0	1	0	0	0	0	0	0	2	116	0	0	0	0	0	0	0	0	0	0	0	0	46	1	20	0	0	0	0	0	0	0	0	0	6	2	15	5	19	3	14	8	11	1	12	10	k__Bacteria;p__Bacteroidota;c__Bacteroidia;o__Bacteroidales;f__Prevotellaceae;g__Prevotella;s__Prevotella_timonensis
OTU_552	0	0	0	0	0	0	0	0	0	0	0	0	48	109	42	19	43	18	10	5	143	16	44	18	0	0	0	0	0	0	0	0	0	0	0	0	0	0	1	0	0	0	0	0	0	0	0	0	k__Bacteria;p__Firmicutes;c__Clostridia;o__Oscillospirales;f__UCG-010;g__;s__
OTU_553	0	1	0	2	0	0	1	0	0	0	0	0	0	0	0	0	0	0	0	0	0	0	0	0	28	83	28	30	65	29	277	95	54	27	61	18	5	31	15	8	28	13	15	36	26	6	15	25	k__Bacteria;p__Firmicutes;c__Clostridia;o__Peptostreptococcales-Tissierellales;f__Anaerovoracaceae;g__Family_XIII_AD3011_group;s__
OTU_554	15	37	18	33	28	57	44	42	142	29	5	8	0	0	0	0	0	0	0	0	0	0	0	0	0	0	0	0	0	0	0	0	0	0	1	0	1	9	6	44	23	2	8	12	5	1	4	5	k__Bacteria;p__Bacteroidota;c__Bacteroidia;o__Bacteroidales;f__Prevotellaceae;g__Prevotellaceae_UCG-003;s__
OTU_555	0	0	0	0	3	0	0	0	0	0	0	0	0	0	0	0	0	0	0	0	0	0	0	0	0	0	0	0	0	0	0	0	5	5	15	62	72	153	0	0	30	58	67	110	63	2	0	0	k__Bacteria;p__Bacteroidota;c__Bacteroidia;o__Flavobacteriales;f__Flavobacteriaceae;g__Capnocytophaga
OTU_556	0	0	0	0	0	0	0	0	0	0	0	0	222	239	108	120	191	100	104	100	306	102	204	261	0	0	0	0	0	0	0	0	0	0	0	0	0	0	0	0	0	0	0	0	0	0	0	0	k__Bacteria;p__Firmicutes;c__Clostridia;o__Oscillospirales;f__UCG-010;g__;s__
OTU_557	0	0	0	0	0	0	0	0	0	0	0	0	44	47	16	25	54	49	16	21	8	31	22	78	0	0	0	0	0	0	0	0	0	0	0	0	0	0	0	0	0	0	0	0	0	0	0	0	k__Bacteria;p__Firmicutes;c__Clostridia;o__Oscillospirales;f__UCG-010;g__;s__
OTU_558	6	2	1	1	0	0	0	0	0	0	0	0	0	0	0	0	0	0	0	0	0	0	0	0	0	0	1	1	0	0	0	0	0	0	0	0	20	8	13	83	11	44	19	24	14	9	21	133	k__Bacteria;p__Bacteroidota;c__Bacteroidia;o__Bacteroidales;f__F082;g__;s__
OTU_559	0	0	0	0	0	0	0	0	0	0	0	0	120	18	26	87	61	455	58	9	80	71	78	131	0	0	0	0	0	0	0	0	0	0	0	0	0	0	0	0	0	0	0	0	0	0	0	0	k__Bacteria;p__Bacteroidota;c__Bacteroidia;o__Bacteroidales;f__Rikenellaceae;g__Rikenellaceae_RC9_gut_group;s__
OTU_560	0	0	0	0	0	0	0	0	0	0	0	0	0	0	0	0	0	0	0	0	0	0	0	0	0	0	0	1	0	0	0	1	1	1	1	2	3	2	0	35	99	138	4	53	7	0	1	0	k__Bacteria;p__Firmicutes;c__Syntrophomonadia;o__Syntrophomonadales;f__Syntrophomonadaceae;g__Syntrophomonas;s__
OTU_561	0	0	0	0	0	0	0	0	0	0	0	0	0	0	0	0	0	0	0	0	0	0	0	0	96	0	1	0	0	0	0	0	0	0	1	0	29	9	29	18	16	7	53	13	22	1	26	49	k__Bacteria;p__Bacteroidota;c__Bacteroidia;o__Bacteroidales;f__Prevotellaceae;g__Prevotella;s__Prevotella_sp_S7-1-8
OTU_562	0	0	0	0	0	0	0	0	0	0	0	0	1	0	0	0	0	0	0	0	0	0	0	0	122	151	1	1	89	437	4	109	0	0	0	0	0	0	0	8	0	2	0	0	0	0	0	4	k__Bacteria;p__Firmicutes;c__Clostridia;o__Lachnospirales;f__Lachnospiraceae;g__[Eubacterium]_eligens_group;s__
OTU_563	0	0	0	0	0	0	0	0	0	0	0	0	0	0	0	0	0	0	0	0	0	0	0	0	0	0	0	0	0	0	0	0	0	0	0	0	2	2	4	4	6	395	10	1	3	0	2	3	k__Bacteria;p__Bacteroidota;c__Bacteroidia;o__Bacteroidales;f__Prevotellaceae;g__Prevotella
OTU_564	0	0	0	0	3	0	0	0	0	0	5	0	0	0	0	0	0	0	0	0	0	0	0	0	1	0	1	0	0	0	0	2	103	270	213	0	23	29	259	0	6	0	39	2	102	0	0	0	k__Bacteria;p__Bacteroidota;c__Bacteroidia;o__Bacteroidales;f__Prevotellaceae;g__Prevotella;s__Prevotella_melaninogenica
OTU_565	0	0	0	0	0	0	0	0	0	0	0	0	0	0	0	0	0	0	0	0	0	0	0	0	0	0	0	0	0	0	0	0	0	0	0	0	1	19	4	28	4	11	47	42	18	77	90	31	k__Bacteria;p__Firmicutes;c__Clostridia;o__Christensenellales;f__Christensenellaceae;g__Christensenellaceae_R-7_group;s__
OTU_566	9	12	5	7	2	2	14	16	5	2	3	4	0	4	0	0	1	0	2	0	2	0	0	0	0	0	0	0	0	0	0	0	0	0	0	0	8	17	13	41	118	23	32	16	57	23	14	7	k__Bacteria;p__Firmicutes;c__Clostridia;o__Lachnospirales;f__Lachnospiraceae;g__Lachnospiraceae_XPB1014_group;s__
OTU_567	184	20	89	94	76	79	40	118	237	65	40	51	0	0	0	0	0	0	0	0	0	0	0	0	0	0	0	0	0	0	0	0	0	0	0	0	3	3	2	33	17	15	1	8	8	2	8	5	k__Bacteria;p__Bacteroidota;c__Bacteroidia;o__Bacteroidales;f__Prevotellaceae;g__Prevotella;s__Prevotella_ruminicola
OTU_568	0	0	0	0	0	0	0	0	0	0	0	0	0	0	0	0	0	0	0	0	0	0	0	0	0	0	0	0	1	1	1	0	0	0	1	1	14	0	0	27	70	114	5	146	11	0	0	1	k__Bacteria;p__Firmicutes;c__Clostridia;o__Peptostreptococcales-Tissierellales;f__unidentified_Peptostreptococcales-Tissierellales;g__Soehngenia;s__
OTU_569	0	0	0	0	0	0	0	0	0	0	0	0	74	52	103	76	58	38	47	147	144	171	177	241	0	0	0	0	0	0	0	0	0	0	0	0	0	0	0	0	0	0	0	0	0	0	0	0	k__Bacteria;p__unidentified_Bacteria;c__Bacteroidia;o__Bacteroidales;f__;g__;s__
OTU_570	0	0	0	0	0	0	0	0	0	0	0	0	69	86	119	53	87	52	98	90	74	76	52	99	0	0	0	0	0	0	0	0	0	0	0	0	0	0	0	0	0	0	0	0	0	0	0	0	k__Bacteria;p__Firmicutes;c__Clostridia;o__Oscillospirales;f__UCG-010;g__;s__
OTU_571	7	1	8	1	0	4	0	1	1	5	0	4	0	0	0	0	0	0	0	0	0	0	0	0	0	0	0	0	0	0	0	0	1	0	0	0	20	11	7	47	252	4	19	13	20	4	11	6	k__Bacteria;p__Firmicutes;c__Clostridia;o__Monoglobales;f__Monoglobaceae;g__Monoglobus;s__
OTU_572	0	0	5	0	0	0	0	0	0	0	0	0	1	3	1	9	48	34	6	3	1	6	202	77	0	0	0	0	0	0	0	0	0	0	0	0	3	2	3	1	2	0	0	1	0	1	1	1	k__Bacteria;p__Spirochaetota;c__Spirochaetia;o__Spirochaetales;f__Spirochaetaceae;g__Treponema
OTU_573	0	1	0	0	0	0	1	0	0	0	0	0	0	0	0	0	0	0	0	0	0	0	0	0	0	0	0	0	0	0	0	0	0	0	0	0	9	17	5	15	14	187	13	115	2	9	9	27	k__Bacteria;p__Bacteroidota;c__Bacteroidia;o__Bacteroidales;f__F082;g__;s__
OTU_574	0	0	0	0	0	0	0	0	0	0	0	0	52	39	27	39	24	12	28	21	48	12	38	29	0	0	0	0	0	0	0	0	0	0	0	0	0	0	0	0	0	0	0	0	0	0	0	0	k__Bacteria;p__Firmicutes;c__Clostridia;o__Oscillospirales;f__UCG-010;g__;s__
OTU_575	0	0	0	0	0	0	0	0	0	0	0	0	0	0	0	0	0	0	0	0	0	0	0	0	0	0	1	0	0	0	0	0	0	0	0	0	11	17	31	23	7	14	21	25	78	30	157	23	k__Bacteria;p__Firmicutes;c__Clostridia;o__Oscillospirales;f__Oscillospiraceae;g__NK4A214_group;s__
OTU_576	0	0	0	0	0	0	0	0	0	0	0	0	162	79	124	162	145	103	89	196	142	107	275	97	0	0	22	0	9	1	3	1	0	1	0	0	0	0	0	0	0	0	0	0	0	0	0	0	k__Bacteria;p__Bacteroidota;c__Bacteroidia;o__Bacteroidales;f__Rikenellaceae;g__Alistipes;s__
OTU_577	0	0	0	0	0	0	0	0	0	0	0	0	54	63	45	51	36	41	72	38	48	14	21	15	0	0	0	0	0	0	0	0	0	0	0	0	0	0	0	0	0	0	0	0	0	0	0	0	k__Bacteria;p__Bacteroidota;c__Bacteroidia;o__Bacteroidales;f__Rikenellaceae;g__Alistipes;s__
OTU_578	19	44	102	134	150	12	8	10	27	11	35	89	13	8	19	6	12	11	34	26	5	27	8	4	0	0	0	0	0	1	0	0	0	0	0	0	7	9	5	17	5	0	17	0	5	3	9	5	k__Bacteria;p__Firmicutes;c__Clostridia;o__Clostridia_UCG-014;f__;g__;s__
OTU_579	0	0	0	0	0	0	0	0	0	0	0	0	93	52	48	301	375	131	201	138	249	176	103	122	0	0	0	0	0	0	0	0	0	0	0	0	0	0	0	0	0	0	0	0	0	0	0	0	k__Bacteria;p__Bacteroidota;c__Bacteroidia;o__Bacteroidales;f__F082;g__;s__
OTU_580	0	0	0	0	0	0	0	0	0	0	0	0	0	0	0	0	0	0	0	0	2	0	0	0	0	0	0	1	0	3	9	290	1	1	0	0	0	0	0	0	0	0	1	1	0	0	0	0	k__Bacteria;p__Firmicutes;c__Negativicutes;o__Veillonellales-Selenomonadales;f__Selenomonadaceae;g__Megamonas;s__
OTU_581	0	62	171	4	0	0	127	18	0	1	0	101	0	0	0	0	0	0	0	0	0	0	0	0	0	0	0	0	0	0	0	0	0	0	0	0	0	0	0	0	0	0	0	0	0	0	0	0	k__Bacteria;p__Actinobacteriota;c__Coriobacteriia;o__Coriobacteriales;f__Atopobiaceae;g__Coriobacteriaceae_UCG-002;s__
OTU_582	0	0	0	0	0	0	0	0	0	0	0	0	95	50	44	245	16	19	23	13	21	12	29	314	0	0	0	0	0	0	0	0	0	0	0	0	0	0	0	0	0	0	0	0	0	0	0	0	k__Bacteria;p__unidentified_Bacteria;c__Bacteroidia;o__Bacteroidales;f__;g__;s__
OTU_583	0	0	0	0	0	0	0	0	0	0	0	0	33	54	39	72	115	33	94	35	42	47	45	65	0	0	0	0	0	0	0	0	0	0	0	0	0	0	0	0	0	0	0	0	0	0	0	0	k__Bacteria;p__Firmicutes;c__Clostridia;o__Monoglobales;f__Monoglobaceae;g__Monoglobus;s__
OTU_584	0	0	0	0	0	0	0	0	0	0	0	0	0	0	0	0	0	0	0	0	0	0	0	0	0	0	0	0	0	0	0	0	0	0	0	0	0	0	1	1	0	0	0	5	0	1	6	0	k__Bacteria;p__Bacteroidota;c__Bacteroidia;o__Bacteroidales;f__Prevotellaceae;g__Prevotellaceae_UCG-003;s__
OTU_585	0	0	0	0	0	0	0	0	0	0	0	0	93	81	93	111	160	96	145	194	72	117	63	169	0	0	0	0	0	0	0	0	0	0	0	0	0	0	0	0	0	0	0	0	0	0	0	0	k__Bacteria;p__Firmicutes;c__Clostridia;o__Monoglobales;f__Monoglobaceae;g__Monoglobus;s__
OTU_586	0	0	0	0	0	0	0	0	0	0	0	0	48	41	38	7	25	19	31	19	61	50	11	153	0	0	0	0	0	0	0	0	0	0	0	0	0	0	0	0	0	0	0	0	0	0	0	0	k__Bacteria;p__Bacteroidota;c__Bacteroidia;o__Bacteroidales;f__Prevotellaceae;g__Prevotellaceae_NK3B31_group;s__
OTU_587	0	0	0	0	0	0	0	0	0	0	0	0	302	454	206	147	362	152	142	112	473	149	186	262	0	0	0	0	0	0	0	0	0	0	0	0	0	0	0	0	0	0	0	0	0	0	0	0	k__Bacteria;p__Firmicutes;c__Clostridia;o__Oscillospirales;f__UCG-010;g__;s__
OTU_588	0	0	0	0	0	0	0	0	0	0	0	0	0	0	0	0	0	0	0	0	0	0	0	0	0	0	0	0	1	0	0	0	0	0	0	0	101	13	17	89	74	19	45	32	97	144	23	35	k__Bacteria;p__Firmicutes;c__Clostridia;o__Lachnospirales;f__Lachnospiraceae;g__Moryella;s__
OTU_589	0	0	0	0	0	0	0	0	0	0	0	0	292	106	93	110	105	92	386	120	208	121	178	107	0	0	0	0	0	0	0	0	0	0	0	0	0	0	0	0	0	0	0	0	0	0	0	0	k__Bacteria;p__Bacteroidota;c__Bacteroidia;o__Bacteroidales;f__Bacteroidaceae;g__Bacteroides;s__
OTU_590	0	0	0	0	0	0	0	0	0	0	0	0	0	0	0	0	0	0	0	0	2	0	0	0	15	9	75	11	123	10	25	5	9	11	40	11	0	0	0	0	0	0	0	0	0	0	0	0	k__Bacteria;p__Firmicutes;c__Bacilli;o__Erysipelotrichales;f__Erysipelatoclostridiaceae
OTU_591	0	0	0	0	0	0	0	0	0	0	0	0	0	0	0	0	0	0	0	0	0	0	0	0	10	34	19	29	57	14	97	5	17	10	19	28	0	1	0	1	0	0	0	0	0	0	0	1	k__Bacteria;p__Firmicutes;c__Bacilli;o__Lactobacillales;f__Lactobacillaceae;g__Lactobacillus
OTU_592	1	0	2	4	2	0	1	0	0	0	1	2	0	0	0	0	0	0	0	0	0	0	0	0	0	0	0	0	0	0	0	0	0	0	0	0	9	9	5	18	72	10	47	224	36	164	20	24	k__Bacteria;p__Firmicutes;c__Clostridia;o__Lachnospirales;f__Lachnospiraceae;g__Butyrivibrio
OTU_593	0	0	0	0	0	0	0	0	0	0	0	0	0	0	0	0	0	0	0	0	0	0	0	0	0	0	0	0	0	0	0	0	0	1	0	0	1	0	0	13	35	111	3	128	10	0	0	0	k__Bacteria;p__Firmicutes;c__Clostridia;o__Peptostreptococcales-Tissierellales;f__Acidaminobacteraceae;g__Acidaminobacter;s__Acidaminobacter_hydrogenoformans
OTU_594	1	0	3	0	0	2	1	1	3	0	3	0	0	0	0	0	0	0	0	0	0	0	0	0	14	0	0	0	0	0	0	2	24	41	8	37	97	49	98	2	84	10	81	62	72	2	0	3	k__Bacteria;p__Campilobacterota;c__Campylobacteria;o__Campylobacterales;f__Campylobacteraceae;g__Campylobacter;s__Campylobacter_showae
OTU_595	0	0	0	0	0	0	1	0	0	0	0	2	0	1	15	0	0	0	1	1	0	0	2	2	0	0	0	0	0	0	0	0	0	0	0	0	252	6	6	10	33	14	5	4	22	3	2	4	k__Bacteria;p__Verrucomicrobiota;c__Kiritimatiellae;o__WCHB1-41;f__;g__;s__
OTU_596	0	0	0	0	0	0	0	0	0	0	0	0	28	44	70	37	34	22	34	40	30	51	25	39	0	0	0	0	0	0	0	0	0	0	0	0	0	0	0	0	0	0	0	0	0	0	0	0	k__Bacteria;p__Firmicutes;c__Clostridia;o__Oscillospirales;f__Ruminococcaceae;g__Candidatus_Soleaferrea;s__
OTU_597	0	180	11	22	105	476	146	12	32	562	50	8	0	0	0	0	0	0	0	0	0	0	0	0	0	0	0	0	0	1	0	0	0	0	0	0	0	1	6	2	0	0	8	0	3	0	0	1	k__Bacteria;p__Synergistota;c__Synergistia;o__Synergistales;f__Synergistaceae;g__Fretibacterium
OTU_598	0	0	0	0	0	0	0	0	1	0	0	0	0	0	0	0	0	0	0	0	0	0	0	0	8	15	6	7	7	7	71	11	9	7	9	12	8	10	18	10	13	10	22	17	10	18	2	18	k__Bacteria;p__Firmicutes;c__Bacilli;o__Erysipelotrichales;f__Erysipelotrichaceae;g__Solobacterium;s__
OTU_599	0	0	0	0	0	0	0	0	0	0	0	0	222	115	62	55	63	79	45	34	270	60	57	77	0	0	0	0	0	0	0	0	0	0	0	0	0	0	0	0	0	0	0	0	0	0	0	0	k__Bacteria;p__Firmicutes;c__Clostridia;o__Oscillospirales;f__UCG-010;g__;s__
OTU_600	0	0	0	0	0	0	0	0	0	0	0	0	31	27	40	22	53	9	20	40	64	55	54	80	0	0	0	0	0	0	0	0	0	0	0	0	0	0	0	0	0	0	0	0	0	0	0	0	k__Bacteria;p__Firmicutes;c__Clostridia;o__Oscillospirales;f__UCG-010;g__;s__
OTU_601	0	1	0	2	0	2	3	0	0	1	1	2	0	0	0	0	0	0	0	0	0	0	0	0	14	11	2	8	17	5	33	35	36	7	17	12	5	8	7	22	12	15	10	23	10	5	14	29	k__Bacteria;p__Actinobacteriota;c__Coriobacteriia;o__Coriobacteriales;f__Atopobiaceae;g__Atopobium;s__
OTU_602	0	0	9	2	378	8	78	7	5	185	22	3	0	0	0	0	0	0	0	0	0	0	0	0	0	0	0	0	0	0	0	0	0	0	0	0	4	3	5	7	7	3	103	5	11	0	1	26	k__Bacteria;p__Firmicutes;c__Negativicutes;o__Veillonellales-Selenomonadales;f__Selenomonadaceae;g__Quinella;s__
OTU_603	0	0	1	0	0	0	0	0	0	0	0	0	0	0	0	0	0	0	0	0	0	0	0	0	0	0	0	0	0	0	0	0	0	0	0	0	13	307	15	51	19	55	13	20	93	7	143	96	k__Bacteria;p__Bacteroidota;c__Bacteroidia;o__Bacteroidales;f__Rikenellaceae;g__Rikenellaceae_RC9_gut_group;s__
OTU_604	0	0	0	0	0	0	0	0	0	0	0	0	0	0	0	0	0	0	0	0	0	0	0	0	0	0	0	0	0	0	0	4	34	33	21	7	1	89	6	9	7	192	41	113	14	0	1	0	k__Bacteria;p__Actinobacteriota;c__Actinobacteria;o__Micrococcales;f__Micrococcaceae;g__Rothia;s__Rothia_aeria
OTU_605	90	251	100	35	39	37	49	64	68	38	19	49	0	0	0	0	0	0	0	0	0	0	0	0	0	0	0	0	0	0	0	0	0	0	0	0	10	27	7	42	12	20	6	14	30	99	35	13	k__Bacteria;p__Firmicutes;c__Negativicutes;o__Veillonellales-Selenomonadales;f__Selenomonadaceae;g__Veillonellaceae_UCG-001;s__
OTU_606	22	12	10	2	10	12	17	0	13	32	6	2	0	0	0	0	0	0	0	0	0	0	0	0	0	0	0	0	0	0	0	0	0	0	0	0	4	7	5	6	113	4	4	23	5	1	7	234	k__Bacteria;p__Bacteroidota;c__Bacteroidia;o__Bacteroidales;f__F082;g__;s__
OTU_607	0	0	0	0	0	0	0	0	0	0	0	0	0	0	0	0	0	0	0	0	0	0	0	0	0	0	0	0	0	0	0	0	0	0	0	0	7	2	6	6	11	1	27	9	8	1	89	157	k__Bacteria;p__Bacteroidota;c__Bacteroidia;o__Bacteroidales;f__Prevotellaceae
OTU_608	1	0	2	1	0	1	2	0	8	2	0	3	0	0	0	0	0	0	0	0	0	0	0	0	0	0	0	0	0	0	0	0	0	0	0	0	7	14	39	23	18	6	99	53	48	10	13	17	k__Bacteria;p__Firmicutes;c__Bacilli;o__Erysipelotrichales;f__Erysipelatoclostridiaceae;g__UCG-004;s__
OTU_609	0	0	0	0	0	0	0	0	0	0	0	0	91	25	78	45	34	47	40	63	17	58	64	38	0	0	0	0	0	0	0	0	0	0	0	0	0	0	0	0	0	0	0	0	0	0	0	0	k__Bacteria;p__Firmicutes;c__Clostridia;o__Oscillospirales;f__Oscillospiraceae
OTU_610	0	0	0	0	0	0	0	0	0	0	0	0	33	25	51	22	28	27	36	69	20	34	38	69	0	0	0	0	0	0	0	0	0	0	0	0	0	0	0	0	0	0	0	0	0	0	0	0	k__Bacteria
OTU_611	0	0	0	1	0	0	0	0	1	0	0	0	0	0	0	1	0	0	0	0	0	0	0	0	0	0	1	3	2	0	16	0	1	3	2	2	21	12	21	32	25	41	129	10	39	17	13	31	k__Bacteria;p__Firmicutes;c__Bacilli;o__RF39;f__;g__;s__
OTU_612	0	0	0	0	1	2	0	0	2	1	0	0	0	0	0	0	0	0	0	0	0	0	0	0	1	1	0	0	0	0	2	0	5	0	2	2	6	12	24	14	18	26	47	18	37	75	79	72	k__Bacteria;p__unidentified_Bacteria;c__Bacilli;o__Erysipelotrichales;f__Erysipelotrichaceae;g__;s__
OTU_613	0	0	0	0	0	0	0	0	0	0	0	0	0	0	0	0	0	0	0	0	0	0	0	0	93	0	0	0	0	0	0	0	0	0	0	0	54	29	51	8	16	9	18	18	52	1	8	157	k__Bacteria;p__Fusobacteriota;c__Fusobacteriia;o__Fusobacteriales;f__Leptotrichiaceae;g__Sneathia
OTU_614	0	0	0	0	0	0	0	0	0	0	0	0	0	0	0	0	0	0	0	0	0	0	0	0	0	0	1	0	0	0	0	0	0	0	0	0	4	16	15	7	6	24	15	151	16	2	32	67	k__Bacteria;p__Bacteroidota;c__Bacteroidia;o__Bacteroidales;f__Prevotellaceae;g__Prevotellaceae_UCG-004;s__
OTU_615	200	1	0	0	8	0	0	2	265	1	10	1	1	0	1	0	0	0	0	0	0	0	0	0	0	1	0	0	1	0	0	0	0	0	1	0	0	4	1	3	0	0	0	1	0	0	0	0	k__Bacteria;p__Proteobacteria;c__Gammaproteobacteria;o__Enterobacterales;f__Enterobacteriaceae;g__Enterobacter;s__Enterobacter_hormaechei
OTU_616	0	0	0	0	0	0	0	0	0	0	0	0	203	156	157	94	53	131	135	156	268	82	56	61	0	0	0	0	0	0	0	0	0	0	0	0	0	0	0	0	0	0	0	0	0	0	0	0	k__Bacteria;p__Bacteroidota;c__Bacteroidia;o__Bacteroidales;f__Rikenellaceae;g__Alistipes;s__
OTU_617	0	0	0	0	0	0	0	0	0	0	0	0	0	0	0	0	0	0	0	0	0	0	0	0	1	0	0	0	0	0	0	0	0	0	0	0	97	6	17	11	25	63	12	16	33	50	14	23	k__Bacteria
OTU_618	0	0	0	0	0	0	0	0	0	0	0	0	0	0	0	0	0	0	0	0	0	0	0	0	0	0	0	0	0	0	0	3	0	0	4	3	12	0	0	14	31	87	3	121	5	0	0	0	k__Bacteria;p__Desulfobacterota;c__Desulfovibrionia;o__Desulfovibrionales;f__Desulfovibrionaceae;g__Desulfovibrio;s__Desulfovibrio_mexicanus
OTU_619	0	0	0	0	0	0	0	0	0	0	0	0	65	46	87	27	33	40	51	64	40	32	28	82	0	0	0	0	0	0	0	0	0	0	0	0	0	0	0	0	0	0	0	0	0	0	0	0	k__Bacteria;p__unidentified_Bacteria;c__Clostridia;o__Oscillospirales;f__Ruminococcaceae;g__;s__
OTU_620	92	7	18	12	12	56	11	11	92	21	9	30	0	0	0	0	0	0	0	0	0	0	0	0	0	0	0	0	0	0	0	0	0	0	0	0	0	0	0	0	0	0	0	0	0	0	0	0	k__Bacteria;p__Bacteroidota;c__Bacteroidia;o__Bacteroidales;f__Prevotellaceae;g__Prevotellaceae_UCG-003;s__
OTU_621	0	24	14	23	25	9	48	192	102	393	315	25	0	0	0	0	0	0	0	0	0	0	0	0	0	0	0	0	0	0	0	0	0	0	0	0	0	0	1	0	0	0	0	0	0	0	0	0	k__Bacteria;p__Firmicutes;c__Negativicutes;o__Veillonellales-Selenomonadales;f__Selenomonadaceae;g__Quinella;s__
OTU_622	0	0	0	0	0	0	0	0	0	0	0	0	0	0	0	0	0	0	0	0	0	0	0	0	0	1	0	0	0	0	0	0	0	0	0	0	7	9	13	29	59	7	69	17	35	3	14	91	k__Bacteria;p__Verrucomicrobiota;c__Kiritimatiellae;o__WCHB1-41;f__;g__;s__
OTU_623	0	1	0	0	0	2	1	10	0	0	0	0	21	59	76	31	21	41	11	54	10	41	81	56	0	0	0	0	0	0	0	0	0	0	0	0	0	0	0	0	0	0	1	0	0	0	0	0	k__Bacteria;p__Firmicutes;c__Clostridia;o__Oscillospirales;f__Ruminococcaceae;g__Ruminococcus;s__
OTU_624	3	22	69	57	78	47	50	234	80	31	37	100	0	0	5	0	0	0	1	10	0	1	11	2	0	0	0	0	0	0	0	0	0	0	0	0	1	0	1	0	1	0	0	0	1	0	0	4	k__Bacteria;p__unidentified_Bacteria;c__Saccharimonadia;o__Saccharimonadales;f__Saccharimonadaceae;g__Candidatus_Saccharimonas;s__
OTU_625	0	0	0	0	0	0	0	0	0	0	0	0	0	0	0	0	0	0	0	0	0	0	0	0	3	0	5	91	6	91	6	55	5	8	13	22	0	0	0	0	0	0	0	0	0	0	0	0	k__Bacteria;p__Campilobacterota;c__Campylobacteria;o__Campylobacterales;f__Campylobacteraceae;g__Campylobacter;s__Campylobacter_jejuni
OTU_626	0	0	0	0	0	0	0	0	0	0	0	0	0	0	0	0	0	0	0	0	0	0	0	0	1	0	0	0	0	0	1	0	2	0	1	1	269	24	14	26	109	56	24	60	35	12	55	104	k__Bacteria;p__Firmicutes;c__Clostridia;o__Christensenellales;f__Christensenellaceae;g__Christensenellaceae_R-7_group;s__
OTU_627	0	0	0	0	0	0	1	0	0	0	0	0	0	0	0	0	0	0	0	0	0	0	0	0	0	0	0	0	0	0	0	0	0	0	0	0	3	3	27	8	11	20	8	9	167	10	5	48	k__Bacteria;p__Bacteroidota;c__Bacteroidia;o__Bacteroidales;f__Muribaculaceae;g__;s__
OTU_628	0	0	0	0	0	0	0	0	0	0	0	0	0	0	0	0	0	0	0	0	0	0	0	0	0	0	0	0	0	0	0	0	0	0	0	0	4	9	44	4	11	5	9	8	102	126	4	4	k__Bacteria;p__Firmicutes;c__Clostridia;o__Lachnospirales;f__Lachnospiraceae;g__Lachnospiraceae_AC2044_group;s__
OTU_629	0	0	0	0	1	0	0	0	0	0	0	0	0	0	0	0	0	0	0	0	0	0	0	0	0	0	0	1	1	0	0	3	84	59	25	8	8	56	24	11	42	11	13	0	3	0	0	2	k__Bacteria;p__Proteobacteria;c__Gammaproteobacteria;o__Burkholderiales;f__Neisseriaceae;g__Neisseria
OTU_630	0	0	0	0	0	0	0	0	0	0	0	0	0	0	0	0	0	0	0	0	0	0	0	0	3	7	17	15	43	18	13	4	115	11	14	86	0	0	0	0	0	1	0	0	0	0	0	0	k__Bacteria;p__Bacteroidota;c__Bacteroidia;o__Bacteroidales;f__Bacteroidaceae;g__Bacteroides;s__
OTU_631	0	0	0	0	0	0	0	0	0	0	0	0	4	0	0	0	4	0	0	1	4	0	0	0	2	131	0	1	144	0	0	7	0	0	0	0	0	0	0	0	0	0	0	1	0	0	1	0	k__Bacteria;p__Firmicutes;c__Clostridia;o__Oscillospirales;f__[Eubacterium]_coprostanoligenes_group;g__;s__
OTU_632	19	83	42	19	70	120	11	21	17	82	92	23	6	4	4	5	2	2	3	4	2	5	2	6	0	0	0	0	0	0	0	4	0	0	0	0	1	1	3	0	1	0	0	0	3	0	0	0	k__Bacteria;p__Firmicutes;c__Clostridia;o__Oscillospirales;f__Oscillospiraceae;g__Oscillospira;s__Oscillospira_guilliermondii
OTU_633	0	0	1	0	0	0	0	0	0	1	0	0	59	60	82	306	126	147	31	53	15	29	34	123	2	0	0	0	0	0	0	0	0	0	0	0	0	0	0	0	0	0	0	0	0	0	0	0	k__Bacteria;p__Cyanobacteria;c__Vampirivibrionia;o__Gastranaerophilales
OTU_634	0	0	0	0	0	0	0	0	0	0	0	0	67	61	60	367	87	49	46	14	56	31	50	30	0	0	0	0	0	0	0	0	0	0	0	0	0	0	0	0	0	0	0	0	0	0	0	0	k__Bacteria;p__Bacteroidota;c__Bacteroidia;o__Bacteroidales;f__Rikenellaceae;g__dgA-11_gut_group;s__
OTU_635	0	0	0	0	0	0	0	0	0	0	0	0	0	0	0	0	0	0	0	0	0	0	0	0	0	0	0	0	0	0	0	0	0	0	0	0	1	3	10	21	4	5	4	2	7	234	6	7	k__Bacteria;p__Bacteroidota;c__Bacteroidia;o__Bacteroidales;f__Muribaculaceae;g__;s__
OTU_636	0	0	0	0	0	0	0	0	0	0	0	0	0	0	0	0	0	0	0	0	0	0	0	0	0	0	0	0	0	0	0	0	0	0	0	0	8	11	18	31	19	6	12	29	250	61	17	13	k__Bacteria;p__Firmicutes;c__Clostridia;o__Lachnospirales;f__Lachnospiraceae;g__Lachnospiraceae_NK3A20_group;s__
OTU_637	152	563	286	289	89	155	507	180	148	309	105	342	23	27	26	22	45	20	10	14	86	9	13	96	1	3	1	0	1	1	26	1	4	1	2	1	5	24	4	31	17	33	42	29	23	13	14	29	k__Bacteria;p__Firmicutes;c__Clostridia;o__Christensenellales;f__Christensenellaceae;g__Christensenellaceae_R-7_group
OTU_638	0	0	0	0	0	0	0	0	0	0	0	0	3	0	0	0	1	0	0	0	0	0	0	0	0	0	0	0	0	0	0	0	0	0	0	0	18	10	9	182	19	5	25	5	42	1	4	54	k__Bacteria;p__Verrucomicrobiota;c__Kiritimatiellae;o__WCHB1-41;f__;g__;s__
OTU_639	0	0	0	0	0	0	0	0	0	0	0	0	22	31	44	20	31	35	30	41	37	29	29	54	0	0	0	0	0	0	0	0	0	0	0	0	0	0	0	0	0	0	0	0	0	0	0	0	k__Bacteria;p__Firmicutes;c__Clostridia;o__Peptostreptococcales-Tissierellales;f__Anaerovoracaceae;g__Anaerovorax;s__
OTU_640	0	0	0	0	183	0	0	0	0	0	171	0	0	0	0	0	0	0	0	0	0	0	0	0	0	0	0	0	0	0	0	0	0	0	0	0	0	0	0	0	0	0	0	0	0	0	0	0	k__Bacteria;p__unidentified_Bacteria;c__Alphaproteobacteria;o__Rhizobiales;f__;g__;s__
OTU_641	0	0	0	0	0	0	0	0	0	0	0	0	0	0	0	0	0	0	0	0	0	0	0	0	0	0	0	0	0	0	0	0	0	0	1	1	10	0	0	9	27	62	3	177	6	0	0	1	k__Bacteria;p__unidentified_Bacteria;c__Bacteroidia;o__Bacteroidales;f__Rikenellaceae;g__unidentified_Rikenellaceae;s__bacterium_enrichment_culture_clone_EtOH-23
OTU_642	0	0	0	0	0	0	0	0	0	0	0	0	0	0	0	0	0	0	0	0	3	0	1	0	17	21	17	35	37	42	49	13	52	38	63	14	0	0	0	0	0	0	0	0	0	0	0	0	k__Bacteria;p__Firmicutes;c__Bacilli;o__Erysipelotrichales;f__Erysipelotrichaceae;g__Breznakia;s__
OTU_643	12	27	10	2	16	27	10	1	79	75	6	3	0	0	0	0	0	0	0	0	0	0	0	0	0	0	0	0	0	0	0	0	0	0	0	0	1	0	4	3	5	9	1	62	1	3	12	2	k__Bacteria;p__Bacteroidota;c__Bacteroidia;o__Bacteroidales;f__F082;g__;s__
OTU_644	0	0	0	0	0	0	0	0	0	0	0	0	42	29	49	53	50	48	42	51	26	49	24	43	0	0	0	0	0	0	0	0	0	0	0	0	0	0	0	0	0	0	0	0	0	0	0	0	k__Bacteria;p__Firmicutes;c__Clostridia;o__Oscillospirales;f__UCG-010;g__;s__
OTU_645	430	69	196	59	193	124	104	156	129	23	23	37	0	0	0	0	0	0	0	0	0	0	0	0	0	0	0	0	0	0	0	0	0	0	0	0	3	22	5	58	0	2	3	2	24	5	32	6	k__Bacteria;p__Bacteroidota;c__Bacteroidia;o__Bacteroidales;f__Rikenellaceae;g__Rikenellaceae_RC9_gut_group;s__
OTU_646	50	2	24	87	24	1	100	49	72	3	1	5	0	0	0	0	0	0	0	0	0	0	0	0	0	0	0	0	0	0	0	0	0	0	0	1	2	33	42	3	8	15	5	34	0	21	69	67	k__Bacteria;p__Bacteroidota;c__Bacteroidia;o__Bacteroidales;f__Prevotellaceae;g__Prevotella;s__
OTU_647	0	0	0	0	0	0	0	0	0	0	0	0	0	0	0	0	0	0	0	0	0	0	0	0	2	17	3	1	3	5	56	8	4	5	5	5	39	39	29	24	50	27	25	40	75	83	58	30	k__Bacteria;p__Firmicutes;c__Clostridia;o__Lachnospirales;f__Lachnospiraceae;g__Lachnospiraceae_UCG-002;s__
OTU_648	3	11	9	0	4	0	2	1	1	0	0	0	0	0	0	0	0	0	0	0	0	0	0	0	0	0	0	0	0	0	0	0	0	0	0	0	9	3	47	5	7	22	14	12	39	4	124	13	k__Bacteria;p__Bacteroidota;c__Bacteroidia;o__Bacteroidales;f__Rikenellaceae;g__U29-B03;s__
OTU_649	48	73	107	90	60	59	56	162	186	87	30	105	1	0	0	2	0	0	0	0	3	0	0	0	0	0	0	0	0	0	0	0	0	0	1	0	3	3	21	6	14	1	5	13	12	0	11	12	k__Bacteria;p__Firmicutes;c__Clostridia;o__Lachnospirales;f__Lachnospiraceae;g__probable_genus_10;s__
OTU_650	0	0	0	0	0	0	0	0	0	0	0	0	17	33	22	127	18	32	15	11	24	178	13	31	0	0	0	0	0	0	0	0	0	0	0	0	0	0	0	0	0	0	0	0	0	0	0	0	k__Bacteria;p__Proteobacteria;c__Gammaproteobacteria;o__Aeromonadales;f__Succinivibrionaceae;g__Ruminobacter;s__
OTU_651	0	0	0	0	0	0	0	0	0	0	0	0	421	327	412	283	405	436	349	541	143	352	479	416	0	0	0	0	0	0	0	0	0	0	0	0	0	0	0	0	0	0	0	0	0	0	0	0	k__Bacteria;p__Firmicutes;c__Clostridia;o__Oscillospirales;f__Oscillospiraceae;g__UCG-005;s__
OTU_652	20	380	259	202	0	0	3	4	1	2	0	0	0	0	0	0	0	0	0	0	0	0	0	0	0	0	0	0	0	0	0	0	0	0	0	3	0	1	2	0	0	0	0	1	1	1	0	0	k__Bacteria;p__Firmicutes;c__Clostridia;o__Lachnospirales;f__Lachnospiraceae;g__Blautia;s__Lachnospiraceae_bacterium_28-4
OTU_653	0	0	0	0	0	0	0	0	0	0	0	0	51	68	45	18	39	43	42	18	23	67	28	62	0	0	0	0	0	0	0	0	0	0	0	0	0	1	0	0	0	0	0	0	0	0	0	0	k__Bacteria;p__Firmicutes;c__Clostridia;o__Oscillospirales;f__UCG-010;g__;s__
OTU_654	0	0	0	0	6	0	0	0	2	1	0	0	0	0	0	0	0	0	0	0	0	0	0	0	40	0	0	0	0	0	0	0	9	8	1	0	4	10	7	9	80	3	125	8	37	0	4	8	k__Bacteria;p__Firmicutes;c__Clostridia;o__Peptostreptococcales-Tissierellales;f__unidentified_Peptostreptococcales-Tissierellales;g__Parvimonas;s__Parvimonas_micra
OTU_655	0	0	0	0	1	0	0	0	0	0	0	0	0	0	0	0	0	0	0	0	0	0	0	0	0	0	0	0	0	0	0	0	5	0	0	0	11	6	6	13	16	9	13	29	142	256	5	10	k__Bacteria;p__Firmicutes;c__Clostridia;o__Oscillospirales;f__Ruminococcaceae;g__CAG-352;s__
OTU_656	1315	1508	1315	999	432	719	2387	964	682	730	519	1452	212	134	202	157	300	198	169	243	105	182	254	241	56	37	153	107	160	34	62	20	45	26	158	27	106	525	200	318	976	248	379	263	382	367	352	333	k__Bacteria;p__Firmicutes;c__Clostridia;o__Oscillospirales;f__Oscillospiraceae;g__NK4A214_group;s__
OTU_657	0	0	0	0	0	0	0	0	0	0	0	0	0	0	0	0	0	0	0	0	0	0	0	0	0	0	0	0	0	0	0	0	0	0	0	0	36	15	13	29	13	14	105	9	14	0	11	20	k__Bacteria;p__Bacteroidota;c__Bacteroidia;o__Bacteroidales;f__Prevotellaceae;g__;s__
OTU_658	0	0	0	0	0	0	0	0	0	0	0	0	24	34	13	28	19	76	77	198	236	34	29	29	0	0	0	0	0	0	0	0	0	0	0	0	0	0	0	0	0	0	0	0	0	0	0	0	k__Bacteria;p__unidentified_Bacteria;c__Bacteroidia;o__Bacteroidales;f__;g__;s__
OTU_659	0	0	0	0	0	0	0	0	0	0	0	0	117	12	31	12	122	9	14	79	9	34	12	8	0	0	0	0	0	0	0	0	0	0	0	0	0	0	0	0	0	0	0	0	0	0	0	0	k__Bacteria;p__Spirochaetota;c__Spirochaetia;o__Spirochaetales;f__Spirochaetaceae;g__Treponema
OTU_660	0	0	0	0	0	0	0	0	0	0	0	0	0	0	0	0	0	0	0	0	0	0	0	0	0	2	0	0	0	0	0	0	0	0	0	0	12	67	115	30	47	12	57	46	315	14	18	31	k__Bacteria;p__Firmicutes;c__Clostridia;o__Christensenellales;f__Christensenellaceae;g__Christensenellaceae_R-7_group;s__
OTU_661	0	0	0	0	0	0	0	0	0	0	0	0	0	0	0	0	0	0	0	0	0	0	0	0	3	14	6	91	252	0	3	4	0	2	0	8	0	0	1	0	0	0	0	0	0	0	0	0	k__Bacteria;p__Bacteroidota;c__Bacteroidia;o__Bacteroidales;f__Bacteroidaceae;g__Bacteroides;s__Bacteroides_cellulosilyticus
OTU_662	0	0	0	0	0	0	0	0	0	0	0	0	0	0	0	0	0	0	0	0	0	0	0	0	0	0	0	0	0	0	0	3	0	0	0	0	1	1	5	13	9	8	218	4	17	6	7	6	k__Bacteria;p__Firmicutes;c__Clostridia;o__Lachnospirales;f__Lachnospiraceae
OTU_663	0	0	0	0	0	0	0	0	0	0	0	0	49	82	192	83	28	191	27	437	104	63	456	100	0	0	0	0	0	0	0	0	0	0	0	0	0	0	0	0	0	0	0	0	0	0	0	0	k__Bacteria;p__Bacteroidota;c__Bacteroidia;o__Bacteroidales;f__Prevotellaceae;g__Prevotellaceae_UCG-001;s__
OTU_664	0	0	0	0	0	0	0	0	0	0	0	0	58	112	42	24	37	26	15	19	49	35	51	33	0	0	0	0	0	0	0	0	0	0	0	0	0	0	0	0	0	0	0	0	0	0	0	0	k__Bacteria;p__Firmicutes;c__Clostridia;o__Oscillospirales;f__UCG-010;g__;s__
OTU_665	1	7	5	5	6	6	5	5	4	3	6	5	0	0	0	0	0	0	0	0	0	0	0	0	0	0	0	0	0	0	0	0	0	0	1	0	19	15	8	20	15	40	12	18	37	71	25	25	k__Bacteria;p__Desulfobacterota;c__Desulfovibrionia;o__Desulfovibrionales;f__Desulfovibrionaceae;g__Mailhella;s__
OTU_666	12	89	131	140	0	50	32	30	4	25	0	9	0	0	0	0	0	0	0	0	0	0	0	0	0	0	0	0	1	1	0	0	0	0	0	0	0	1	3	1	0	1	2	1	1	2	3	2	k__Bacteria;p__Bacteroidota;c__Bacteroidia;o__Bacteroidales;f__Rikenellaceae;g__Rikenellaceae_RC9_gut_group;s__
OTU_667	1	8	8	1	5	17	1	5	13	3	4	18	0	0	0	0	0	0	0	0	0	0	0	0	0	0	0	0	0	0	0	0	0	0	0	0	44	15	37	31	228	11	90	36	40	20	8	17	k__Bacteria;p__Firmicutes;c__Clostridia;o__unidentified_Clostridia;f__Hungateiclostridiaceae;g__Saccharofermentans;s__
OTU_668	0	0	0	0	0	0	0	0	0	0	0	0	191	130	216	79	200	142	90	188	79	116	298	184	0	1	4	0	9	0	0	0	0	0	1	0	0	0	0	0	0	0	0	0	0	0	0	0	k__Bacteria;p__Firmicutes;c__Clostridia;o__Christensenellales;f__Christensenellaceae;g__Christensenellaceae_R-7_group
OTU_669	0	0	0	0	0	0	0	0	0	0	0	0	146	69	116	294	26	27	67	13	3	25	18	83	0	0	0	0	0	0	0	0	0	0	0	0	0	0	0	0	0	0	0	0	0	0	0	0	k__Bacteria;p__Verrucomicrobiota;c__Verrucomicrobiae;o__Verrucomicrobiales;f__Akkermansiaceae;g__Akkermansia;s__
OTU_670	0	0	4	2	1	0	0	0	0	3	0	0	0	0	1	0	0	0	0	0	0	0	0	0	1	1	15	0	8	0	0	0	24	0	0	1	236	5	6	4	3	3	6	1	5	3	1	6	k__Bacteria;p__Cyanobacteria;c__Vampirivibrionia;o__Gastranaerophilales;f__;g__;s__
OTU_671	0	0	0	0	0	0	0	0	0	0	0	0	23	25	57	36	48	27	12	20	8	9	101	27	0	0	0	0	0	0	0	0	0	0	0	0	0	0	0	0	0	0	0	0	0	0	0	0	k__Bacteria;p__Bacteroidota;c__Bacteroidia;o__Bacteroidales;f__Bacteroidaceae;g__Bacteroides;s__
OTU_672	32	8	46	30	6	2	20	29	98	26	5	36	0	0	0	0	0	0	0	0	0	0	0	0	0	0	0	0	0	0	1	0	0	0	0	0	8	12	12	13	17	16	7	19	17	10	15	12	k__Bacteria;p__Firmicutes;c__Clostridia;o__Lachnospirales;f__Lachnospiraceae;g__Lachnospiraceae_ND3007_group
OTU_673	15	145	93	155	82	100	33	11	303	145	30	8	0	0	0	0	0	0	0	0	0	0	0	0	0	0	0	0	0	0	0	0	0	0	0	0	0	0	0	0	0	0	0	0	0	0	0	0	k__Bacteria;p__Firmicutes;c__Negativicutes;o__Veillonellales-Selenomonadales;f__Selenomonadaceae
OTU_674	76	42	94	35	22	16	58	40	37	21	32	77	16	9	22	18	11	10	12	16	18	13	18	29	1	2	0	0	1	0	2	0	1	1	4	0	3	6	4	6	20	5	8	5	10	1	5	22	k__Bacteria;p__Firmicutes;c__Bacilli;o__Erysipelotrichales;f__Erysipelotrichaceae;g__Erysipelotrichaceae_UCG-009;s__
OTU_675	0	0	0	0	0	0	0	0	0	0	0	0	203	156	192	300	163	355	198	192	277	204	780	110	18	27	33	16	51	24	533	19	4	23	16	14	0	0	0	0	0	0	0	0	0	0	0	0	k__Bacteria;p__Firmicutes;c__Clostridia;o__Lachnospirales;f__Lachnospiraceae;g__[Ruminococcus]_torques_group;s__
OTU_676	0	0	2	0	0	0	0	0	0	0	0	0	0	0	0	0	0	0	0	0	0	0	0	0	0	0	0	1	2	0	0	0	0	0	0	0	9	11	16	15	6	10	29	39	100	5	18	41	k__Bacteria;p__unidentified_Bacteria;c__Clostridia;o__Oscillospirales;f__Ruminococcaceae;g__;s__
OTU_677	0	1	16	2	3	23	9	3	8	3	1	1	0	0	0	0	0	0	0	0	0	0	0	0	31	130	11	45	9	0	1	4	0	1	1	0	12	57	6	8	5	8	30	15	70	17	6	14	k__Bacteria;p__Firmicutes;c__Clostridia;o__Monoglobales;f__Monoglobaceae;g__Monoglobus;s__
OTU_678	0	0	0	1	0	0	0	0	0	0	0	0	0	0	0	0	0	0	0	0	0	0	0	0	4	7	5	2	5	10	10	12	6	4	6	0	23	14	12	21	13	22	15	15	39	41	21	19	k__Bacteria;p__Firmicutes;c__Clostridia;o__Lachnospirales;f__Lachnospiraceae
OTU_679	3	0	0	0	0	0	0	0	0	0	0	0	0	0	0	0	0	0	0	0	0	0	0	0	0	0	0	0	0	0	0	0	0	0	0	0	7	6	7	13	0	234	3	6	6	1	7	45	k__Bacteria
OTU_680	0	0	0	0	0	0	0	0	0	0	0	0	168	118	171	93	123	100	87	176	75	124	145	195	11	10	71	10	162	3	47	13	4	9	9	26	0	0	0	0	1	0	0	0	0	0	0	0	k__Bacteria;p__Firmicutes;c__Clostridia;o__Christensenellales;f__Christensenellaceae;g__Christensenellaceae_R-7_group;s__
OTU_681	43	387	98	60	88	76	84	18	205	150	61	27	0	0	0	0	0	0	0	0	0	0	0	0	0	0	0	0	0	0	0	0	0	0	0	0	1	2	1	3	0	34	1	1	2	0	0	0	k__Bacteria
OTU_682	0	0	0	0	0	0	0	0	0	0	0	0	0	0	0	0	0	0	0	0	0	0	0	0	0	0	0	0	0	0	0	0	0	0	0	0	23	17	17	50	34	75	28	25	7	1	29	13	k__Bacteria;p__Bacteroidota;c__Bacteroidia;o__Bacteroidales;f__Prevotellaceae;g__Prevotella;s__
OTU_683	0	0	0	0	0	0	0	0	0	0	0	0	0	0	0	0	0	0	0	0	0	0	0	0	1	0	0	0	0	0	0	1	6	9	4	0	39	1	69	1	1	1	429	0	48	0	0	0	k__Bacteria;p__Bacteroidota;c__Bacteroidia;o__Bacteroidales;f__Prevotellaceae;g__Prevotella;s__Prevotella_oris
OTU_684	0	0	0	0	0	0	0	0	0	0	0	0	0	0	0	0	0	0	0	0	0	0	0	0	0	0	1	1	0	0	1	0	5	1	2	0	8	7	17	6	23	9	19	16	120	0	14	18	k__Bacteria;p__Firmicutes;c__Clostridia;o__Clostridia_UCG-014;f__;g__;s__
OTU_685	0	0	0	0	0	0	0	0	0	0	0	0	0	0	0	0	0	0	0	0	0	0	0	0	11	9	10	10	26	27	9	8	8	8	111	2	0	0	0	0	0	0	0	0	0	0	0	0	k__Bacteria;p__Firmicutes;c__Clostridia;o__Oscillospirales;f__Ruminococcaceae;g__Anaerotruncus;s__
OTU_686	0	0	0	0	1	0	0	0	0	0	0	0	0	0	0	0	0	0	0	0	0	0	0	0	2	1	19	0	0	0	0	0	41	3	20	0	36	8	121	1	29	0	162	2	4	1	1	1	k__Bacteria;p__Firmicutes;c__Bacilli;o__Mycoplasmatales;f__Mycoplasmataceae;g__Mycoplasma
OTU_687	0	0	0	0	0	0	0	0	0	0	0	0	422	278	640	173	231	349	323	962	191	369	406	571	0	1	0	1	0	0	1	0	0	0	0	0	1	3	1	3	8	0	7	7	21	1	5	2	k__Bacteria;p__Firmicutes;c__Clostridia;o__Christensenellales;f__Christensenellaceae;g__Christensenellaceae_R-7_group;s__
OTU_688	0	0	0	0	0	0	0	0	0	0	0	0	0	0	0	0	0	0	0	0	0	0	0	0	4	45	2	1	18	12	2	1	1	2	7	232	6	0	1	61	8	39	1	9	2	4	0	0	k__Bacteria;p__Firmicutes;c__Clostridia;o__Clostridiales;f__Clostridiaceae;g__Clostridium_sensu_stricto_1;s__
OTU_689	0	0	0	0	0	0	1	0	0	0	0	0	0	0	0	0	0	0	0	0	0	0	0	0	0	0	0	0	0	0	0	0	0	0	0	0	7	13	19	16	170	8	12	8	9	27	86	33	k__Bacteria;p__Firmicutes;c__Clostridia;o__Christensenellales;f__Christensenellaceae;g__Christensenellaceae_R-7_group;s__
OTU_690	0	0	0	0	0	0	0	0	0	0	0	0	0	0	0	0	0	0	0	0	0	0	0	0	0	0	0	0	0	0	0	2	6	0	13	21	77	136	13	1	55	32	85	67	69	1	0	0	k__Bacteria;p__Bacteroidota;c__Bacteroidia;o__Flavobacteriales;f__Flavobacteriaceae;g__Capnocytophaga
OTU_691	0	1	0	0	0	0	0	0	0	0	0	0	57	44	54	43	38	34	14	54	24	78	58	59	0	0	0	0	0	0	0	0	0	0	0	0	0	0	0	0	0	1	1	1	0	0	1	0	k__Bacteria;p__Firmicutes;c__Clostridia;o__Oscillospirales;f__unidentified_Oscillospirales;g__Hydrogenoanaerobacterium;s__
OTU_692	0	0	0	0	0	0	0	0	0	0	0	0	20	4	13	11	11	9	40	66	54	41	5	5	0	0	0	0	0	0	0	0	0	0	0	0	0	0	0	0	0	0	0	0	0	0	0	0	k__Bacteria;p__unidentified_Bacteria;c__Bacteroidia;o__Bacteroidales;f__Barnesiellaceae;g__;s__
OTU_693	0	2	0	3	0	0	0	0	0	0	0	0	13	30	39	26	19	31	58	107	97	34	9	65	7	4	6	3	13	8	93	6	3	2	4	1	0	0	0	0	0	0	0	0	0	0	0	0	k__Bacteria;p__Firmicutes;c__Clostridia;o__Oscillospirales;f__Ruminococcaceae;g__Negativibacillus;s__
OTU_694	51	40	29	4	10	34	11	15	75	64	6	13	0	0	0	0	0	0	0	0	0	0	0	0	0	0	0	0	0	0	0	0	0	0	0	0	1	1	1	5	0	0	1	0	16	2	6	2	k__Bacteria;p__Bacteroidota;c__Bacteroidia;o__Bacteroidales;f__F082;g__;s__
OTU_695	0	0	0	0	0	0	0	0	0	0	0	0	0	0	0	0	0	0	0	0	0	0	0	0	37	128	3	4	11	4	10	12	20	8	8	2	0	0	0	0	0	0	0	0	0	0	0	0	k__Bacteria;p__Firmicutes;c__Bacilli;o__Erysipelotrichales;f__Erysipelotrichaceae;g__Faecalicoccus;s__Faecalicoccus_pleomorphus
OTU_696	0	0	0	0	0	0	0	0	0	0	0	0	0	0	0	0	0	0	0	0	0	0	0	0	26	94	31	13	10	9	14	3	3	5	56	68	0	2	0	0	0	0	0	0	0	0	0	0	k__Bacteria;p__Bacteroidota;c__Bacteroidia;o__Bacteroidales;f__Bacteroidaceae;g__Bacteroides;s__Bacteroides_eggerthii
OTU_697	3	6	0	0	5	3	0	2	8	1	3	9	0	0	0	0	0	0	0	0	0	0	0	0	0	0	0	0	0	0	1	0	0	0	0	0	29	10	6	13	14	7	43	8	84	21	24	22	k__Bacteria;p__Firmicutes;c__Clostridia;o__Lachnospirales;f__Lachnospiraceae;g__Lachnospiraceae_NK3A20_group
OTU_698	0	0	0	0	0	0	0	2	0	0	1	0	0	0	0	0	0	0	0	0	0	0	1	0	0	0	0	1	1	2	2	0	0	0	0	1	19	18	14	29	97	12	49	20	51	61	20	60	k__Bacteria;p__Firmicutes;c__Clostridia;o__Clostridia_UCG-014;f__;g__;s__
OTU_699	0	0	0	0	0	0	0	0	0	0	0	0	0	0	0	0	0	0	0	0	0	0	0	0	0	0	1	0	0	0	0	0	0	1	0	0	2	8	1	105	86	49	8	4	8	2	3	16	k__Bacteria;p__Bacteroidota;c__Bacteroidia;o__Bacteroidales;f__Muribaculaceae;g__;s__
OTU_700	0	0	0	0	0	0	0	0	0	0	0	0	0	0	0	0	0	1	0	1	1	0	0	0	2	2	20	6	39	6	7	2	6	9	151	11	0	0	0	0	0	0	0	0	0	0	0	0	k__Bacteria;p__Bacteroidota;c__Bacteroidia;o__Bacteroidales;f__Muribaculaceae;g__;s__
OTU_701	0	0	1	0	1	0	0	0	0	0	0	0	0	0	0	0	0	0	0	0	0	0	2	0	0	0	0	0	0	0	0	0	0	0	0	0	17	24	9	14	6	11	73	9	5	3	10	61	k__Bacteria;p__Verrucomicrobiota;c__Lentisphaeria;o__Victivallales;f__vadinBE97;g__;s__
OTU_702	0	0	0	0	0	0	0	0	0	0	0	0	141	251	164	90	108	90	114	94	246	65	71	108	0	0	1	0	2	0	0	0	2	0	0	0	0	0	0	0	0	0	0	0	0	0	0	0	k__Bacteria;p__Firmicutes;c__Clostridia;o__Clostridia_vadinBB60_group;f__;g__;s__
OTU_703	0	0	0	0	0	0	0	0	0	0	0	0	0	0	0	0	0	0	0	0	0	0	0	0	59	10	61	74	109	2	7	25	0	1	8	0	0	0	0	3	0	0	1	0	0	0	1	3	k__Bacteria;p__Firmicutes;c__Clostridia;o__Lachnospirales;f__Lachnospiraceae;g__CAG-56;s__
OTU_704	0	0	0	0	0	0	0	0	0	0	0	0	1	0	0	0	0	0	0	0	0	0	0	0	2	3	3	4	4	5	18	1	5	1	8	3	4	16	7	15	8	49	25	17	28	18	19	14	k__Bacteria;p__unidentified_Bacteria;c__Clostridia;o__Oscillospirales;f__Ruminococcaceae;g__;s__
OTU_705	48	54	26	187	0	84	32	14	11	60	0	6	0	0	0	0	0	0	0	0	0	0	0	0	0	0	0	0	0	0	0	0	0	0	0	0	0	0	0	0	0	0	0	0	0	0	0	0	k__Bacteria;p__Bacteroidota;c__Bacteroidia;o__Bacteroidales;f__Prevotellaceae;g__Prevotellaceae_UCG-003;s__
OTU_706	0	0	0	0	0	0	0	0	0	0	0	0	0	0	0	0	0	0	0	0	0	0	0	0	5	2	12	10	21	152	9	2	3	4	4	1	0	0	0	0	0	0	0	0	0	0	0	0	k__Bacteria;p__unidentified_Bacteria;c__Alphaproteobacteria;o__Rhodospirillales;f__;g__;s__
OTU_707	25	132	78	9	24	15	22	2	42	47	11	32	0	7	0	3	6	1	2	1	1	0	0	1	0	0	0	0	0	0	0	0	0	0	0	0	0	0	0	0	0	0	0	0	0	0	0	0	k__Bacteria;p__Bacteroidota;c__Bacteroidia;o__Bacteroidales;f__F082;g__;s__
OTU_708	0	0	0	0	0	0	0	0	0	0	0	0	85	71	39	33	52	39	61	58	115	39	13	54	0	0	0	0	0	0	0	0	0	0	0	0	0	0	0	0	0	0	0	0	0	0	0	0	k__Bacteria;p__Firmicutes;c__Clostridia;o__Oscillospirales;f__UCG-010;g__;s__
OTU_709	336	191	316	562	181	483	315	207	328	754	488	477	0	0	0	0	0	0	0	0	0	0	0	0	0	0	0	0	0	0	0	0	0	0	0	0	470	11	120	178	126	126	36	273	228	38	142	26	k__Bacteria;p__Bacteroidota;c__Bacteroidia;o__Bacteroidales;f__Prevotellaceae;g__Prevotella;s__
OTU_710	0	1	0	0	0	2	0	1	2	0	0	0	0	0	0	0	0	0	0	0	0	0	0	0	0	0	0	0	1	0	0	0	0	1	0	0	62	20	26	28	13	25	6	12	23	100	1	9	k__Bacteria;p__Verrucomicrobiota;c__Kiritimatiellae;o__WCHB1-41;f__;g__;s__
OTU_711	0	0	0	0	122	0	0	0	0	0	244	0	0	0	0	0	0	0	0	0	0	0	0	0	0	0	0	0	0	0	0	0	0	0	0	0	0	0	0	0	0	0	0	0	0	0	0	0	k__Bacteria;p__Firmicutes;c__Bacilli;o__Lactobacillales;f__Lactobacillaceae;g__Lactobacillus;s__Lactobacillus_apis
OTU_712	0	0	0	0	0	0	0	0	0	0	0	0	126	95	137	32	69	73	66	64	37	159	60	93	0	0	0	0	0	0	0	0	0	0	0	0	0	0	0	0	0	0	0	0	0	0	0	0	k__Bacteria;p__Firmicutes;c__Clostridia;o__Oscillospirales;f__UCG-010;g__;s__
OTU_713	0	0	0	0	0	0	0	0	0	0	0	0	52	66	59	51	44	28	22	40	55	60	18	69	0	0	0	0	0	0	0	0	0	0	0	0	0	0	0	0	0	0	0	0	0	0	0	0	k__Bacteria;p__Firmicutes;c__Clostridia;o__Oscillospirales;f__UCG-010;g__;s__
OTU_714	0	5	1	5	9	1	14	0	5	337	1	0	0	0	0	0	0	0	0	0	0	0	0	0	0	0	0	0	0	0	0	0	0	0	0	0	0	0	0	0	0	0	0	1	1	0	0	0	k__Bacteria;p__Firmicutes;c__Negativicutes;o__Veillonellales-Selenomonadales;f__Selenomonadaceae
OTU_715	2	64	32	9	0	6	99	74	25	7	0	2	0	0	0	0	0	0	0	0	0	2	0	0	0	1	0	0	0	0	0	0	0	1	0	0	0	0	0	0	0	0	0	0	1	0	0	1	k__Bacteria;p__Proteobacteria;c__Gammaproteobacteria;o__Pseudomonadales;f__Moraxellaceae;g__Acinetobacter;s__Acinetobacter_lwoffii
OTU_716	0	0	0	0	0	0	0	0	0	0	0	0	0	0	0	0	0	0	0	0	0	0	0	0	0	0	50	4	199	0	0	0	1	1	0	0	0	1	0	0	0	0	1	0	0	0	0	0	k__Bacteria;p__Proteobacteria;c__Gammaproteobacteria;o__Burkholderiales;f__Sutterellaceae;g__Sutterella;s__Sutterella_wadsworthensis
OTU_717	25	52	5	16	8	52	9	4	9	28	25	37	0	8	6	6	4	2	2	88	5	1	0	4	0	0	0	0	0	0	0	0	0	0	0	0	8	1	19	7	3	5	7	5	2	0	7	74	k__Bacteria;p__Bacteroidota;c__Bacteroidia;o__Bacteroidales;f__Bacteroidales_RF16_group;g__;s__
OTU_718	59	17	0	192	0	4	7	1	0	8	0	0	0	0	0	0	0	0	0	0	0	0	0	0	4	1	0	2	1	3	2	1	4	6	1	6	0	0	0	2	0	0	0	1	1	0	0	0	k__Bacteria;p__Bacteroidota;c__Bacteroidia;o__Bacteroidales;f__Bacteroidaceae;g__Bacteroides
OTU_719	0	0	0	0	0	0	0	0	0	0	0	0	0	0	0	0	0	0	2	0	0	0	0	0	26	7	12	181	12	7	5	2	19	2	11	189	0	1	0	1	0	0	0	0	0	0	0	0	k__Bacteria;p__Bacteroidota;c__Bacteroidia;o__Bacteroidales;f__Muribaculaceae;g__;s__
OTU_720	0	0	0	0	0	0	0	0	0	0	0	0	0	0	0	0	0	0	0	0	0	0	0	0	0	0	0	0	0	0	0	0	0	0	0	0	4	1	40	11	97	65	7	2	1	0	15	8	k__Bacteria;p__Bacteroidota;c__Bacteroidia;o__Bacteroidales;f__Prevotellaceae;g__Prevotella;s__
OTU_721	0	0	0	0	2	0	0	0	0	0	0	0	0	0	0	0	0	0	0	0	0	0	0	0	0	0	0	0	0	0	0	0	0	0	0	0	12	11	10	19	5	40	25	55	7	1	9	56	k__Bacteria;p__Bacteroidota;c__Bacteroidia;o__Bacteroidales;f__Prevotellaceae
OTU_722	0	0	0	0	0	0	0	0	0	0	0	0	0	0	0	0	0	0	0	0	0	0	0	0	24	14	33	13	41	53	12	8	4	3	7	17	1	0	0	0	0	0	0	0	0	0	0	0	k__Bacteria;p__Firmicutes;c__Clostridia;o__Oscillospirales;f__Oscillospiraceae;g__Oscillibacter;s__Oscillibacter_sp_PEA192
OTU_723	1	0	0	0	0	2	0	0	0	0	0	0	0	0	0	1	0	0	0	0	0	0	0	0	2	40	2	3	7	6	27	3	15	7	5	5	12	32	6	10	14	24	20	8	51	47	19	11	k__Bacteria;p__Firmicutes;c__Clostridia;o__Lachnospirales;f__Lachnospiraceae
OTU_724	0	0	0	0	0	0	0	0	0	0	0	0	0	0	0	0	0	0	0	0	0	0	0	0	0	0	0	0	0	0	0	0	14	45	0	0	85	0	38	0	23	0	0	0	0	0	0	0	k__Bacteria;p__Firmicutes;c__Clostridia;o__Peptostreptococcales-Tissierellales;f__Anaerovoracaceae;g__[Eubacterium]_saphenum_group;s__
OTU_725	30	14	14	7	3	5	41	25	13	5	3	42	1	0	0	0	1	0	1	1	0	1	2	3	10	28	19	12	23	15	88	5	25	8	7	9	9	32	5	16	10	3	35	10	13	5	6	6	k__Bacteria;p__Firmicutes;c__Clostridia;o__Lachnospirales;f__Lachnospiraceae;g__[Eubacterium]_hallii_group
OTU_726	0	0	0	0	0	0	0	0	0	0	0	0	0	0	0	0	0	0	0	0	0	0	0	0	0	0	0	0	0	0	0	0	2	33	9	17	439	0	46	0	12	0	0	1	8	0	0	0	k__Bacteria;p__Bacteroidota;c__Bacteroidia;o__Bacteroidales;f__Paludibacteraceae;g__F0058;s__
OTU_727	0	0	0	0	0	0	0	0	0	0	0	0	0	0	0	0	0	0	0	0	0	0	0	0	7	5	66	7	103	12	9	5	3	2	33	5	0	0	0	2	0	0	0	0	0	0	0	0	k__Bacteria;p__Firmicutes;c__Clostridia;o__Peptostreptococcales-Tissierellales;f__Anaerovoracaceae;g__Family_XIII_AD3011_group;s__
OTU_728	0	0	0	0	0	0	0	0	0	0	0	0	0	0	0	0	0	0	0	0	4	0	0	0	65	0	1	1	170	0	3	22	0	0	1	10	5	0	0	0	8	0	0	1	0	0	0	4	k__Bacteria;p__Firmicutes;c__Clostridia;o__Lachnospirales;f__Lachnospiraceae;g__Coprococcus
OTU_729	0	8	8	2	86	8	31	2	1	300	11	1	0	0	0	0	0	0	0	0	0	0	0	0	0	0	0	0	0	0	0	0	0	0	0	0	0	0	4	0	0	0	0	0	5	0	2	0	k__Bacteria;p__Synergistota;c__Synergistia;o__Synergistales;f__Synergistaceae;g__Fretibacterium;s__
OTU_730	0	0	0	0	0	0	0	0	0	0	0	0	64	19	9	7	29	48	19	17	18	35	18	33	0	0	0	0	0	0	0	0	0	0	0	0	0	0	0	0	0	0	0	0	0	0	0	0	k__Bacteria;p__Firmicutes;c__Clostridia;o__Oscillospirales;f__UCG-010;g__;s__
OTU_731	0	0	0	0	0	0	0	0	0	0	0	0	0	0	0	0	0	0	0	0	0	0	0	0	0	0	0	0	0	0	0	0	0	0	0	0	3	4	2	7	59	1	3	25	7	47	169	4	k__Bacteria;p__Bacteroidota;c__Bacteroidia;o__Bacteroidales;f__Prevotellaceae;g__Prevotella;s__
OTU_732	0	0	0	0	0	0	0	0	0	0	0	0	0	0	0	0	0	0	0	0	0	0	0	0	0	0	0	0	0	0	0	0	11	18	10	1	46	55	43	0	1	3	56	4	1	0	0	0	k__Bacteria;p__Firmicutes;c__Negativicutes;o__Veillonellales-Selenomonadales;f__Selenomonadaceae;g__Selenomonas;s__Selenomonas_sputigena
OTU_733	0	0	0	0	0	0	0	0	0	0	0	0	0	0	0	0	0	0	0	0	0	0	0	0	1	1	0	2	1	1	0	0	1	0	1	1	6	10	15	18	15	13	16	13	29	42	19	17	k__Bacteria
OTU_734	0	0	2	0	1	0	0	2	0	0	0	0	0	0	0	0	0	0	0	0	0	0	0	0	4	20	3	12	10	2	4	34	220	2	2	10	9	1	0	2	3	2	3	0	7	0	3	2	k__Bacteria;p__Actinobacteriota;c__Coriobacteriia;o__Coriobacteriales;f__Eggerthellaceae;g__DNF00809;s__
OTU_735	0	0	0	0	0	0	0	0	0	0	0	0	0	1	0	0	0	0	0	0	0	0	0	0	0	0	0	0	0	0	0	0	0	0	0	0	8	37	11	8	73	4	16	6	17	6	7	91	k__Bacteria;p__Firmicutes;c__Clostridia;o__Clostridia_UCG-014;f__;g__;s__
OTU_736	0	0	0	0	0	0	0	0	0	0	0	0	19	52	57	52	31	22	30	22	46	23	26	21	0	0	0	0	0	0	0	0	0	0	0	0	0	3	0	0	3	0	0	0	0	0	0	1	k__Bacteria;p__Firmicutes;c__Clostridia;o__Monoglobales;f__Monoglobaceae;g__Monoglobus;s__
OTU_737	11	6	16	6	5	29	429	8	22	6	0	8	0	0	0	0	0	0	0	0	0	0	0	0	0	0	0	0	0	0	0	0	0	0	0	0	0	0	0	0	1	0	1	1	5	0	0	0	k__Bacteria;p__Bacteroidota;c__Bacteroidia;o__Bacteroidales;f__F082
OTU_738	0	0	0	0	0	0	0	0	0	0	0	0	44	110	39	35	59	63	42	21	143	38	25	61	0	0	0	0	0	0	0	0	0	0	0	0	0	0	0	0	0	0	0	0	0	0	0	0	k__Bacteria;p__Firmicutes;c__Clostridia;o__Oscillospirales;f__UCG-010;g__;s__
OTU_739	0	0	0	0	0	0	0	0	0	0	0	0	0	0	0	0	0	0	0	0	0	0	0	0	0	0	0	0	0	0	0	0	9	11	8	0	74	0	54	0	33	0	32	2	2	0	0	0	k__Bacteria;p__Bacteroidota;c__Bacteroidia;o__Sphingobacteriales;f__Lentimicrobiaceae;g__Lentimicrobium
OTU_740	30	188	4	22	5	24	5	2	23	24	2	10	0	0	0	0	0	0	0	0	0	0	0	0	0	0	0	0	0	0	0	0	0	0	0	0	0	0	0	0	0	0	0	0	0	0	0	0	k__Bacteria;p__Firmicutes;c__Clostridia;o__Lachnospirales;f__Lachnospiraceae
OTU_741	0	0	0	0	0	0	0	0	0	0	0	0	158	42	43	63	28	63	88	19	74	73	67	86	0	0	0	0	0	0	0	0	0	0	0	0	0	0	0	0	0	0	0	0	0	0	0	0	k__Bacteria;p__Firmicutes;c__Clostridia;o__Oscillospirales;f__UCG-010;g__;s__
OTU_742	0	0	0	0	0	0	0	0	0	0	0	0	29	11	3	18	9	6	28	67	34	47	31	23	0	0	0	0	0	0	0	0	0	0	0	0	0	0	0	0	0	0	0	0	0	0	0	0	k__Bacteria;p__unidentified_Bacteria;c__Bacteroidia;o__Bacteroidales;f__;g__;s__
OTU_743	0	0	0	0	0	0	0	0	0	0	0	0	160	35	64	23	16	54	23	45	15	77	58	112	0	0	0	0	0	0	1	0	0	0	0	0	2	1	0	5	2	23	9	2	4	9	4	3	k__Bacteria;p__Firmicutes;c__Clostridia;o__Oscillospirales;f__Ruminococcaceae;g__[Eubacterium]_siraeum_group;s__
OTU_744	0	0	0	0	0	0	3	0	0	0	0	1	0	0	0	0	0	0	0	0	0	0	0	0	0	0	0	0	0	0	0	0	0	0	0	0	5	3	50	9	5	4	17	8	6	43	82	13	k__Bacteria;p__Bacteroidota;c__Bacteroidia;o__Bacteroidales;f__Prevotellaceae;g__Prevotellaceae_UCG-003;s__
OTU_745	0	0	1	0	0	0	0	0	0	0	0	0	0	0	0	0	0	0	0	0	0	0	0	0	0	0	0	0	0	0	0	0	0	0	0	0	2	5	9	46	3	21	3	5	98	7	4	41	k__Bacteria;p__Bacteroidota;c__Bacteroidia;o__Bacteroidales;f__Prevotellaceae;g__Prevotellaceae_NK3B31_group;s__
OTU_746	0	0	0	0	0	0	0	0	0	0	0	0	0	0	0	0	0	0	0	0	0	0	0	0	16	13	16	27	25	86	54	5	7	96	15	8	0	0	0	0	0	0	0	0	0	0	0	0	k__Bacteria;p__Firmicutes;c__Clostridia;o__Oscillospirales;f__Ruminococcaceae;g__Anaerofilum;s__
OTU_747	18	146	10	15	27	401	214	9	10	6	2	248	0	0	0	0	0	0	0	0	0	0	0	0	0	0	0	0	0	0	0	0	0	0	0	0	0	0	0	0	0	0	0	0	0	0	0	0	k__Bacteria;p__Firmicutes;c__Bacilli;o__Mycoplasmatales;f__Mycoplasmataceae;g__Mycoplasma
OTU_748	0	0	0	0	0	0	0	0	0	0	0	0	0	0	0	0	0	0	0	0	0	0	0	0	0	0	0	0	0	0	1	0	7	1	3	3	0	0	0	11	21	99	18	39	12	0	0	0	k__Bacteria;p__Actinobacteriota;c__Actinobacteria;o__Corynebacteriales;f__Corynebacteriaceae;g__Corynebacterium;s__Corynebacterium_durum
OTU_749	6	13	16	9	6	10	32	20	4	18	18	146	0	0	0	0	0	0	0	0	0	0	0	0	0	0	0	0	0	0	0	0	0	0	0	0	0	0	0	0	0	0	0	0	0	0	0	0	k__Bacteria;p__Firmicutes;c__Clostridia;o__Lachnospirales;f__Lachnospiraceae
OTU_750	0	0	0	0	0	0	0	0	0	0	0	0	0	0	0	0	0	0	0	0	0	0	0	0	0	0	0	0	0	0	0	0	0	4	9	7	22	11	1	0	50	1	83	5	170	1	0	0	k__Bacteria;p__Bacteroidota;c__Bacteroidia;o__Bacteroidales;f__Prevotellaceae;g__Prevotella;s__Prevotella_oulorum
OTU_751	12	14	14	8	182	49	7	18	182	49	16	3	0	0	0	0	0	0	0	0	0	0	0	0	0	0	0	0	0	0	0	0	0	0	0	0	0	0	0	0	0	0	0	0	1	0	0	0	k__Bacteria;p__Firmicutes;c__Negativicutes;o__Veillonellales-Selenomonadales;f__Selenomonadaceae;g__Quinella;s__
OTU_752	0	0	0	0	0	0	0	0	0	0	0	0	0	0	0	0	0	0	0	0	0	0	0	0	0	0	0	0	0	0	0	0	0	0	0	0	7	8	11	16	15	6	11	11	86	14	11	29	k__Bacteria;p__Firmicutes;c__Clostridia;o__Lachnospirales;f__Defluviitaleaceae;g__Defluviitaleaceae_UCG-011;s__
OTU_753	0	0	0	0	0	0	0	0	0	0	0	0	19	8	5	13	40	5	1	15	112	10	3	2	0	0	0	0	0	0	0	0	0	0	0	0	0	0	0	0	0	0	0	0	0	0	0	0	k__Bacteria;p__Firmicutes;c__Clostridia;o__Oscillospirales;f__UCG-010;g__;s__
OTU_754	0	0	0	0	0	0	0	0	0	0	0	0	0	0	0	0	0	0	0	0	0	0	0	0	9	5	7	2	8	5	20	9	6	8	7	2	12	26	10	13	14	64	14	19	13	26	13	9	k__Bacteria;p__Firmicutes;c__Clostridia;o__Peptostreptococcales-Tissierellales;f__Anaerovoracaceae;g__[Eubacterium]_nodatum_group;s__
OTU_755	0	0	0	0	0	0	0	0	0	0	0	0	0	0	0	0	0	0	0	0	0	0	0	0	0	0	0	0	0	0	0	0	0	0	0	0	11	5	6	26	10	5	98	12	16	6	2	36	k__Bacteria;p__Firmicutes;c__Clostridia;o__unidentified_Clostridia;f__Hungateiclostridiaceae;g__Saccharofermentans
OTU_756	0	0	0	1	0	0	0	0	0	0	0	0	0	0	0	0	0	0	0	0	0	0	0	0	1	1	0	0	0	2	0	4	32	0	0	0	156	1	2	3	4	6	2	5	14	39	2	3	k__Bacteria;p__Cyanobacteria;c__Vampirivibrionia;o__Gastranaerophilales
OTU_757	0	0	0	0	0	0	0	0	0	0	0	0	27	18	17	18	30	12	17	16	72	13	17	18	0	0	0	0	0	0	0	0	0	0	0	0	0	0	0	0	0	0	0	0	0	0	0	0	k__Bacteria;p__Firmicutes;c__Clostridia;o__Oscillospirales;f__UCG-010;g__;s__
OTU_758	0	0	0	0	0	0	0	0	0	0	0	0	15	49	88	64	104	193	14	62	15	24	284	178	0	0	0	0	0	0	0	0	0	0	0	0	0	0	0	0	0	0	0	0	0	0	0	0	k__Bacteria;p__Bacteroidota;c__Bacteroidia;o__Bacteroidales;f__Bacteroidaceae;g__Bacteroides;s__
OTU_759	0	0	0	0	0	0	0	0	0	0	0	0	0	0	0	0	0	0	0	0	0	0	0	0	0	0	0	0	0	0	1	0	0	0	0	0	4	22	24	31	56	23	21	26	34	37	32	24	k__Bacteria;p__Firmicutes;c__Clostridia;o__Oscillospirales;f__Oscillospiraceae
OTU_760	0	41	2	35	84	12	47	1	69	3	654	6	0	0	0	0	0	0	0	0	0	0	0	0	0	0	0	0	0	0	0	0	0	0	0	0	0	0	0	0	0	0	0	0	0	0	0	0	k__Bacteria;p__Firmicutes;c__Negativicutes;o__Veillonellales-Selenomonadales;f__Selenomonadaceae;g__Quinella;s__
OTU_761	0	0	0	0	0	0	0	0	0	0	0	0	0	0	0	0	0	0	0	0	0	0	0	0	0	0	0	0	0	0	0	0	0	0	0	0	57	69	10	9	9	21	15	12	14	7	7	24	k__Bacteria;p__Bacteroidota;c__Bacteroidia;o__Bacteroidales;f__Rikenellaceae;g__Rikenellaceae_RC9_gut_group;s__
OTU_762	0	61	19	80	65	12	22	66	167	29	20	37	1	0	2	1	0	0	2	4	9	0	4	2	1	0	0	0	1	0	5	0	0	0	3	0	1	7	1	2	5	3	38	10	35	10	2	15	k__Bacteria;p__unidentified_Bacteria;c__Saccharimonadia;o__Saccharimonadales;f__Saccharimonadaceae;g__Candidatus_Saccharimonas;s__
OTU_763	37	22	9	12	4	7	27	10	10	5	1	10	1	0	0	1	0	0	1	0	2	0	0	0	3	30	3	0	8	8	48	17	13	8	2	1	4	7	7	13	19	14	8	11	7	15	6	6	k__Bacteria;p__Firmicutes;c__Clostridia;o__Lachnospirales;f__Lachnospiraceae;g__Lachnospiraceae_FE2018_group;s__bacterium_FE2018
OTU_764	0	0	0	0	0	0	0	0	0	0	0	0	0	0	0	0	0	0	0	0	0	0	0	0	0	0	0	0	0	0	0	0	0	0	0	0	17	6	6	9	16	3	9	18	104	4	6	8	k__Bacteria;p__Firmicutes;c__Clostridia;o__Lachnospirales;f__Lachnospiraceae;g__Lachnospiraceae_NK3A20_group
OTU_765	0	0	0	0	0	0	0	0	0	0	0	0	18	25	21	26	8	17	22	34	8	24	11	23	3	0	1	1	1	1	9	0	0	0	4	0	7	1	0	3	0	2	2	0	0	1	2	3	k__Bacteria;p__Firmicutes;c__Clostridia;o__Oscillospirales;f__Oscillospiraceae;g__UCG-002;s__
OTU_766	0	0	0	0	0	0	0	0	0	0	0	0	0	0	0	0	0	0	0	0	0	0	0	0	1	0	0	0	0	0	0	1	0	17	2	0	0	1	106	0	0	0	96	0	0	0	0	0	k__Bacteria;p__Bacteroidota;c__Bacteroidia;o__Bacteroidales;f__Prevotellaceae;g__Prevotella
OTU_767	0	0	0	0	0	0	0	0	0	0	0	0	2	1	1	3	2	2	2	0	1	0	0	0	43	51	38	33	52	48	282	21	62	23	33	38	0	0	0	0	0	3	0	0	0	0	0	0	k__Bacteria;p__Firmicutes;c__Clostridia;o__Lachnospirales;f__Lachnospiraceae;g__Lachnospiraceae_UCG-010;s__
OTU_768	17	22	44	33	14	19	35	21	74	30	12	35	0	0	0	0	0	0	0	0	1	0	0	0	0	0	0	0	0	0	0	0	0	0	0	0	5	11	89	4	16	1	8	5	21	25	8	7	k__Bacteria;p__Firmicutes;c__Clostridia;o__unidentified_Clostridia;f__Hungateiclostridiaceae;g__Saccharofermentans;s__
OTU_769	10	0	3	1	0	15	3	8	1	1	0	0	114	71	129	65	68	64	30	39	51	59	30	75	0	0	0	0	0	0	0	0	0	0	0	0	0	0	0	0	0	0	0	0	0	0	0	0	k__Bacteria;p__Firmicutes;c__Clostridia;o__Oscillospirales;f__UCG-010;g__;s__
OTU_770	0	2	0	0	0	0	0	0	0	0	0	0	0	0	0	17	0	2	2	1	0	0	0	0	0	0	0	0	0	0	0	0	0	0	0	0	5	97	5	19	9	83	7	12	7	41	23	2	k__Bacteria;p__Bacteroidota;c__Bacteroidia;o__Bacteroidales;f__Bacteroidales_BS11_gut_group;g__;s__
OTU_771	0	0	0	0	0	0	0	0	0	0	0	0	0	0	0	0	0	0	0	0	0	0	0	0	0	0	0	0	0	0	1	0	0	0	3	0	11	0	0	24	22	83	3	145	9	0	0	0	k__Bacteria;p__Firmicutes;c__Clostridia;o__Clostridiales;f__Clostridiaceae;g__Proteiniclasticum;s__
OTU_772	0	0	0	0	0	0	0	0	0	0	0	0	12	93	46	10	29	37	8	6	47	10	21	6	0	0	0	0	0	0	0	0	0	0	0	0	0	0	0	0	0	0	0	0	0	0	0	0	k__Bacteria;p__Firmicutes;c__Clostridia;o__Oscillospirales;f__UCG-010;g__;s__
OTU_773	40	6	3	9	0	15	4	20	185	1	0	16	0	0	0	0	0	1	0	0	0	0	0	0	2	0	0	0	2	1	1	0	0	0	1	17	4	10	0	23	6	9	0	9	0	0	0	1	k__Bacteria;p__Firmicutes;c__Bacilli;o__Lactobacillales;f__Lactobacillaceae;g__Lactobacillus;s__Lactobacillus_murinus
OTU_774	0	0	0	0	1	0	0	0	0	0	0	0	0	0	0	0	0	0	0	0	0	0	0	0	0	0	0	0	0	0	0	1	3	1	2	92	41	5	0	1	40	1	32	0	2	4	0	0	k__Bacteria;p__Bacteroidota;c__Bacteroidia;o__Flavobacteriales;f__Flavobacteriaceae;g__Capnocytophaga;s__Capnocytophaga_sp_ChDC_OS43
OTU_775	0	0	0	0	0	0	0	0	0	0	0	0	52	82	53	34	36	23	109	88	158	132	52	9	0	0	0	0	0	0	0	0	0	0	0	0	0	0	0	1	0	0	0	0	0	0	0	0	k__Bacteria;p__Firmicutes;c__Clostridia;o__Lachnospirales;f__Lachnospiraceae
OTU_776	0	0	0	0	0	0	0	0	0	0	0	0	12	17	24	6	48	57	12	7	4	28	16	33	0	0	0	0	0	0	0	0	0	0	0	0	0	0	0	0	0	0	0	0	0	0	0	0	k__Bacteria;p__Firmicutes;c__Clostridia;o__Christensenellales;f__Christensenellaceae;g__Christensenellaceae_R-7_group
OTU_777	0	0	0	0	9	0	0	0	0	0	0	0	0	0	0	0	0	0	0	0	0	0	0	0	0	1	0	0	0	0	0	0	5	61	20	1	25	2	0	0	9	1	175	0	2	0	0	0	k__Bacteria;p__Bacteroidota;c__Bacteroidia;o__Bacteroidales;f__Prevotellaceae;g__Alloprevotella
OTU_778	0	0	0	0	0	0	0	0	0	0	0	0	0	0	0	0	0	0	0	0	0	0	0	0	8	23	4	5	6	120	5	1	7	39	3	2	0	0	0	0	0	0	0	0	0	0	0	0	k__Bacteria
OTU_779	0	1	0	0	0	0	0	0	0	0	0	0	0	0	0	0	0	0	0	0	0	0	0	0	0	0	0	0	0	0	0	0	0	0	0	0	9	8	47	32	24	32	6	34	10	23	21	17	k__Bacteria;p__Bacteroidota;c__Bacteroidia;o__Bacteroidales;f__p-251-o5;g__;s__
OTU_780	0	0	0	1	0	0	0	0	0	0	0	0	0	0	0	0	0	0	0	0	0	0	0	0	0	0	0	0	0	0	0	0	0	0	0	0	49	3	3	2	0	167	5	3	4	41	5	3	k__Bacteria;p__Bacteroidota;c__Bacteroidia;o__Bacteroidales;f__F082;g__;s__
OTU_781	0	0	0	0	0	0	0	0	0	0	0	0	0	0	0	0	0	0	0	0	0	0	0	0	0	1	0	0	0	0	0	0	0	0	0	0	4	10	5	8	2	161	10	4	4	3	29	2	k__Bacteria
OTU_782	17	18	172	20	0	0	2	0	0	4	0	0	0	0	0	0	0	0	0	0	0	0	0	0	0	0	0	1	0	0	0	1	0	0	0	0	2	3	2	0	3	5	1	0	0	0	0	0	k__Bacteria;p__Campilobacterota;c__Campylobacteria;o__Campylobacterales;f__Helicobacteraceae;g__Helicobacter
OTU_783	0	266	4	3	18	2	2	4	2	10	2	2	0	0	0	0	0	0	0	0	0	0	0	0	0	0	0	0	0	0	0	0	0	0	0	0	0	0	0	0	1	0	0	0	1	0	0	0	k__Bacteria;p__Firmicutes;c__Negativicutes;o__Veillonellales-Selenomonadales;f__Selenomonadaceae;g__Quinella;s__
OTU_784	0	0	0	0	0	0	0	0	0	0	0	0	0	0	0	0	0	0	0	0	0	0	0	0	1	0	1	0	0	0	1	0	0	4	7	9	9	7	7	0	5	31	101	0	13	0	0	0	k__Bacteria;p__Actinobacteriota;c__Actinobacteria;o__Actinomycetales;f__Actinomycetaceae;g__F0332;s__
OTU_785	0	0	0	0	0	0	0	0	0	0	0	0	69	53	90	49	132	73	52	54	58	58	38	101	3	3	17	1	32	2	14	2	2	0	8	2	0	0	0	0	0	0	0	0	0	0	0	0	k__Bacteria;p__Firmicutes;c__Clostridia;o__Christensenellales;f__Christensenellaceae;g__Christensenellaceae_R-7_group;s__
OTU_786	0	0	0	0	0	0	0	0	0	0	0	0	0	0	0	0	0	0	0	0	0	0	0	0	0	0	0	0	0	0	0	0	0	0	0	0	6	2	71	8	3	1	4	1	6	5	94	5	k__Bacteria;p__Bacteroidota;c__Bacteroidia;o__Bacteroidales;f__Prevotellaceae;g__Prevotellaceae_NK3B31_group;s__
OTU_787	0	0	0	0	0	0	0	0	0	0	0	0	0	0	0	0	0	0	0	0	0	0	0	0	35	5	32	33	2	11	12	21	24	0	17	4	0	0	0	0	0	0	0	0	0	0	0	0	k__Bacteria;p__Bacteroidota;c__Bacteroidia;o__Bacteroidales;f__Rikenellaceae;g__Alistipes;s__Alistipes_obesi
OTU_788	0	0	0	0	0	0	0	0	0	0	0	0	136	62	79	22	93	41	35	88	28	25	31	37	0	0	0	0	0	0	0	0	0	0	0	0	0	0	0	0	0	0	0	0	0	0	0	0	k__Bacteria;p__Firmicutes;c__Clostridia;o__Monoglobales;f__Monoglobaceae;g__Monoglobus;s__
OTU_789	0	0	0	0	0	0	0	0	0	0	0	0	186	113	59	50	31	18	13	66	114	21	28	23	0	0	0	0	0	0	0	0	0	0	0	0	0	0	0	0	0	0	0	0	0	0	0	0	k__Bacteria;p__Firmicutes;c__Clostridia;o__Oscillospirales;f__UCG-010;g__;s__
OTU_790	0	0	0	0	0	0	0	0	0	0	0	0	40	32	86	6	13	11	2	10	4	20	2	39	0	0	0	0	0	0	0	0	0	0	0	0	0	0	0	0	0	0	0	0	0	0	0	0	k__Bacteria;p__unidentified_Bacteria;c__Alphaproteobacteria;o__Rickettsiales;f__;g__;s__
OTU_791	0	0	0	0	0	0	0	0	1	0	0	0	0	0	0	0	0	0	0	0	0	0	0	0	0	0	0	0	0	0	1	0	0	0	1	0	11	20	18	12	45	13	7	10	29	77	7	14	k__Bacteria;p__Firmicutes;c__Clostridia;o__Oscillospirales;f__UCG-010;g__;s__
OTU_792	0	0	0	0	0	0	0	0	0	0	0	0	0	0	0	0	0	0	0	0	0	0	0	0	0	0	0	0	0	0	0	0	0	0	0	0	16	56	131	17	20	12	23	17	37	14	176	40	k__Bacteria;p__Bacteroidota;c__Bacteroidia;o__Bacteroidales;f__Rikenellaceae;g__Rikenellaceae_RC9_gut_group;s__
OTU_793	0	0	0	0	0	0	0	0	0	0	0	0	8	60	64	9	39	7	29	22	47	15	5	53	0	0	0	0	0	0	0	0	0	0	0	0	0	0	0	0	0	0	0	0	0	0	0	0	k__Bacteria;p__Firmicutes;c__Clostridia;o__Oscillospirales;f__UCG-010;g__;s__
OTU_794	0	0	0	0	0	0	0	0	0	0	0	0	20	77	69	27	17	55	14	47	11	38	7	15	2	0	1	0	1	0	0	0	0	0	0	0	0	0	0	2	1	0	0	1	0	0	0	0	k__Bacteria;p__Firmicutes;c__Clostridia;o__Oscillospirales;f__[Eubacterium]_coprostanoligenes_group;g__;s__
OTU_795	0	0	0	0	0	0	0	0	0	0	0	0	42	69	65	16	10	7	3	2	3	2	5	78	0	0	0	0	0	0	0	0	0	0	0	0	0	0	0	0	0	0	0	0	0	0	0	0	k__Bacteria;p__unidentified_Bacteria;c__Bacteroidia;o__Bacteroidales;f__;g__;s__
OTU_796	0	0	0	0	0	0	0	0	0	0	0	0	14	28	14	27	21	24	52	41	38	22	33	29	0	0	0	0	0	0	0	0	0	0	0	0	0	0	0	0	0	0	0	0	0	0	0	0	k__Bacteria;p__Firmicutes;c__Clostridia;o__Clostridia_vadinBB60_group;f__;g__;s__
OTU_797	0	0	0	0	0	0	0	0	0	0	0	0	0	0	0	0	0	0	0	0	0	0	0	0	0	0	0	0	0	0	0	0	0	0	0	0	5	4	7	21	14	48	8	5	4	2	10	152	k__Bacteria;p__Bacteroidota;c__Bacteroidia;o__Bacteroidales;f__Prevotellaceae
OTU_798	0	0	0	0	0	0	0	0	0	0	0	0	48	29	50	87	55	11	53	6	17	5	47	3	0	0	0	0	0	0	0	0	0	0	0	0	0	0	0	0	6	3	0	8	0	0	0	0	k__Bacteria;p__Firmicutes;c__Clostridia;o__Lachnospirales;f__Lachnospiraceae;g__Cellulosilyticum;s__
OTU_799	0	0	0	0	0	0	0	0	0	0	0	0	0	0	0	0	0	0	0	0	0	0	0	0	2	0	1	2	2	1	1	1	0	2	0	1	7	0	1	20	88	168	7	176	9	0	1	0	k__Bacteria;p__Synergistota;c__Synergistia;o__Synergistales;f__Synergistaceae;g__Acetomicrobium
OTU_800	0	0	0	0	0	0	0	0	0	0	0	0	22	0	12	2	9	112	12	33	7	12	0	10	0	0	0	0	0	0	0	0	0	0	0	0	0	0	0	0	0	0	0	0	0	0	0	0	k__Bacteria
OTU_801	0	0	0	0	0	0	0	0	0	0	0	0	105	10	12	26	27	13	108	110	67	31	74	32	0	0	0	0	0	0	0	0	0	0	0	0	0	0	0	0	0	0	0	0	0	0	0	0	k__Bacteria;p__unidentified_Bacteria;c__Bacteroidia;o__Bacteroidales;f__Barnesiellaceae;g__;s__
OTU_802	0	10	3	9	4	2	24	29	6	3	2	160	0	0	0	0	0	0	0	0	0	0	0	0	0	0	0	0	0	0	0	0	0	0	0	0	0	0	0	0	0	0	0	0	3	0	0	0	k__Bacteria;p__Firmicutes;c__Negativicutes;o__Veillonellales-Selenomonadales;f__Selenomonadaceae;g__Quinella;s__
OTU_803	0	0	0	0	0	0	0	0	0	0	0	0	0	0	0	0	0	0	0	0	0	0	0	0	51	13	12	29	12	10	11	12	16	8	29	1	0	11	5	4	5	0	2	2	2	0	1	1	k__Bacteria;p__unidentified_Bacteria;c__Clostridia;o__Oscillospirales;f__Oscillospiraceae;g__;s__
OTU_804	0	0	2	0	4	0	2	0	4	0	1	3	0	0	0	0	0	0	0	0	0	0	0	0	12	34	8	18	25	12	96	7	21	13	18	17	22	32	21	34	23	48	39	13	19	8	24	31	k__Bacteria;p__Firmicutes;c__Clostridia;o__Peptostreptococcales-Tissierellales;f__Anaerovoracaceae;g__Family_XIII_AD3011_group;s__
OTU_805	0	0	0	0	0	0	0	0	0	0	0	0	24	42	46	23	55	32	65	31	9	20	31	57	2	3	8	3	7	0	2	1	1	1	2	2	0	0	0	0	0	0	0	0	0	0	0	0	k__Bacteria;p__Firmicutes;c__Clostridia;o__Clostridia_vadinBB60_group
OTU_806	0	0	0	0	0	0	0	0	0	0	0	0	0	0	0	0	0	0	0	0	0	0	0	0	0	0	0	0	0	0	0	0	10	20	2	0	46	0	48	0	98	0	57	0	0	0	0	0	k__Bacteria;p__Firmicutes;c__Clostridia;o__Lachnospirales;f__Lachnospiraceae;g__Johnsonella;s__
OTU_807	48	55	66	1	12	4	14	7	5	6	22	37	0	0	0	0	0	0	0	0	0	0	3	0	0	0	0	0	0	0	0	0	0	0	0	0	0	0	0	0	0	0	0	0	0	0	0	0	k__Bacteria;p__Actinobacteriota;c__Actinobacteria;o__Bifidobacteriales;f__Bifidobacteriaceae;g__Aeriscardovia
OTU_808	0	0	0	0	0	0	0	0	0	0	0	0	0	0	0	0	0	0	0	0	0	0	0	0	0	0	0	0	0	0	0	0	0	0	0	0	2	0	46	19	0	75	65	3	8	0	6	1	k__Bacteria;p__Bacteroidota;c__Bacteroidia;o__Bacteroidales;f__Prevotellaceae;g__Prevotella;s__
OTU_809	0	0	8	0	0	0	3	0	0	0	0	0	0	0	0	0	0	0	0	0	0	0	0	0	0	0	0	0	0	0	0	0	0	0	0	0	7	7	24	40	28	5	22	52	12	6	34	29	k__Bacteria;p__Firmicutes;c__Clostridia
OTU_810	0	0	0	0	0	0	0	0	0	0	0	0	0	0	0	0	0	0	0	0	0	0	0	0	0	0	0	1	0	0	0	0	9	49	0	0	76	1	51	0	39	0	58	0	0	0	0	0	k__Bacteria;p__Firmicutes;c__Clostridia;o__Lachnospirales;f__Defluviitaleaceae;g__Defluviitaleaceae_UCG-011;s__Lachnospiraceae_bacterium_oral_taxon_500
OTU_811	4	0	3	0	1	2	0	1	0	1	0	0	1	0	0	0	1	0	0	1	0	0	0	0	0	0	0	0	0	0	0	0	0	1	0	0	48	42	11	28	71	10	29	22	32	10	11	21	k__Bacteria;p__Verrucomicrobiota;c__Kiritimatiellae;o__WCHB1-41;f__;g__;s__
OTU_812	0	0	0	0	0	0	0	0	0	0	0	0	0	0	0	0	0	0	0	0	0	0	0	0	0	0	0	0	0	0	0	0	0	0	0	0	7	5	178	13	9	2	6	10	7	0	43	1	k__Bacteria;p__Bacteroidota;c__Bacteroidia;o__Bacteroidales;f__Prevotellaceae;g__Prevotellaceae_UCG-001;s__
OTU_813	1	2	4	6	2	6	7	2	1	1	0	2	0	0	0	0	0	0	0	0	0	0	0	0	0	0	0	0	0	0	0	0	0	0	0	0	54	12	24	8	16	17	16	6	78	66	13	9	k__Bacteria
OTU_814	27	48	32	24	41	40	102	108	15	14	3	66	0	0	0	0	0	0	0	0	0	0	0	0	0	0	0	0	0	0	0	0	0	0	0	0	4	1	39	3	2	2	2	4	4	1	1	2	k__Bacteria;p__Bacteroidota;c__Bacteroidia;o__Bacteroidales;f__Bacteroidales_RF16_group;g__;s__
OTU_815	0	0	0	0	0	0	0	0	0	0	0	0	0	0	0	0	0	0	0	0	0	0	0	0	15	10	48	10	36	11	12	5	13	46	9	5	2	2	0	1	2	0	1	0	0	1	0	1	k__Bacteria;p__Firmicutes;c__Clostridia;o__Clostridia_UCG-014;f__;g__;s__
OTU_816	0	0	0	0	0	0	0	0	0	0	0	0	0	0	0	0	0	0	0	0	1	0	0	0	173	0	0	0	0	0	0	0	0	0	0	0	0	7	0	0	0	0	0	0	0	0	2	10	k__Bacteria;p__Bacteroidota;c__Bacteroidia;o__Bacteroidales;f__Bacteroidaceae;g__Bacteroides;s__Bacteroides_plebeius
OTU_817	0	0	0	0	0	0	0	0	0	2	0	0	0	0	0	0	0	0	0	0	0	0	0	0	0	0	0	0	0	0	0	0	0	0	0	0	156	5	9	18	12	18	12	11	9	22	2	15	k__Bacteria;p__Bacteroidota;c__Bacteroidia;o__Bacteroidales;f__Bacteroidetes_BD2-2;g__;s__
OTU_818	0	0	0	0	0	0	0	0	0	0	0	0	0	0	0	0	0	0	0	0	0	0	0	0	2	5	1	19	8	101	39	16	5	7	12	2	0	0	0	1	0	0	0	0	1	1	0	0	k__Bacteria;p__Firmicutes;c__Clostridia;o__Lachnospirales;f__Lachnospiraceae;g__Lachnoclostridium;s__bacterium_NLAE-zl-P872
OTU_819	0	173	24	28	85	171	122	6	15	156	11	1	0	0	0	0	0	0	0	0	0	0	0	0	0	0	0	0	0	0	0	0	0	0	0	0	0	0	0	0	0	0	0	0	0	0	0	0	k__Bacteria;p__Firmicutes;c__Negativicutes;o__Veillonellales-Selenomonadales;f__Selenomonadaceae
OTU_820	0	0	0	0	0	0	0	0	0	0	0	0	0	0	0	0	0	0	0	0	0	0	0	0	12	55	52	4	38	12	8	103	2	6	9	7	0	0	0	0	0	0	0	0	1	0	0	0	k__Bacteria;p__Firmicutes;c__Clostridia;o__Clostridia_UCG-014;f__;g__;s__
OTU_821	0	0	0	0	0	0	1	0	0	0	0	0	0	0	0	0	0	0	0	0	0	0	0	0	0	0	0	0	0	0	0	0	0	0	0	0	2	1	39	12	122	3	10	0	4	1	3	0	k__Bacteria;p__Bacteroidota;c__Bacteroidia;o__Bacteroidales;f__Prevotellaceae;g__Prevotella
OTU_822	0	0	0	0	0	0	0	0	0	0	0	0	3	23	18	12	4	26	3	4	2	22	36	36	0	0	0	0	0	0	0	0	0	0	0	0	0	0	0	0	0	0	0	0	0	0	0	0	k__Bacteria;p__Firmicutes;c__Clostridia;o__Oscillospirales;f__UCG-010;g__;s__
OTU_823	0	0	0	0	0	0	0	0	0	0	0	0	0	0	0	0	0	0	0	0	0	0	0	0	0	0	0	0	0	0	0	0	0	0	0	0	40	19	9	15	12	77	24	33	17	41	15	15	k__Bacteria;p__Firmicutes;c__Clostridia;o__unidentified_Clostridia;f__Ethanoligenenaceae;g__;s__
OTU_824	0	0	0	0	0	0	0	0	0	0	0	0	0	0	0	0	0	0	0	0	0	0	0	0	0	0	0	1	0	0	0	0	0	0	0	0	3	4	5	55	5	15	117	0	17	10	2	6	k__Bacteria;p__Bacteroidota;c__Bacteroidia;o__Bacteroidales;f__Prevotellaceae;g__Prevotella;s__
OTU_825	121	69	13	3	2	50	11	6	59	82	0	3	0	0	0	0	0	0	0	0	0	0	0	0	0	0	0	0	0	0	0	0	0	0	0	0	1	37	12	4	2	2	3	0	2	0	2	3	k__Bacteria;p__Bacteroidota;c__Bacteroidia;o__Bacteroidales;f__Prevotellaceae;g__Prevotellaceae_UCG-003;s__
OTU_826	37	44	90	10	180	118	6	4	22	5	55	12	0	0	0	0	0	0	0	0	0	0	0	0	0	0	0	0	0	0	0	0	0	0	0	0	0	0	0	0	0	0	0	0	0	0	0	0	k__Bacteria;p__Bacteroidota;c__Bacteroidia;o__Bacteroidales;f__Bacteroidales_RF16_group;g__;s__
OTU_827	0	0	0	0	0	0	0	0	0	0	0	0	5	9	8	64	15	10	129	59	7	53	74	41	0	0	0	0	0	0	0	0	0	0	0	0	0	0	0	0	0	0	0	0	0	0	0	0	k__Bacteria;p__Bacteroidota;c__Bacteroidia;o__Bacteroidales;f__Bacteroidaceae;g__Bacteroides;s__
OTU_828	49	224	43	13	4	2	19	3	10	44	3	7	0	0	0	0	0	0	0	0	0	0	0	0	0	0	0	0	0	0	0	0	0	0	0	0	0	0	0	0	0	0	0	0	0	0	0	0	k__Bacteria
OTU_829	0	0	0	0	0	0	0	0	0	0	0	0	66	60	148	46	35	34	110	17	6	13	13	25	0	0	0	0	0	0	0	0	0	0	0	0	0	0	0	0	0	0	0	0	0	0	0	0	k__Bacteria;p__Verrucomicrobiota;c__Verrucomicrobiae;o__Verrucomicrobiales;f__Akkermansiaceae;g__Akkermansia;s__
OTU_830	0	0	0	0	0	0	0	0	0	0	0	0	34	24	36	9	47	28	12	13	13	32	34	25	0	0	0	0	0	0	0	0	0	0	0	0	0	0	0	0	0	0	0	0	0	0	0	0	k__Bacteria;p__Firmicutes;c__Clostridia;o__Oscillospirales;f__UCG-010;g__;s__
OTU_831	116	70	23	16	0	33	15	1	3	56	2	2	0	0	0	0	0	0	0	0	0	0	0	0	0	0	0	0	0	0	0	0	0	0	0	0	0	0	0	0	0	0	0	0	0	0	0	0	k__Bacteria;p__Bacteroidota;c__Bacteroidia;o__Bacteroidales;f__Prevotellaceae;g__Prevotella;s__
OTU_832	0	0	0	0	0	0	0	0	0	0	0	0	0	0	0	0	0	0	0	0	0	0	0	0	0	0	0	0	0	0	0	0	0	0	0	0	2	3	4	2	12	3	0	0	4	367	8	1	k__Bacteria;p__Bacteroidota;c__Bacteroidia;o__Bacteroidales;f__Muribaculaceae;g__;s__
OTU_833	43	113	33	23	76	88	46	29	48	53	24	5	0	0	0	0	0	0	0	0	0	0	0	0	0	0	0	0	0	0	0	0	0	0	0	0	0	0	0	0	1	0	2	0	0	0	0	0	k__Bacteria;p__Firmicutes;c__Negativicutes;o__Veillonellales-Selenomonadales;f__Selenomonadaceae;g__Quinella;s__
OTU_834	0	0	0	0	0	0	0	0	0	0	0	0	66	49	22	25	19	23	145	6	61	89	11	35	0	0	0	0	0	0	0	0	6	0	0	0	0	0	0	0	0	0	0	0	0	0	0	0	k__Bacteria;p__Bacteroidota;c__Bacteroidia;o__Bacteroidales;f__Muribaculaceae;g__;s__
OTU_835	0	0	0	0	0	0	0	0	0	0	0	0	23	96	49	33	21	29	50	35	103	33	37	37	1	0	3	0	0	0	0	0	0	0	0	1	0	0	0	0	0	0	0	0	0	0	0	0	k__Bacteria;p__Firmicutes;c__Clostridia;o__Clostridia_vadinBB60_group;f__;g__;s__
OTU_836	0	0	0	0	0	0	0	0	0	0	0	0	35	88	35	27	34	29	27	26	46	15	10	53	0	0	0	0	0	0	0	0	0	0	0	0	0	0	0	0	0	0	0	0	0	0	0	0	k__Bacteria;p__Firmicutes;c__Clostridia;o__Oscillospirales;f__UCG-010;g__;s__
OTU_837	3	1	0	1	0	0	0	0	0	0	0	0	11	81	125	4	7	5	4	8	5	8	4	8	0	1	0	9	1	1	0	0	0	1	1	2	0	0	0	0	0	0	0	0	0	0	0	0	k__Bacteria
OTU_838	0	0	0	0	0	0	1	0	0	0	0	0	38	183	57	11	25	25	6	9	9	13	4	25	0	0	0	0	0	0	0	0	0	0	0	0	0	0	0	0	0	0	4	1	1	0	1	0	k__Bacteria;p__Firmicutes;c__Clostridia;o__Oscillospirales;f__UCG-010;g__;s__
OTU_839	13	12	17	2	0	10	2	96	164	22	0	5	0	0	0	0	0	0	0	0	0	0	0	0	0	2	1	0	0	0	4	0	0	0	0	1	1	0	0	3	0	0	0	0	0	0	0	0	k__Bacteria;p__Firmicutes;c__Bacilli;o__Lactobacillales;f__Aerococcaceae;g__Aerococcus;s__Aerococcus_urinaeequi
OTU_840	0	0	0	0	0	0	0	0	0	0	0	0	0	0	0	0	0	0	0	0	0	0	0	0	2	2	1	3	1	0	2	4	233	4	2	7	0	0	0	0	0	0	0	0	0	0	0	0	k__Bacteria;p__Bacteroidota;c__Bacteroidia;o__Bacteroidales;f__Muribaculaceae;g__;s__
OTU_841	0	1	0	0	0	0	5	0	0	0	0	0	0	0	0	0	0	0	0	0	0	0	0	0	0	0	4	0	0	0	0	0	0	0	0	0	0	8	5	1	4	16	0	4	1	94	55	20	k__Bacteria;p__Planctomycetes;c__unidentified_Planctomycetes;o__Pirellulales;f__Pirellulaceae;g__CPla-4_termite_group;s__
OTU_842	37	4	56	37	25	66	67	61	48	51	86	101	0	0	0	0	0	0	0	0	0	0	0	0	0	0	0	0	0	0	0	0	0	0	0	0	7	2	0	6	23	3	3	7	0	5	2	2	k__Bacteria;p__Bacteroidota;c__Bacteroidia;o__Bacteroidales;f__Prevotellaceae;g__Prevotellaceae_UCG-001;s__
OTU_843	1	31	5	8	42	82	13	7	16	65	18	5	0	0	0	0	0	0	0	0	0	0	0	0	0	0	1	0	0	0	0	0	0	0	0	0	0	89	14	6	34	5	3	6	18	19	3	3	k__Bacteria;p__Desulfobacterota;c__Desulfovibrionia;o__Desulfovibrionales;f__Desulfovibrionaceae;g__Desulfovibrio
OTU_844	0	1	12	0	6	12	2	0	5	7	4	2	64	102	150	44	25	14	49	106	5	75	34	91	0	0	0	0	0	1	0	0	0	0	0	0	0	0	0	0	0	0	0	0	0	0	0	0	k__Bacteria;p__Firmicutes;c__Clostridia;o__Oscillospirales;f__Ruminococcaceae;g__Ruminococcus;s__
OTU_845	0	0	0	0	0	0	0	0	0	0	0	0	0	0	0	0	0	4	1	0	0	3	0	0	13	7	3	3	18	11	93	5	1	7	16	7	0	0	0	0	0	0	0	0	0	0	0	0	k__Bacteria;p__Firmicutes;c__Bacilli;o__Erysipelotrichales;f__Erysipelotrichaceae;g__[Anaerorhabdus]_furcosa_group;s__
OTU_846	0	0	0	0	0	0	0	0	0	0	0	0	44	21	13	13	21	21	26	15	34	18	18	19	0	0	2	0	0	0	1	0	0	0	0	0	0	0	0	0	0	0	0	0	0	0	0	0	k__Bacteria;p__Firmicutes;c__Clostridia;o__Clostridia_vadinBB60_group;f__;g__;s__
OTU_847	0	0	0	0	0	0	0	0	0	0	0	0	0	0	0	0	0	0	0	0	0	0	0	0	0	1	1	0	4	24	4	0	0	1	2	0	1	3	3	11	5	67	5	8	44	4	2	7	k__Bacteria;p__Firmicutes;c__Bacilli;o__RF39;f__;g__;s__
OTU_848	0	0	0	0	4	0	0	0	0	0	1	0	0	0	0	0	0	0	0	0	1	0	0	0	0	1	75	33	3	4	0	0	59	96	28	22	48	262	25	27	78	68	64	91	51	9	9	15	k__Bacteria;p__Firmicutes;c__Bacilli;o__Lactobacillales;f__Streptococcaceae;g__Streptococcus;s__Streptococcus_anginosus
OTU_849	0	0	0	0	0	0	0	0	0	0	0	0	50	46	34	68	70	48	18	11	39	61	13	47	0	0	0	0	0	0	0	0	0	0	0	0	0	0	0	0	0	0	0	0	0	0	0	0	k__Bacteria;p__Firmicutes;c__Clostridia;o__Oscillospirales;f__UCG-010;g__;s__
OTU_850	0	0	0	0	0	0	1	0	0	0	0	0	0	0	0	0	0	0	0	0	0	0	0	0	1	8	5	5	1	6	10	8	3	5	5	0	6	9	17	30	12	6	13	14	31	27	13	21	k__Bacteria
OTU_851	28	56	15	3	34	96	47	5	2	13	1	18	0	0	0	0	0	0	0	0	0	0	0	0	0	0	0	0	0	0	0	0	0	0	0	0	68	24	5	65	19	37	20	16	16	12	7	10	k__Bacteria;p__Firmicutes;c__Clostridia;o__Lachnospirales;f__Lachnospiraceae;g__Lachnospiraceae_ND3007_group;s__
OTU_852	0	0	0	0	0	0	0	0	0	0	0	0	27	23	26	70	37	164	29	123	235	17	36	165	0	0	0	0	0	0	0	0	0	0	0	0	0	0	0	0	0	0	0	0	0	0	0	0	k__Bacteria;p__unidentified_Bacteria;c__Bacteroidia;o__Bacteroidales;f__;g__;s__
OTU_853	0	36	85	24	1	13	17	1	4	29	44	29	0	0	0	0	0	0	0	0	0	0	0	0	0	0	0	0	0	0	0	0	0	0	0	0	0	0	0	0	0	0	0	0	0	0	0	0	k__Bacteria;p__Firmicutes;c__Negativicutes;o__Veillonellales-Selenomonadales;f__Selenomonadaceae;g__Quinella;s__
OTU_854	1	0	0	0	0	0	0	1	5	0	0	0	0	0	0	0	0	0	0	0	1	0	0	0	0	0	0	0	1	0	1	0	0	0	1	0	160	18	11	15	10	7	73	17	22	2	21	42	k__Bacteria;p__Firmicutes;c__Bacilli;o__RF39;f__;g__;s__
OTU_855	0	0	0	0	0	0	0	0	0	0	0	0	24	36	18	24	6	19	10	15	54	5	6	10	0	0	0	0	0	0	0	0	0	0	0	0	0	0	0	0	0	0	0	0	0	0	0	0	k__Bacteria;p__Bacteroidota;c__Bacteroidia;o__Bacteroidales;f__Rikenellaceae;g__Alistipes;s__
OTU_856	0	0	0	0	0	0	0	0	0	0	0	0	2	0	6	5	4	4	5	173	8	0	10	11	0	0	0	0	0	0	0	0	0	0	0	0	0	0	0	0	0	0	0	0	0	0	0	0	k__Bacteria;p__Bacteroidota;c__Bacteroidia;o__Bacteroidales;f__Prevotellaceae
OTU_857	0	2	0	1	0	0	4	1	0	0	0	0	0	0	0	0	0	0	0	0	0	0	0	0	1	23	2	3	10	1	4	15	145	4	2	5	1	2	0	1	0	0	1	3	7	0	0	3	k__Bacteria;p__Actinobacteriota;c__Coriobacteriia;o__Coriobacteriales;f__Eggerthellaceae
OTU_858	3	2	0	4	1	0	3	2	1	4	1	1	0	0	0	0	0	0	0	0	0	0	0	0	0	0	0	0	0	0	0	0	0	0	0	0	9	65	9	31	60	8	17	40	23	18	7	6	k__Bacteria;p__Desulfobacterota;c__Desulfobulbia;o__Desulfobulbales;f__Desulfobulbaceae;g__Desulfobulbus;s__
OTU_859	0	0	0	0	8	0	0	0	0	0	0	0	0	0	0	0	0	0	0	0	0	0	0	0	0	0	0	0	0	0	0	0	0	0	0	0	3	0	2	20	4	27	11	14	11	93	2	6	k__Bacteria;p__Synergistota;c__Synergistia;o__Synergistales;f__Synergistaceae;g__Fretibacterium
OTU_860	2	0	0	0	0	0	0	0	0	0	1	0	29	20	25	21	38	22	17	56	18	29	35	37	0	0	0	0	0	0	0	0	0	0	0	0	0	0	0	0	0	0	0	0	0	0	0	0	k__Bacteria;p__Firmicutes;c__Clostridia;o__Oscillospirales;f__Oscillospiraceae;g__NK4A214_group;s__
OTU_861	0	0	0	0	0	0	0	0	0	0	0	0	0	0	0	0	0	0	0	0	0	0	0	0	0	0	0	0	0	0	0	0	0	0	0	0	1	0	4	19	55	1	6	1	65	3	5	30	k__Bacteria;p__Bacteroidota;c__Bacteroidia;o__Bacteroidales;f__Prevotellaceae;g__Prevotella
OTU_862	0	0	0	0	0	0	0	0	0	0	0	0	0	0	0	0	0	0	0	0	0	0	0	0	0	0	0	0	0	0	0	0	2	9	2	0	55	0	53	0	19	0	51	0	0	0	0	0	k__Bacteria;p__Spirochaetota;c__Spirochaetia;o__Spirochaetales;f__Spirochaetaceae;g__Treponema;s__Treponema_denticola
OTU_863	0	1	10	1	0	0	0	0	0	0	0	0	21	32	30	23	45	31	20	29	15	27	19	26	32	37	60	94	102	73	130	23	47	31	129	25	0	0	0	2	0	0	0	0	0	0	0	3	k__Bacteria;p__unidentified_Bacteria;c__Clostridia;o__Oscillospirales;f__Oscillospiraceae;g__;s__
OTU_864	0	0	0	0	0	0	0	0	0	0	0	0	593	364	368	254	358	297	617	308	565	365	213	398	0	0	3	0	0	0	0	0	0	0	0	0	0	0	0	0	0	0	0	0	0	0	0	0	k__Bacteria;p__Bacteroidota;c__Bacteroidia;o__Bacteroidales;f__Rikenellaceae;g__Rikenellaceae_RC9_gut_group;s__
OTU_865	1	0	0	0	0	0	1	1	0	0	0	0	0	0	1	0	0	0	0	0	0	0	0	0	4	61	2	3	10	4	13	24	79	5	6	3	3	1	1	0	0	3	2	2	5	0	1	3	k__Bacteria;p__Actinobacteriota;c__Coriobacteriia;o__Coriobacteriales;f__Eggerthellaceae
OTU_866	0	0	0	0	0	0	0	0	0	0	0	0	0	0	0	0	0	0	0	0	0	0	0	0	0	12	38	101	19	0	0	3	0	0	0	0	0	1	0	0	0	0	0	1	0	0	0	0	k__Bacteria;p__Firmicutes;c__Clostridia;o__Lachnospirales;f__Lachnospiraceae;g__Lachnospiraceae_UCG-001;s__
OTU_867	0	0	3	1	1	0	0	0	0	0	0	0	0	0	0	0	0	0	0	0	0	0	0	0	0	0	0	0	0	0	0	0	0	0	0	0	2	4	2	4	4	41	48	8	5	53	22	10	k__Bacteria;p__Bacteroidota;c__Bacteroidia;o__Bacteroidales;f__Rikenellaceae;g__Rikenellaceae_RC9_gut_group
OTU_868	0	0	0	0	0	0	0	0	0	0	0	0	0	0	0	0	0	0	0	0	0	0	0	0	57	3	20	0	57	0	10	88	0	4	21	3	0	0	0	0	0	0	1	0	1	2	0	2	k__Bacteria;p__Firmicutes;c__Clostridia;o__Oscillospirales;f__Oscillospiraceae
OTU_869	0	0	0	0	0	0	0	0	0	0	0	0	0	0	0	0	0	0	0	0	0	0	0	0	8	7	48	10	55	8	9	4	22	4	18	1	0	0	0	1	0	0	0	0	0	0	0	0	k__Bacteria;p__Firmicutes;c__Clostridia;o__Peptostreptococcales-Tissierellales;f__Anaerovoracaceae;g__[Eubacterium]_nodatum_group;s__
OTU_870	0	0	0	0	0	0	0	0	0	0	0	0	8	4	14	1	6	46	6	6	1	12	42	65	0	0	0	0	0	0	0	0	0	0	0	0	0	3	0	1	0	0	0	0	0	0	1	0	k__Bacteria;p__Firmicutes;c__Clostridia;o__Lachnospirales;f__Lachnospiraceae
OTU_871	6	4	7	2	3	4	15	4	2	3	0	3	0	0	0	0	4	0	0	1	2	0	0	0	3	0	0	0	6	1	3	6	2	1	4	1	17	10	24	9	7	7	12	20	39	3	7	6	k__Bacteria;p__Firmicutes;c__Bacilli;o__Erysipelotrichales;f__Erysipelotrichaceae;g__[Anaerorhabdus]_furcosa_group;s__
OTU_872	0	0	0	0	0	0	0	0	0	0	0	0	0	0	0	0	0	0	0	0	0	0	0	0	3	0	4	2	0	2	1	27	6	2	4	0	0	0	0	0	0	0	0	0	0	0	0	0	k__Bacteria;p__Bacteroidota;c__Bacteroidia;o__Bacteroidales;f__Rikenellaceae;g__Alistipes;s__Alistipes_sp_cv1
OTU_873	0	0	0	0	0	0	0	0	0	0	0	0	43	34	36	18	36	34	4	18	8	43	24	32	0	0	0	0	0	0	0	0	0	0	0	0	0	0	0	0	0	0	0	0	0	0	0	0	k__Bacteria
OTU_874	0	0	0	0	0	0	0	0	0	0	0	0	22	33	69	28	30	26	7	15	17	6	11	61	0	0	0	0	0	0	0	0	0	0	0	0	0	0	0	0	0	0	0	0	0	0	0	0	k__Bacteria;p__Firmicutes
OTU_875	0	0	0	0	0	0	0	0	1	0	0	0	0	1	0	0	0	0	0	0	0	0	0	0	0	0	0	0	0	0	0	1	0	0	0	0	102	14	12	24	8	19	36	7	46	6	8	11	k__Bacteria;p__Verrucomicrobiota;c__Kiritimatiellae;o__WCHB1-41;f__;g__;s__
OTU_876	0	0	0	0	0	0	0	0	0	0	0	0	0	0	0	0	0	0	0	0	0	0	0	0	0	0	0	0	0	0	0	0	15	12	1	0	5	0	71	0	47	1	20	0	1	0	0	0	k__Bacteria;p__Synergistota;c__Synergistia;o__Synergistales;f__Synergistaceae;g__Fretibacterium
OTU_877	0	0	0	0	0	0	0	0	0	0	0	0	17	9	20	19	0	2	0	5	0	1	24	120	0	0	0	0	0	0	0	0	0	0	0	0	0	0	0	0	0	0	0	0	0	0	0	0	k__Bacteria;p__unidentified_Bacteria;c__Bacteroidia;o__Bacteroidales;f__;g__;s__
OTU_878	0	0	0	0	0	0	0	0	0	0	0	0	20	25	35	8	8	15	30	23	42	24	12	7	0	0	0	0	0	0	0	0	0	0	0	0	0	0	0	0	0	0	0	0	0	0	0	0	k__Bacteria;p__Bacteroidota;c__Bacteroidia;o__Bacteroidales;f__Muribaculaceae;g__;s__
OTU_879	0	0	0	0	0	0	0	0	0	0	0	0	26	17	16	14	8	16	5	5	33	28	7	13	0	0	0	0	0	0	0	0	0	0	0	0	0	0	0	0	0	0	0	0	0	0	0	0	k__Bacteria;p__Firmicutes;c__Clostridia;o__Oscillospirales;f__UCG-010;g__;s__
OTU_880	0	0	0	0	0	0	0	0	0	0	0	0	0	0	0	0	0	0	0	0	0	0	0	0	11	409	11	8	7	27	10	4	1	9	4	7	0	0	0	0	0	0	0	0	1	0	0	1	k__Bacteria;p__Bacteroidota;c__Bacteroidia;o__Bacteroidales;f__Bacteroidaceae;g__Bacteroides;s__Bacteroides_barnesiae
OTU_881	284	81	47	70	0	101	85	106	124	93	0	227	0	0	0	0	0	0	0	0	0	0	0	0	0	0	1	0	0	0	0	0	2	0	0	0	0	1	0	5	0	0	0	0	1	0	0	0	k__Bacteria;p__Firmicutes;c__Bacilli;o__Erysipelotrichales;f__Erysipelotrichaceae;g__Dubosiella;s__
OTU_882	1	4	2	3	3	0	3	7	2	1	1	12	0	0	0	0	0	0	0	0	0	0	0	0	0	0	0	0	0	0	0	0	0	0	0	0	23	32	15	26	20	6	10	22	26	2	7	24	k__Bacteria;p__Firmicutes;c__Clostridia;o__Oscillospirales;f__[Eubacterium]_coprostanoligenes_group;g__;s__
OTU_883	31	121	32	73	7	343	29	20	2	9	2	87	0	0	0	0	0	0	0	0	0	0	0	0	0	0	0	0	0	0	0	0	0	0	0	0	0	0	0	0	0	0	0	0	0	0	0	1	k__Bacteria;p__Firmicutes;c__Bacilli;o__Mycoplasmatales;f__Mycoplasmataceae;g__Mycoplasma
OTU_884	1	0	0	0	127	0	0	0	0	2	103	0	0	0	0	0	0	0	0	0	0	0	0	0	0	0	0	0	0	0	0	0	0	0	0	0	0	0	0	0	0	0	0	0	0	0	0	0	k__Bacteria;p__Proteobacteria;c__Alphaproteobacteria;o__Rhizobiales;f__Rhizobiaceae;g__Mesorhizobium
OTU_885	1	3	0	1	9	0	0	0	2	5	1	0	0	0	0	0	0	0	0	0	0	0	0	0	0	0	0	0	0	0	0	0	1	1	0	0	5	11	5	3	9	73	7	15	2	5	9	38	k__Bacteria
OTU_886	0	6	2	0	0	0	1	0	2	0	1	0	0	0	0	0	0	0	0	0	0	0	0	0	0	0	0	1	0	0	0	0	0	0	1	1	17	19	65	17	26	14	94	20	155	37	24	43	k__Bacteria;p__Firmicutes;c__Bacilli;o__RF39;f__;g__;s__
OTU_887	0	0	1	0	0	0	0	2	0	0	0	0	0	0	0	0	0	0	0	0	0	0	0	0	5	1	2	1	3	3	12	1	2	7	2	4	18	9	10	34	22	6	116	13	46	5	13	50	k__Bacteria;p__Firmicutes;c__Clostridia;o__Clostridia_UCG-014;f__;g__;s__
OTU_888	148	58	426	716	46	483	151	457	413	1051	95	246	0	0	0	0	0	0	0	0	0	0	0	0	0	0	0	0	0	0	0	0	0	0	0	0	0	0	0	1	0	0	0	0	0	0	0	0	k__Bacteria;p__Bacteroidota;c__Bacteroidia;o__Bacteroidales;f__Prevotellaceae;g__Prevotella;s__
OTU_889	36	25	30	28	12	41	6	25	10	36	16	37	0	0	0	2	0	0	0	0	0	8	2	0	0	0	0	0	0	0	0	0	0	0	0	0	0	0	0	0	0	0	0	0	1	0	0	0	k__Bacteria;p__Bacteroidota;c__Bacteroidia;o__Bacteroidales;f__Bacteroidales_RF16_group;g__;s__
OTU_890	0	0	0	0	0	0	0	0	0	0	0	0	69	16	9	13	13	11	19	18	8	8	15	16	0	0	0	0	0	0	0	0	0	0	0	0	0	0	0	0	0	0	0	0	0	0	0	0	k__Bacteria;p__Firmicutes;c__Clostridia;o__Oscillospirales;f__UCG-010;g__;s__
OTU_891	0	0	0	0	0	0	0	0	0	0	0	0	40	25	43	33	28	33	36	90	20	28	20	42	0	0	0	0	0	0	0	0	0	0	0	0	0	0	0	0	0	0	0	0	0	0	0	0	k__Bacteria;p__unidentified_Bacteria;c__Clostridia;o__Oscillospirales;f__Ruminococcaceae;g__;s__
OTU_892	333	0	0	0	0	1	0	0	0	0	0	0	0	0	0	0	0	0	0	0	0	0	0	0	0	0	0	0	0	0	0	0	0	0	0	0	0	0	0	0	0	0	0	0	0	0	0	0	k__Bacteria;p__Bacteroidota;c__Bacteroidia;o__Bacteroidales;f__Prevotellaceae;g__Prevotella;s__
OTU_893	0	0	0	0	0	0	0	0	0	0	0	0	0	4	1	3	1	0	0	126	1	1	52	3	0	0	0	0	0	0	0	0	0	0	0	0	2	4	3	1	0	3	0	0	25	0	0	11	k__Bacteria;p__Spirochaetota;c__Spirochaetia;o__Spirochaetales;f__Spirochaetaceae;g__Treponema;s__Treponema_saccharophilum
OTU_894	2	3	4	2	1	0	4	1	1	0	0	0	0	0	0	0	0	0	0	0	0	0	0	0	0	0	0	0	0	0	0	0	0	0	0	0	2	27	31	133	30	47	42	22	6	5	25	14	k__Bacteria;p__Chloroflexi;c__Anaerolineae;o__Anaerolineales;f__Anaerolineaceae;g__Flexilinea;s__
OTU_895	0	0	0	0	0	0	0	0	0	0	0	0	4	7	5	1	8	15	78	33	6	4	15	8	0	0	0	0	0	0	0	0	0	0	0	0	0	0	0	0	0	0	0	0	0	0	0	0	k__Bacteria;p__Actinobacteriota;c__Actinobacteria;o__Bifidobacteriales;f__Bifidobacteriaceae;g__Aeriscardovia;s__
OTU_896	8	39	14	11	1	25	20	3	2	11	4	19	60	48	62	37	33	25	61	22	21	37	39	36	0	0	0	0	0	0	0	0	0	0	0	0	0	0	0	11	0	0	0	0	0	0	0	0	k__Bacteria;p__Firmicutes;c__Clostridia;o__Monoglobales;f__Monoglobaceae;g__Monoglobus;s__
OTU_897	0	0	0	0	0	0	0	0	0	0	0	0	27	10	13	19	12	21	10	29	12	29	19	29	0	0	0	0	0	0	0	0	0	0	0	0	0	0	0	0	0	0	0	0	0	0	0	0	k__Bacteria;p__unidentified_Bacteria;c__Clostridia;o__Oscillospirales;f__Ruminococcaceae;g__;s__
OTU_898	0	0	0	0	0	0	0	0	0	0	0	0	0	0	0	0	0	0	0	0	0	0	0	0	0	0	0	0	0	0	0	0	0	0	0	0	0	0	0	169	0	0	2	0	1	0	0	0	k__Bacteria;p__Firmicutes;c__Bacilli;o__Erysipelotrichales;f__Erysipelotrichaceae;g__Allobaculum;s__
OTU_899	0	0	0	0	0	0	0	0	0	0	0	0	0	0	0	0	0	0	0	0	0	0	0	0	0	0	0	0	0	0	0	0	0	0	0	0	26	9	19	11	9	23	23	4	14	1	3	30	k__Bacteria;p__Verrucomicrobiota;c__Verrucomicrobiae;o__LD1-PB3;f__;g__;s__
OTU_900	41	8	25	113	15	37	5	5	123	17	4	2	0	0	0	0	0	0	0	0	0	0	0	0	0	0	0	0	0	0	0	0	0	0	0	0	63	0	1	3	0	19	3	0	2	0	0	0	k__Bacteria;p__Bacteroidota;c__Bacteroidia;o__Bacteroidales;f__Prevotellaceae
OTU_901	0	0	0	0	1	0	0	0	0	0	1	0	0	0	0	0	0	0	0	0	0	0	0	0	2	0	0	0	1	0	0	1	16	28	10	0	118	4	99	0	194	0	114	0	19	0	1	1	k__Bacteria;p__Spirochaetota;c__Spirochaetia;o__Spirochaetales;f__Spirochaetaceae;g__Treponema
OTU_902	26	5	41	9	17	4	11	82	5	12	3	11	0	0	0	0	0	0	0	0	1	0	0	0	0	0	0	0	0	0	0	0	0	0	0	0	0	0	0	0	0	0	0	0	0	0	0	0	k__Bacteria
OTU_903	0	0	0	0	0	0	0	0	0	0	0	0	0	0	0	0	0	0	0	0	0	0	0	0	11	3	12	19	13	11	53	19	27	14	13	11	0	0	0	0	0	0	0	0	0	0	0	0	k__Bacteria;p__Firmicutes;c__Bacilli;o__Erysipelotrichales;f__Erysipelotrichaceae;g__Holdemania;s__
OTU_904	0	0	0	0	0	0	0	0	0	0	0	0	21	7	10	19	15	12	10	8	27	18	17	15	0	0	0	0	0	0	0	0	0	0	0	0	0	0	0	0	0	0	0	0	0	0	0	0	k__Bacteria;p__Firmicutes;c__Clostridia;o__Oscillospirales;f__UCG-010;g__;s__
OTU_905	1	2	2	2	1	5	3	1	1	2	4	5	0	0	0	0	0	0	0	0	0	0	0	0	0	0	0	0	0	0	0	0	0	0	0	0	177	11	9	3	6	4	7	6	9	1	5	4	k__Bacteria;p__Bacteroidota;c__Bacteroidia;o__Bacteroidales;f__Muribaculaceae;g__;s__
OTU_906	213	1	4	0	5	0	16	6	5	0	3	0	0	0	0	0	0	0	0	0	0	0	0	0	0	0	0	0	0	0	0	0	0	0	0	0	0	0	0	0	0	0	0	0	0	0	0	0	k__Bacteria;p__Bacteroidota;c__Bacteroidia;o__Bacteroidales;f__Prevotellaceae;g__Prevotella;s__
OTU_907	0	0	0	0	0	0	0	0	0	0	0	0	29	40	41	13	26	22	14	4	14	26	11	55	0	0	0	0	0	0	0	0	0	0	0	0	0	0	0	0	0	0	0	0	0	0	0	0	k__Bacteria;p__Firmicutes;c__Clostridia;o__Oscillospirales;f__Butyricicoccaceae;g__UCG-009;s__
OTU_908	0	0	0	0	0	0	0	0	0	0	0	0	52	41	109	25	27	17	33	40	9	21	16	40	0	0	0	0	0	0	0	0	0	0	0	0	0	0	0	0	0	0	0	0	0	0	0	0	k__Bacteria;p__Verrucomicrobiota;c__Verrucomicrobiae;o__Verrucomicrobiales;f__Akkermansiaceae;g__Akkermansia;s__
OTU_909	0	0	0	0	0	0	0	0	0	0	0	0	0	0	0	0	0	0	0	0	0	0	0	0	0	0	0	0	0	0	0	0	0	5	1	1	66	2	116	0	0	0	0	0	1	0	0	0	k__Bacteria;p__Fusobacteriota;c__Fusobacteriia;o__Fusobacteriales;f__Leptotrichiaceae;g__Leptotrichia
OTU_910	0	4	0	2	173	26	4	0	0	6	6	4	0	0	0	0	0	0	0	0	0	0	0	0	0	0	0	0	0	0	0	0	0	0	0	0	0	0	0	2	0	0	0	0	0	0	0	0	k__Bacteria;p__Elusimicrobiota;c__Endomicrobia;o__Endomicrobiales;f__Endomicrobiaceae;g__Endomicrobium;s__
OTU_911	1	0	1	0	0	0	0	0	0	0	0	0	0	0	0	0	0	0	0	0	0	0	0	0	0	0	0	0	0	0	0	0	0	0	0	0	7	2	13	6	7	2	13	5	29	2	91	1	k__Bacteria;p__Bacteroidota;c__Bacteroidia;o__Bacteroidales;f__Prevotellaceae;g__Alloprevotella;s__Alloprevotella_sp
OTU_912	3	68	41	36	0	26	28	4	1	7	0	14	0	0	0	0	0	0	0	0	3	0	0	0	0	5	3	53	1	0	1	1	0	3	1	3	6	8	3	85	2	10	8	15	9	2	1	6	k__Bacteria;p__Firmicutes;c__Bacilli;o__Lactobacillales;f__Lactobacillaceae;g__Lactobacillus;s__Lactobacillus_johnsonii
OTU_913	0	0	0	0	0	0	0	0	0	0	0	0	10	7	4	5	67	35	5	3	5	8	271	6	0	0	0	0	0	0	0	0	0	0	0	0	0	0	0	0	0	0	0	0	0	0	0	0	k__Bacteria;p__Bacteroidota;c__Bacteroidia;o__Bacteroidales;f__F082;g__;s__
OTU_914	0	0	0	0	0	0	0	0	0	0	0	0	0	0	0	0	0	0	0	0	0	0	0	0	88	214	1	3	171	625	1	19	0	0	0	0	1	0	0	0	0	0	0	0	1	0	0	3	k__Bacteria;p__Firmicutes;c__Clostridia;o__Lachnospirales;f__Lachnospiraceae;g__Lachnospira;s__
OTU_915	0	0	0	0	0	0	0	0	0	0	0	0	158	134	217	128	103	118	140	294	121	133	103	188	1	0	5	1	3	1	1	0	0	0	0	0	0	0	0	0	0	0	0	0	0	0	0	0	k__Bacteria;p__Firmicutes;c__Clostridia;o__Oscillospirales;f__Oscillospiraceae;g__Oscillibacter;s__
OTU_916	3	14	2	3	1	8	4	10	5	2	1	5	0	0	0	0	0	0	0	0	0	0	0	0	0	0	0	0	0	0	0	0	0	0	0	0	19	6	10	25	7	9	28	40	32	30	4	6	k__Bacteria;p__Firmicutes;c__Clostridia;o__Lachnospirales;f__Lachnospiraceae;g__Tyzzerella;s__
OTU_917	0	0	0	0	0	0	0	0	0	0	0	0	0	0	0	0	0	0	0	0	0	0	0	0	5	8	9	5	9	31	5	2	3	102	3	7	0	0	0	0	0	0	0	0	0	0	0	0	k__Bacteria;p__Firmicutes;c__Clostridia;o__Oscillospirales;f__Butyricicoccaceae;g__Butyricicoccus
OTU_918	0	0	0	0	0	0	0	0	0	0	0	0	19	24	31	11	14	12	7	22	10	4	16	18	0	0	0	0	0	0	0	0	0	0	0	0	0	0	0	0	0	0	0	0	0	0	0	0	k__Bacteria;p__Firmicutes;c__Clostridia;o__Monoglobales;f__Monoglobaceae;g__Monoglobus
OTU_919	0	0	0	0	9	0	0	0	0	0	6	0	0	0	0	0	0	0	0	0	0	0	0	0	0	0	0	0	0	0	0	2	65	28	65	3	9	6	7	0	2	0	1	0	3	0	0	0	k__Bacteria;p__Campilobacterota;c__Campylobacteria;o__Campylobacterales;f__Campylobacteraceae;g__Campylobacter;s__Campylobacter_concisus
OTU_920	0	0	0	0	0	0	0	0	0	0	0	0	0	0	0	0	0	0	0	0	0	0	0	0	13	23	24	14	15	9	27	11	34	11	130	12	19	38	12	19	67	36	17	36	30	30	13	18	k__Bacteria;p__Firmicutes;c__Clostridia;o__Christensenellales;f__Christensenellaceae;g__Christensenellaceae_R-7_group;s__
OTU_921	0	0	0	0	0	0	0	0	0	0	0	0	0	0	0	0	0	0	0	0	0	0	0	0	0	0	0	0	1	0	0	0	0	1	4	0	2	1	50	0	0	2	90	0	0	0	0	2	k__Bacteria;p__Firmicutes;c__Clostridia;o__Lachnospirales;f__Lachnospiraceae;g__Oribacterium;s__Lachnospiraceae_oral_clone_MCE9_31
OTU_922	0	0	0	0	0	0	0	1	0	0	0	1	26	39	33	13	58	15	38	16	30	19	27	39	0	0	0	0	0	0	0	0	0	0	0	0	0	0	0	0	0	0	0	0	0	0	0	0	k__Bacteria;p__Firmicutes;c__Clostridia;o__Clostridia_vadinBB60_group;f__;g__;s__
OTU_923	0	0	0	1	0	0	0	1	1	0	0	2	18	8	16	9	29	13	8	5	10	12	14	12	0	1	0	0	3	0	0	0	0	1	0	0	0	0	1	0	0	0	0	0	0	0	0	0	k__Bacteria
OTU_924	0	0	0	0	0	0	0	0	0	0	0	0	42	24	41	60	108	32	16	28	68	10	13	42	0	0	0	0	0	0	0	0	0	0	0	0	0	0	0	0	0	0	0	0	0	0	0	0	k__Bacteria;p__Cyanobacteria;c__Vampirivibrionia;o__Gastranaerophilales;f__;g__;s__
OTU_925	0	0	0	0	0	0	0	0	0	0	0	0	2	20	24	7	4	4	42	22	38	18	10	7	0	0	0	0	0	0	0	0	0	0	0	0	0	0	0	0	0	0	0	0	0	0	0	0	k__Bacteria;p__Firmicutes;c__Clostridia;o__Lachnospirales;f__Lachnospiraceae
OTU_926	0	0	0	0	0	0	0	0	0	0	0	0	0	0	0	0	0	0	0	0	0	0	0	0	0	0	0	0	0	0	0	0	0	0	0	0	1	5	35	17	5	5	8	28	54	0	28	2	k__Bacteria;p__unidentified_Bacteria;c__Bacteroidia;o__Bacteroidales;f__;g__;s__
OTU_927	0	0	0	0	0	0	0	0	0	0	0	0	0	0	0	0	0	0	0	0	0	0	0	0	0	0	0	0	0	0	0	0	0	0	0	0	1	0	0	0	0	0	144	0	0	0	0	0	k__Bacteria;p__Bacteroidota;c__Bacteroidia;o__Bacteroidales;f__Prevotellaceae;g__Prevotella;s__Prevotella_buccae
OTU_928	0	0	0	0	0	0	0	0	0	0	0	0	72	32	58	41	78	76	30	101	29	42	79	135	1	0	3	0	3	0	1	0	1	0	1	0	0	0	0	0	0	0	0	0	0	0	0	0	k__Bacteria;p__Firmicutes;c__Clostridia;o__Christensenellales;f__Christensenellaceae;g__Christensenellaceae_R-7_group;s__
OTU_929	0	0	0	0	0	0	0	0	0	0	0	0	0	0	0	0	0	0	0	0	0	0	0	1	0	0	0	0	0	0	0	0	0	0	0	0	114	2	20	1	4	0	13	2	26	1	3	3	k__Bacteria;p__Bacteroidota;c__Bacteroidia;o__Bacteroidales;f__Prevotellaceae;g__Prevotellaceae_UCG-001;s__
OTU_930	0	0	0	0	0	0	0	0	0	0	0	0	0	0	0	0	0	0	0	0	0	0	0	0	2	3	7	108	2	6	7	6	2	3	2	6	0	0	0	0	0	0	0	0	0	0	0	0	k__Bacteria;p__Bacteroidota;c__Bacteroidia;o__Bacteroidales;f__Muribaculaceae;g__;s__
OTU_931	0	0	0	0	0	0	0	0	0	0	0	0	0	0	0	0	0	0	0	0	0	0	0	0	0	0	0	0	0	0	0	0	0	0	0	0	7	10	6	7	16	13	15	11	25	35	11	10	k__Bacteria;p__Firmicutes;c__Clostridia;o__Peptostreptococcales-Tissierellales;f__Anaerovoracaceae;g__Anaerovorax
OTU_932	0	1	0	0	0	1	0	1	0	0	0	0	31	14	61	10	12	45	30	58	6	25	38	138	0	0	0	0	0	0	0	0	0	0	0	0	0	2	0	0	0	0	1	0	0	0	0	0	k__Bacteria;p__Elusimicrobia;c__unidentified_Elusimicrobia;o__Elusimicrobiales;f__Elusimicrobiaceae;g__Elusimicrobium;s__
OTU_933	0	0	0	0	0	0	0	0	0	0	0	0	0	0	0	0	0	0	0	0	0	0	0	0	0	0	0	0	0	0	0	0	0	0	0	0	10	14	22	67	52	64	64	44	10	52	29	34	k__Bacteria;p__Firmicutes;c__Clostridia;o__Christensenellales;f__Christensenellaceae;g__Christensenellaceae_R-7_group;s__
OTU_934	0	0	0	0	0	0	0	0	0	0	0	0	130	42	29	61	18	26	20	18	45	18	44	22	0	0	0	0	0	0	0	0	0	0	0	0	2	1	1	1	1	0	0	3	2	0	1	2	k__Bacteria;p__Firmicutes;c__Clostridia;o__Monoglobales;f__Monoglobaceae;g__Monoglobus;s__
OTU_935	2	2	1	5	7	2	0	6	7	3	2	4	0	0	0	1	0	0	0	0	1	0	0	0	2	34	1	6	6	2	3	16	6	1	4	1	73	59	37	40	106	22	74	52	85	60	36	220	k__Bacteria;p__Firmicutes;c__Clostridia;o__Clostridia_UCG-014;f__;g__;s__
OTU_936	0	0	0	0	0	0	0	0	0	0	0	0	0	0	0	0	0	0	0	0	0	0	0	0	0	0	0	0	0	0	0	0	0	3	18	0	0	4	3	0	0	0	0	0	124	0	0	0	k__Bacteria;p__unidentified_Bacteria;c__Negativicutes;o__Veillonellales-Selenomonadales;f__Selenomonadaceae;g__unidentified_Selenomonadaceae;s__Mitsuokella_sp_oral_taxon_G68
OTU_937	0	0	0	0	0	0	0	0	0	0	0	0	0	0	0	0	0	0	0	0	0	0	0	0	0	0	0	0	0	0	0	0	0	0	0	0	0	169	115	0	0	0	0	0	0	0	0	0	k__Bacteria;p__unidentified_Bacteria;c__Bacteroidia;o__Chitinophagales;f__Saprospiraceae;g__;s__
OTU_938	0	0	0	0	0	0	0	0	0	0	0	0	0	0	0	0	0	0	0	0	0	0	0	0	0	0	0	0	0	0	0	0	0	0	0	0	5	14	18	5	3	1	57	22	21	5	26	11	k__Bacteria;p__Firmicutes;c__Clostridia;o__Monoglobales;f__Monoglobaceae;g__Monoglobus;s__
OTU_939	81	18	68	52	21	31	12	45	41	17	9	20	0	0	0	0	0	0	0	1	0	0	0	0	0	0	0	0	0	0	0	0	0	0	0	0	5	2	103	16	195	11	13	3	5	1	37	21	k__Bacteria;p__Bacteroidota;c__Bacteroidia;o__Bacteroidales;f__Prevotellaceae;g__Prevotella;s__
OTU_940	0	0	0	0	0	0	0	0	2	0	0	0	37	45	35	75	27	53	24	19	49	38	38	104	0	0	0	0	0	0	0	0	0	0	0	0	0	0	0	1	0	0	0	0	1	1	0	0	k__Bacteria;p__Firmicutes;c__Clostridia;o__Clostridia_vadinBB60_group;f__;g__;s__
OTU_941	0	0	0	0	0	0	0	0	0	0	0	0	0	0	0	0	0	0	0	0	0	0	0	0	0	0	0	0	1	0	0	0	0	0	0	0	2	11	17	8	7	3	52	6	14	7	10	103	k__Bacteria;p__Firmicutes;c__Clostridia;o__Lachnospirales;f__Lachnospiraceae;g__Lachnospiraceae_XPB1014_group;s__
OTU_942	0	8	2	3	2	3	3	2	8	2	2	2	0	0	0	0	0	0	0	0	0	0	0	0	0	0	0	0	0	0	0	0	0	0	1	0	5	20	1	8	21	11	10	20	32	18	7	3	k__Bacteria;p__Desulfobacterota;c__Desulfovibrionia;o__Desulfovibrionales;f__Desulfovibrionaceae;g__Desulfovibrio
OTU_943	0	0	0	4	0	1	1	1	0	1	0	0	118	106	95	77	68	56	43	105	22	59	20	80	0	0	0	0	0	0	0	0	0	0	0	0	0	0	1	1	1	0	0	0	0	0	0	0	k__Bacteria;p__Firmicutes;c__Clostridia;o__Oscillospirales;f__UCG-010;g__;s__
OTU_944	8	5	32	10	4	23	33	12	1	6	3	47	3	4	18	0	2	2	6	0	0	0	3	2	0	0	0	0	0	0	0	0	0	0	0	0	0	1	0	0	0	3	0	0	0	0	0	0	k__Bacteria;p__Firmicutes;c__Clostridia;o__Clostridia_UCG-014;f__;g__;s__
OTU_945	0	0	0	0	0	0	0	0	0	0	0	0	18	21	13	17	16	6	13	15	32	5	21	15	0	0	0	0	0	0	0	0	0	0	0	0	0	0	0	0	0	0	0	0	0	0	0	0	k__Bacteria;p__Firmicutes;c__Clostridia;o__Oscillospirales;f__Ruminococcaceae;g__Candidatus_Soleaferrea;s__
OTU_946	0	0	0	0	0	0	0	0	0	0	0	0	30	26	36	23	26	35	53	29	25	53	42	27	0	0	0	0	0	0	0	0	0	0	0	0	0	0	0	0	0	1	0	1	0	0	0	0	k__Bacteria;p__Firmicutes;c__Clostridia;o__Oscillospirales;f__Ruminococcaceae;g__Ruminococcus;s__
OTU_947	0	0	0	0	0	0	0	0	0	0	0	0	9	12	43	12	17	9	11	29	41	22	43	10	0	0	0	0	0	0	0	0	0	0	0	0	0	0	0	0	0	0	0	0	0	0	0	0	k__Bacteria;p__Bacteroidota;c__Bacteroidia;o__Bacteroidales;f__Tannerellaceae;g__Parabacteroides;s__
OTU_948	0	0	0	0	1	0	0	0	0	0	0	0	0	0	0	0	0	0	0	0	0	0	0	0	0	0	0	0	0	0	0	0	0	0	0	0	4	15	16	17	13	6	13	71	24	75	15	28	k__Bacteria;p__Firmicutes;c__Clostridia;o__unidentified_Clostridia;f__Hungateiclostridiaceae;g__Saccharofermentans;s__
OTU_949	1	0	0	0	1	0	0	0	1	0	0	0	0	0	0	0	0	0	0	0	0	0	0	0	0	0	0	0	0	0	0	0	0	0	0	0	1	1	17	195	9	4	5	29	0	4	16	4	k__Bacteria;p__Chloroflexi;c__Anaerolineae;o__Anaerolineales;f__Anaerolineaceae;g__Flexilinea;s__
OTU_950	0	0	0	0	0	0	0	0	0	0	0	1	0	0	0	0	0	0	0	0	0	0	0	0	4	3	0	1	9	9	18	3	11	4	9	7	1	13	8	6	39	35	22	8	18	15	6	26	k__Bacteria;p__Firmicutes;c__Clostridia;o__Christensenellales;f__Christensenellaceae;g__Christensenellaceae_R-7_group;s__bacterium_AC2043
OTU_951	0	1	0	0	0	0	0	0	0	0	0	0	0	0	0	0	0	0	0	0	0	0	0	0	0	0	0	0	0	0	0	0	0	0	0	0	139	4	5	2	4	3	12	2	5	0	0	6	k__Bacteria;p__Firmicutes;c__Bacilli;o__RF39;f__;g__;s__
OTU_952	0	0	0	0	0	0	1	0	0	0	0	0	0	0	0	1	0	1	0	0	1	0	0	0	0	1	0	1	0	0	0	0	0	0	0	0	33	11	13	14	12	8	15	40	176	3	6	24	k__Bacteria;p__Firmicutes;c__Clostridia;o__Lachnospirales;f__Lachnospiraceae;g__Coprococcus;s__rumen_bacterium_NK2A1
OTU_953	2	1	1	0	2	2	1	0	3	0	0	0	0	0	0	0	0	0	0	0	0	0	0	0	0	0	0	0	0	0	0	0	0	0	0	0	15	8	8	5	2	12	9	11	33	6	14	56	k__Bacteria
OTU_954	0	0	0	0	0	0	0	0	0	0	0	0	30	35	61	16	38	10	3	29	17	11	19	7	55	1	0	0	0	0	3	49	0	0	0	1	0	0	0	2	0	6	0	0	0	0	0	1	k__Bacteria;p__Firmicutes;c__Clostridia;o__Oscillospirales;f__Ruminococcaceae;g__[Eubacterium]_siraeum_group;s__
OTU_955	0	0	0	0	0	0	0	0	0	0	0	0	110	68	96	83	16	31	35	16	39	136	40	69	0	0	0	0	0	0	0	0	0	0	0	0	0	0	0	0	0	0	0	0	0	0	0	0	k__Bacteria;p__unidentified_Bacteria;c__Bacteroidia;o__Bacteroidales;f__Paludibacteraceae;g__;s__
OTU_956	0	0	0	0	0	0	0	0	0	0	0	0	10	35	51	22	42	15	17	28	17	16	6	27	0	0	0	0	0	0	0	0	0	0	0	0	0	0	0	0	0	0	0	0	0	0	0	0	k__Bacteria;p__Firmicutes;c__Clostridia;o__Oscillospirales;f__UCG-010;g__;s__
OTU_957	12	19	41	12	15	50	15	12	64	71	18	23	3	3	9	3	5	9	1	0	12	6	3	5	0	0	0	0	0	0	0	0	0	0	0	0	0	0	0	0	0	0	0	0	1	0	0	0	k__Bacteria;p__Firmicutes;c__Clostridia;o__Clostridia_UCG-014;f__;g__;s__
OTU_958	0	0	0	0	0	0	0	0	0	0	0	0	0	0	0	0	0	0	0	0	0	0	0	0	0	0	0	0	0	0	0	0	0	2	1	0	45	0	63	0	0	0	38	0	0	0	1	0	k__Bacteria;p__Desulfobacterota;c__Desulfobulbia;o__Desulfobulbales;f__Desulfobulbaceae;g__Desulfobulbus;s__Desulfobulbus_sp_ORNL
OTU_959	0	0	0	0	0	0	0	0	0	0	0	0	0	0	0	0	0	0	0	0	0	0	0	0	0	0	0	0	0	0	0	0	0	0	0	0	8	28	17	6	2	2	5	8	170	10	17	7	k__Bacteria;p__Firmicutes;c__Clostridia;o__Oscillospirales;f__Oscillospiraceae
OTU_960	0	0	0	0	0	0	0	0	0	0	0	0	23	46	46	58	30	39	73	123	66	29	36	112	0	0	0	0	0	0	0	0	0	0	0	0	0	0	0	0	0	0	0	0	0	0	0	0	k__Bacteria;p__Bacteroidota;c__Bacteroidia;o__Bacteroidales;f__Rikenellaceae;g__Alistipes;s__
OTU_961	0	0	0	0	0	0	0	0	0	0	0	0	0	0	0	0	0	0	0	0	0	0	0	0	0	0	1	0	1	0	1	1	0	0	0	0	28	142	69	71	141	54	79	86	204	98	78	127	k__Bacteria;p__Firmicutes;c__Clostridia;o__Oscillospirales;f__Oscillospiraceae;g__NK4A214_group;s__
OTU_962	0	0	0	0	0	0	0	0	0	0	0	0	87	26	58	84	79	33	93	85	26	38	17	62	0	0	0	0	0	0	0	0	0	0	0	0	0	0	0	0	0	0	0	0	0	0	0	0	k__Bacteria;p__Bacteroidota;c__Bacteroidia;o__Bacteroidales;f__Rikenellaceae;g__Alistipes;s__
OTU_963	22	43	18	16	26	4	12	5	19	33	5	6	0	0	0	0	0	0	0	0	0	0	0	0	0	0	0	0	0	0	0	0	0	0	0	0	3	10	6	10	19	5	11	14	6	15	9	8	k__Bacteria;p__Firmicutes;c__Clostridia;o__Lachnospirales;f__Lachnospiraceae
OTU_964	1	11	12	14	9	58	7	34	13	14	4	24	0	0	2	0	0	0	0	0	0	0	0	0	0	0	0	0	0	0	0	0	1	0	0	0	46	1	2	9	6	2	4	0	4	4	2	1	k__Bacteria;p__Firmicutes;c__Clostridia;o__Oscillospirales;f__Ruminococcaceae;g__Ruminococcus;s__Ruminococcus_sp_FC2018
OTU_965	0	0	0	0	0	0	0	0	0	0	0	0	0	0	0	0	0	0	0	0	0	0	0	0	0	0	0	0	0	0	0	0	0	0	0	0	0	127	0	0	0	0	0	0	0	0	0	0	k__Bacteria;p__Proteobacteria;c__Gammaproteobacteria;o__Nitrosococcales;f__Methylophagaceae;g__Marine_Methylotrophic_Group_3;s__
OTU_966	8	1	8	3	0	24	1	13	1	2	0	6	16	14	36	8	29	53	26	41	20	36	2	14	0	0	0	0	0	0	0	0	0	0	0	0	5	18	1	2	1	5	3	19	2	3	5	5	k__Bacteria;p__Firmicutes;c__Clostridia;o__Oscillospirales;f__Ruminococcaceae;g__Ruminococcus
OTU_967	13	12	79	50	4	22	19	44	44	7	16	121	42	40	68	43	47	19	39	57	19	28	26	48	0	1	0	0	1	0	0	0	0	0	1	0	4	20	1	11	2	1	6	3	19	21	5	15	k__Bacteria;p__Firmicutes;c__Clostridia;o__Clostridia_UCG-014;f__;g__;s__
OTU_968	0	0	0	0	0	0	0	0	0	0	0	0	0	0	0	0	0	0	0	0	0	0	0	0	0	1	0	1	2	4	1	3	8	126	1	1	0	0	0	0	0	0	0	0	0	0	0	0	k__Bacteria;p__Proteobacteria;c__Gammaproteobacteria;o__Burkholderiales;f__Sutterellaceae;g__Sutterella
OTU_969	11	31	28	6	3	11	10	4	16	14	20	53	2	0	0	0	0	0	0	0	0	0	1	0	0	0	0	0	0	0	3	0	0	0	0	0	0	0	0	0	0	0	0	0	0	0	0	0	k__Bacteria;p__Firmicutes;c__Clostridia;o__Eubacteriales;f__Eubacteriaceae;g__Pseudoramibacter;s__
OTU_970	0	1	1	0	1	6	1	0	0	2	3	0	34	24	21	3	18	10	5	21	19	13	12	13	0	0	0	0	0	0	0	0	0	0	0	0	0	0	0	0	0	0	0	0	0	0	0	0	k__Bacteria;p__Firmicutes;c__Clostridia;o__Oscillospirales;f__UCG-010;g__;s__
OTU_971	0	0	0	0	0	0	0	0	0	0	0	0	7	14	11	10	13	4	10	8	72	10	4	4	0	0	0	0	0	1	0	0	0	0	0	0	0	0	0	0	0	0	0	0	0	0	0	0	k__Bacteria;p__Firmicutes;c__Clostridia;o__Clostridia_vadinBB60_group;f__;g__;s__
OTU_972	11	27	72	74	39	68	41	59	108	44	14	165	1	3	0	0	0	0	0	2	0	0	9	6	0	0	0	0	0	0	0	0	0	0	0	0	0	0	0	0	1	0	0	0	1	0	1	0	k__Bacteria;p__unidentified_Bacteria;c__Saccharimonadia;o__Saccharimonadales;f__Saccharimonadaceae;g__Candidatus_Saccharimonas;s__
OTU_973	0	0	1	0	0	0	0	1	0	0	0	0	0	0	0	0	0	0	0	0	0	0	0	0	0	0	0	0	0	0	0	0	0	0	0	0	22	9	8	9	6	34	18	9	5	15	8	18	k__Bacteria;p__Firmicutes;c__Clostridia;o__Oscillospirales;f__UCG-010;g__;s__
OTU_974	0	0	0	0	0	1	0	0	0	0	0	0	0	0	0	0	0	0	0	0	0	0	0	0	2	4	3	3	4	2	29	2	3	1	1	0	4	15	9	3	18	4	78	23	28	0	12	24	k__Bacteria
OTU_975	0	0	0	0	0	0	0	0	1	0	0	0	0	0	0	0	0	0	0	0	0	0	0	0	0	0	0	0	0	0	0	0	0	0	0	0	8	5	7	14	17	5	13	14	43	31	10	21	k__Bacteria;p__Firmicutes;c__Clostridia;o__Lachnospirales;f__Lachnospiraceae;g__Oribacterium;s__
OTU_976	0	0	0	0	0	0	0	0	0	0	0	0	0	0	0	0	0	0	0	0	0	0	0	0	0	0	0	1	0	0	0	0	0	0	0	0	0	139	0	0	1	0	1	3	0	0	0	0	k__Bacteria;p__Proteobacteria;c__Alphaproteobacteria;o__Rhodobacterales;f__Rhodobacteraceae
OTU_977	3	5	4	1	2	5	10	7	3	2	0	0	0	0	0	0	0	0	0	0	0	0	0	1	2	10	2	2	1	3	29	4	7	6	3	0	5	12	7	8	8	18	3	5	10	26	5	9	k__Bacteria;p__Firmicutes;c__Clostridia;o__Lachnospirales;f__Lachnospiraceae
OTU_978	0	0	0	0	0	0	0	0	0	0	0	0	0	0	0	0	0	0	0	0	0	0	0	0	2	0	1	2	1	1	3	1	46	15	103	17	11	14	14	2	13	84	19	3	10	0	0	0	k__Bacteria;p__Actinobacteriota;c__Actinobacteria;o__Actinomycetales;f__Actinomycetaceae;g__Actinomyces;s__Schaalia_odontolytica
OTU_979	0	0	0	0	0	0	0	0	0	0	0	0	0	0	0	0	0	0	0	0	0	0	0	0	0	0	0	0	0	0	0	0	3	10	1	1	82	0	73	0	16	0	76	0	0	0	0	0	k__Bacteria;p__Bacteroidota;c__Bacteroidia;o__Bacteroidales;f__Rikenellaceae;g__Rikenellaceae_RC9_gut_group;s__Bacteroidia_bacterium_canine_oral_taxon_041
OTU_980	58	50	33	20	14	13	36	35	16	28	13	57	0	1	0	0	0	0	0	0	0	1	0	0	1	0	18	4	0	0	0	1	0	0	1	0	4	3	2	5	7	4	9	4	9	4	3	7	k__Bacteria;p__Firmicutes;c__Clostridia;o__Lachnospirales;f__Lachnospiraceae;g__Howardella;s__
OTU_981	0	0	0	0	0	0	0	0	0	0	0	0	0	0	0	0	0	0	0	0	0	0	0	0	0	0	0	0	0	0	0	0	0	0	0	0	8	32	8	13	9	4	19	10	5	2	12	33	k__Bacteria;p__Firmicutes;c__Bacilli;o__Izemoplasmatales;f__;g__;s__
OTU_982	29	11	23	694	9	126	8	37	14	128	4	16	0	0	0	0	0	0	0	0	0	0	0	0	0	0	0	0	0	0	0	0	0	0	0	0	0	0	1	0	0	0	1	1	0	0	0	0	k__Bacteria;p__Bacteroidota;c__Bacteroidia;o__Bacteroidales;f__Prevotellaceae;g__Prevotella;s__
OTU_983	0	0	0	0	0	0	0	0	0	0	0	0	2	10	27	4	11	13	14	33	49	15	39	5	0	0	0	0	0	0	0	0	0	0	0	0	0	0	0	0	0	0	0	0	0	0	0	0	k__Bacteria;p__Firmicutes;c__Bacilli;o__Izemoplasmatales;f__;g__;s__
OTU_984	0	0	0	0	0	0	0	0	0	0	0	0	24	14	27	31	4	5	12	0	12	54	14	5	0	0	0	0	0	0	0	0	0	0	0	0	0	0	0	0	0	0	0	0	0	0	0	0	k__Bacteria;p__Bacteroidota;c__Bacteroidia;o__Bacteroidales;f__gir-aah93h0;g__;s__
OTU_985	0	0	0	0	0	0	0	0	0	0	0	0	0	0	0	0	0	0	0	0	0	0	0	0	5	0	6	3	6	3	67	6	10	2	4	6	0	0	1	3	4	2	7	7	7	11	4	6	k__Bacteria;p__Firmicutes;c__Clostridia;o__Lachnospirales;f__Lachnospiraceae;g__Marvinbryantia;s__
OTU_986	10	5	4	0	2	2	6	2	1	0	1	4	0	1	0	0	0	0	0	0	0	0	0	0	3	2	1	1	5	4	19	3	6	4	4	0	1	7	0	7	14	10	8	18	12	11	12	11	k__Bacteria;p__Firmicutes;c__Clostridia;o__Lachnospirales;f__Lachnospiraceae;g__[Eubacterium]_hallii_group;s__
OTU_987	0	0	1	0	0	0	2	0	0	0	0	0	0	0	0	0	0	0	0	0	0	0	0	0	0	0	0	0	1	0	0	0	0	0	0	0	2	25	11	11	18	10	22	13	41	14	12	4	k__Bacteria
OTU_988	0	0	0	0	0	0	0	0	0	0	0	0	3	87	100	2	0	5	3	8	1	7	2	3	0	0	0	0	0	0	0	0	0	0	0	0	0	0	0	0	0	0	0	0	0	0	0	0	k__Bacteria;p__unidentified_Bacteria;c__Clostridia;o__;f__;g__;s__
OTU_989	0	0	0	0	0	0	0	0	0	0	0	0	0	0	0	0	0	1	1	0	2	0	1	1	5	14	15	1	23	8	46	5	11	9	9	5	0	0	0	0	0	0	0	0	0	0	0	0	k__Bacteria;p__Firmicutes;c__Clostridia;o__Peptostreptococcales-Tissierellales;f__Anaerovoracaceae;g__[Eubacterium]_brachy_group;s__
OTU_990	0	0	0	0	250	0	0	0	0	0	787	0	0	0	0	0	0	0	0	0	0	0	0	0	0	0	0	0	0	0	0	0	0	0	0	0	0	0	0	1	0	0	0	0	0	0	0	0	k__Bacteria;p__Firmicutes;c__Bacilli;o__Lactobacillales;f__Lactobacillaceae;g__Lactobacillus;s__Lactobacillus_helsingborgensis
OTU_991	7	3	2	1	3	2	7	4	2	0	0	4	0	0	0	0	0	0	0	0	0	0	0	0	19	12	5	1	8	2	19	19	16	3	4	6	62	4	10	5	13	2	9	17	9	7	16	13	k__Bacteria;p__Firmicutes;c__Clostridia;o__Peptostreptococcales-Tissierellales;f__Anaerovoracaceae;g__Mogibacterium;s__
OTU_992	0	0	0	0	0	0	0	0	0	0	0	0	0	0	0	0	0	0	0	0	0	0	0	0	0	0	0	0	0	0	0	0	0	0	0	0	3	6	5	5	3	0	18	4	2	1	3	93	k__Bacteria;p__unidentified_Bacteria;c__Alphaproteobacteria;o__Rhodospirillales;f__;g__;s__
OTU_993	0	0	0	0	0	0	0	0	0	0	0	0	12	43	26	10	24	10	9	14	9	22	14	37	0	0	0	0	0	0	0	0	0	0	0	0	0	0	0	0	0	0	0	0	0	0	0	0	k__Bacteria;p__Firmicutes;c__Clostridia;o__Oscillospirales;f__UCG-010;g__;s__
OTU_994	0	0	0	0	0	0	0	0	0	0	0	0	21	7	6	0	6	8	9	4	26	47	12	12	0	0	0	0	0	0	0	0	0	0	0	0	0	0	0	0	0	0	0	0	0	0	0	0	k__Bacteria;p__unidentified_Bacteria;c__Clostridia;o__Oscillospirales;f__Ruminococcaceae;g__;s__
OTU_995	0	0	0	0	0	0	0	0	0	0	0	0	0	0	0	0	0	0	0	0	0	0	0	0	0	0	0	0	0	0	1	0	0	0	0	0	3	0	0	13	36	72	0	16	2	0	0	0	k__Bacteria;p__Coprothermobacterota;c__Coprothermobacteria;o__Coprothermobacterales;f__Coprothermobacteraceae;g__Coprothermobacter;s__
OTU_996	52	4	78	5	0	5	11	16	0	6	0	21	7	12	1	5	20	8	2	16	6	21	7	3	0	0	0	0	0	0	0	0	0	0	0	0	8	1	0	0	2	0	0	0	0	1	0	5	k__Bacteria;p__unidentified_Bacteria;c__Clostridia;o__Oscillospirales;f__Ruminococcaceae;g__unidentified_Ruminococcaceae;s__Ruminococcus_sp_YE281
OTU_997	0	0	0	0	0	0	0	0	0	0	0	0	0	0	0	0	0	0	0	0	1	0	0	0	26	22	37	17	24	0	0	13	0	0	0	0	1	0	0	3	0	1	0	0	0	0	0	1	k__Bacteria;p__Firmicutes;c__Clostridia;o__Lachnospirales;f__Lachnospiraceae;g__Lachnospiraceae_ND3007_group;s__
OTU_998	0	3	1	0	0	0	1	0	0	0	0	2	0	0	0	0	0	0	1	0	0	0	0	1	2	1	2	1	0	1	3	0	3	1	7	1	13	35	75	30	31	64	31	23	33	12	51	75	k__Bacteria;p__unidentified_Bacteria;c__Clostridia;o__Oscillospirales;f__Ruminococcaceae;g__;s__
OTU_999	0	0	0	0	0	0	0	0	0	0	0	0	40	11	12	10	8	5	9	9	14	10	3	18	0	0	0	0	0	0	0	0	0	0	0	0	0	0	0	0	0	0	0	0	0	0	0	0	k__Bacteria
OTU_1000	0	0	0	0	0	0	0	0	0	0	0	0	43	8	5	6	32	25	12	30	8	4	10	11	0	0	0	0	0	0	0	0	0	0	0	0	0	0	0	0	0	0	0	0	0	0	0	0	k__Bacteria;p__Firmicutes;c__Clostridia;o__Clostridia_vadinBB60_group;f__;g__;s__
OTU_1001	0	0	0	0	0	0	0	0	0	0	0	0	56	79	64	54	49	33	46	31	72	62	56	74	0	0	0	0	0	0	0	0	0	0	0	0	0	0	0	0	0	0	0	0	0	0	0	0	k__Bacteria;p__Firmicutes;c__Clostridia;o__Oscillospirales;f__UCG-010;g__;s__
OTU_1002	0	0	0	0	0	0	0	0	0	0	0	0	0	0	0	0	0	0	0	0	0	0	0	0	0	0	0	0	0	0	0	0	0	1	0	0	0	0	0	0	1	0	128	0	0	0	0	0	k__Bacteria;p__Proteobacteria;c__Gammaproteobacteria;o__Pasteurellales;f__Pasteurellaceae;g__Aggregatibacter;s__Aggregatibacter_actinomycetemcomitans
OTU_1003	0	0	1	0	0	0	0	0	0	0	0	0	0	0	0	0	0	0	0	0	0	0	0	0	0	0	0	0	0	0	0	0	0	0	0	0	80	3	7	27	4	4	11	16	12	5	7	8	k__Bacteria;p__Bacteroidota;c__Bacteroidia;o__Bacteroidales;f__Prevotellaceae
OTU_1004	0	0	0	0	0	0	0	0	0	0	0	0	0	0	0	0	0	0	0	0	0	0	0	0	17	57	5	15	5	10	5	38	6	12	11	2	0	0	0	0	0	0	0	0	0	0	0	0	k__Bacteria;p__Firmicutes;c__Clostridia;o__Lachnospirales;f__Lachnospiraceae
OTU_1005	0	0	0	0	0	0	0	0	0	0	0	0	17	49	113	97	17	100	11	221	20	14	8	13	0	0	0	0	0	0	0	0	0	0	0	0	0	0	0	0	0	0	0	0	0	0	0	0	k__Bacteria;p__Bacteroidota;c__Bacteroidia;o__Bacteroidales;f__Rikenellaceae;g__Alistipes;s__
OTU_1006	0	0	0	0	0	0	0	0	0	0	0	0	0	0	0	0	0	0	0	0	0	0	0	0	0	0	0	0	0	0	0	0	0	1	0	0	37	89	11	12	12	10	55	11	57	4	9	23	k__Bacteria;p__Bacteroidota;c__Bacteroidia;o__Bacteroidales;f__Prevotellaceae;g__Prevotellaceae_UCG-004;s__
OTU_1007	0	0	0	0	84	0	0	0	0	0	148	0	0	0	0	0	0	0	0	0	0	0	0	0	0	0	0	0	0	0	0	0	0	0	0	0	0	0	0	0	0	0	0	0	0	0	0	0	k__Bacteria;p__Proteobacteria;c__Alphaproteobacteria;o__Acetobacterales;f__Acetobacteraceae;g__Commensalibacter;s__Commensalibacter_sp_AMU001
OTU_1008	0	0	0	0	0	0	0	0	0	0	0	0	22	15	42	17	34	40	17	27	17	22	12	28	0	3	1	1	3	1	0	1	1	0	3	1	1	7	13	14	11	9	7	35	24	20	18	19	k__Bacteria;p__Firmicutes;c__Clostridia;o__Oscillospirales;f__Oscillospiraceae;g__Papillibacter;s__
OTU_1009	8	22	8	1	41	4	19	24	64	29	17	17	0	0	0	0	0	0	0	0	0	0	0	0	0	0	0	0	0	0	0	0	0	0	0	0	0	0	0	2	0	1	0	0	0	0	1	0	k__Bacteria;p__Firmicutes;c__Negativicutes;o__Veillonellales-Selenomonadales;f__Selenomonadaceae;g__Selenomonas
OTU_1010	0	0	0	0	0	0	0	0	0	0	0	0	0	0	0	0	0	0	0	0	0	0	0	0	0	0	0	0	0	0	0	0	3	16	0	0	19	2	30	0	13	0	37	0	0	0	0	0	k__Bacteria;p__unidentified_Bacteria;c__Clostridia;o__Peptostreptococcales-Tissierellales;f__Anaerovoracaceae;g__;s__
OTU_1011	206	2	2	0	0	2	0	288	0	2	0	0	0	0	1	0	0	0	0	0	0	0	0	0	1	3	2	1	1	2	7	0	9	2	7	1	0	13	2	7	2	6	2	1	0	0	1	1	k__Bacteria;p__Firmicutes;c__Bacilli;o__Staphylococcales;f__Staphylococcaceae;g__Staphylococcus;s__Staphylococcus_caprae
OTU_1012	0	0	0	0	0	0	0	0	1	0	0	0	0	0	0	0	0	0	0	0	0	0	0	0	0	0	0	0	0	0	0	0	0	0	0	0	5	1	1	5	6	3	0	3	2	3	6	108	k__Bacteria;p__Bacteroidota;c__Bacteroidia;o__Bacteroidales;f__Muribaculaceae;g__;s__
OTU_1013	11	28	60	86	13	140	12	15	47	25	20	98	3	5	7	1	2	2	7	14	9	6	10	13	0	0	0	0	0	0	0	0	0	0	0	0	3	9	4	3	2	4	9	7	10	2	9	7	k__Bacteria;p__Firmicutes;c__Clostridia;o__Clostridia_UCG-014;f__;g__;s__
OTU_1014	0	0	0	0	0	0	0	0	0	0	0	0	33	23	36	18	41	23	30	50	27	10	26	59	2	3	2	2	4	1	11	0	10	0	10	0	0	0	0	0	0	0	0	0	0	0	0	0	k__Bacteria;p__Firmicutes;c__Clostridia;o__Oscillospirales;f__Butyricicoccaceae;g__UCG-009;s__
OTU_1015	0	0	0	0	240	0	0	0	0	0	382	0	0	0	0	0	0	0	0	0	0	0	0	0	0	0	0	0	0	0	0	0	1	0	4	0	0	0	0	0	0	0	0	1	0	0	0	0	k__Bacteria;p__Proteobacteria;c__Gammaproteobacteria;o__Orbales;f__Orbaceae;g__Gilliamella
OTU_1016	0	0	0	0	0	0	0	0	0	0	0	0	25	53	49	15	25	27	29	20	23	19	25	18	0	0	0	0	0	0	0	0	0	0	0	0	0	0	0	0	0	0	0	0	0	0	0	0	k__Bacteria;p__Firmicutes;c__Clostridia;o__Oscillospirales
OTU_1017	1	0	0	0	1	0	0	0	0	0	0	0	0	0	0	0	0	0	0	0	0	0	0	0	0	0	0	0	0	0	0	0	0	0	0	0	19	2	5	18	14	27	8	3	52	9	8	7	k__Bacteria;p__Bacteroidota;c__Bacteroidia;o__Bacteroidales;f__Prevotellaceae;g__Prevotella
OTU_1018	0	0	0	0	0	0	0	0	0	0	0	0	0	0	0	0	0	0	0	0	0	0	0	0	0	0	0	0	0	0	0	0	0	0	0	0	0	0	0	8	28	61	0	41	1	0	0	1	k__Bacteria;p__Synergistota;c__Synergistia;o__Synergistales;f__Synergistaceae;g__Aminobacterium;s__
OTU_1019	0	0	0	0	0	0	0	0	0	0	0	0	2	41	1	17	17	23	32	11	16	1	9	3	0	0	0	0	0	0	0	0	0	0	0	0	0	0	0	0	0	0	0	0	0	0	0	0	k__Bacteria;p__Spirochaetota;c__Spirochaetia;o__Spirochaetales;f__Spirochaetaceae;g__Treponema;s__
OTU_1020	0	0	0	0	0	0	0	0	0	0	0	0	139	113	107	78	144	80	70	85	85	81	61	118	0	0	1	0	0	0	0	0	0	0	0	0	0	0	0	0	0	0	0	0	0	0	0	0	k__Bacteria;p__Firmicutes;c__Clostridia;o__Oscillospirales;f__UCG-010;g__;s__
OTU_1021	0	0	0	0	1	0	0	0	0	0	0	0	0	0	0	0	0	0	0	0	0	0	0	0	0	0	0	0	0	0	0	0	0	0	0	0	10	33	14	11	13	28	31	13	14	14	16	32	k__Bacteria;p__Firmicutes;c__Clostridia;o__Oscillospirales;f__UCG-010;g__;s__
OTU_1022	4	5	12	5	96	45	7	8	36	18	15	86	0	0	0	0	0	0	0	0	0	0	0	0	0	0	0	0	0	0	0	0	0	0	0	0	0	0	0	0	0	0	0	0	0	0	0	0	k__Bacteria;p__Firmicutes;c__Clostridia;o__Clostridia_UCG-014;f__;g__;s__
OTU_1023	3	6	7	197	0	0	3	1	2	4	0	1	0	0	0	0	0	0	0	0	0	0	0	0	0	0	0	0	0	0	0	0	0	0	0	0	0	0	0	0	2	0	0	0	0	0	0	0	k__Bacteria;p__Bacteroidota;c__Bacteroidia;o__Bacteroidales;f__Prevotellaceae;g__Prevotella
OTU_1024	8	5	32	1	0	1	22	15	38	8	2	3	1	0	5	1	1	2	4	4	10	3	4	0	0	0	0	0	0	0	0	0	0	0	0	0	0	0	0	0	0	0	0	0	0	0	0	0	k__Bacteria;p__Firmicutes;c__Clostridia;o__Clostridia_UCG-014;f__;g__;s__
OTU_1025	22	22	11	21	1	2	27	4	8	8	0	14	1	1	0	0	0	1	0	2	2	0	0	2	0	1	0	1	2	2	6	0	0	2	1	0	3	11	9	12	10	10	13	4	26	14	7	32	k__Bacteria;p__Firmicutes;c__Clostridia;o__Lachnospirales;f__Defluviitaleaceae;g__Defluviitaleaceae_UCG-011;s__
OTU_1026	0	0	0	0	0	0	0	0	0	0	0	0	1	0	0	0	0	0	0	0	0	0	0	0	0	0	0	0	0	0	1	0	0	0	0	0	54	16	14	39	10	16	15	25	21	4	10	72	k__Bacteria;p__Firmicutes;c__Clostridia;o__Clostridia_UCG-014;f__;g__;s__
OTU_1027	0	6	6	0	21	60	12	2	74	3	0	2	0	0	0	0	0	0	0	0	0	0	0	0	0	0	0	0	0	0	0	0	0	0	0	0	0	2	0	1	0	3	3	3	1	0	5	34	k__Archaea;p__unidentified_Archaea;c__Thermoplasmata;o__Methanomassiliicoccales;f__Methanomethylophilaceae;g__;s__
OTU_1028	0	0	0	0	0	0	0	0	0	0	0	0	0	0	0	0	0	0	0	0	0	0	0	0	0	0	0	0	0	0	0	0	0	0	0	0	1	32	4	4	2	40	11	19	7	25	8	6	k__Bacteria;p__Bacteroidota;c__Bacteroidia;o__Bacteroidales;f__Rikenellaceae;g__Rikenellaceae_RC9_gut_group;s__
OTU_1029	0	0	0	0	0	0	0	0	0	0	0	0	0	0	0	0	0	0	0	0	0	0	0	0	0	0	0	0	0	0	1	0	0	1	0	1	51	22	10	34	14	9	15	22	34	43	8	39	k__Bacteria;p__Firmicutes;c__Clostridia;o__Oscillospirales;f__Ruminococcaceae;g__Ruminococcus
OTU_1030	0	0	0	0	0	0	0	0	0	0	0	0	0	0	0	0	0	0	0	0	0	0	0	0	0	0	0	0	0	0	0	0	0	0	0	0	7	6	8	16	13	7	7	35	49	3	12	8	k__Bacteria;p__Bacteroidota;c__Bacteroidia;o__Bacteroidales;f__Rikenellaceae;g__Rikenellaceae_RC9_gut_group;s__
OTU_1031	0	0	0	0	0	0	0	0	0	0	0	0	0	0	0	0	0	0	0	0	0	0	0	0	0	0	0	1	0	0	5	1	1	0	1	0	5	22	19	8	10	6	26	20	59	6	12	16	k__Bacteria;p__Firmicutes;c__Bacilli;o__Erysipelotrichales;f__Erysipelotrichaceae;g__[Anaerorhabdus]_furcosa_group;s__
OTU_1032	8	5	3	8	0	0	13	6	8	7	3	7	1	0	0	1	0	0	0	0	0	0	1	0	1	0	1	2	8	3	6	3	1	2	15	1	6	11	11	7	84	9	15	8	11	6	17	6	k__Bacteria;p__Firmicutes;c__Bacilli;o__Erysipelotrichales;f__Erysipelotrichaceae;g__Solobacterium;s__Erysipelotrichaceae_bacterium_NK3D112
OTU_1033	0	0	0	0	0	0	0	0	0	0	0	0	0	0	0	0	0	0	0	0	0	0	0	0	0	0	0	0	0	0	0	0	0	0	0	0	7	9	3	8	6	8	18	51	30	1	4	29	k__Bacteria;p__Firmicutes;c__Clostridia;o__Clostridia_vadinBB60_group;f__;g__;s__
OTU_1034	0	0	0	0	0	0	0	0	0	0	0	0	0	0	0	0	0	0	0	0	0	0	0	0	0	1	0	3	1	0	8	1	7	1	0	0	2	0	3	12	1	14	16	24	25	75	15	4	k__Bacteria;p__Firmicutes;c__Clostridia;o__Christensenellales;f__Christensenellaceae;g__Christensenellaceae_R-7_group;s__
OTU_1035	14	144	38	31	6	41	14	44	41	11	4	32	20	18	28	27	25	26	34	48	6	13	26	10	0	0	0	0	0	0	0	0	0	0	1	0	4	6	4	6	2	0	7	7	3	3	3	13	k__Bacteria;p__Firmicutes;c__Clostridia;o__Clostridia_UCG-014;f__;g__;s__
OTU_1036	0	0	0	0	0	0	0	0	0	0	0	0	0	0	0	0	0	0	0	0	0	0	0	0	0	0	1	0	0	0	0	0	0	0	4	1	7	0	1	1	13	40	1	70	2	0	0	1	k__Bacteria;p__unidentified_Bacteria;c__Bacteroidia;o__Bacteroidales;f__Rikenellaceae
OTU_1037	1	0	0	0	154	2	0	0	0	0	184	0	0	0	0	0	0	0	0	0	0	0	0	0	0	0	0	0	0	0	0	0	0	0	0	0	0	0	3	2	0	0	0	0	0	0	0	0	k__Bacteria;p__Actinobacteriota;c__Actinobacteria;o__Corynebacteriales;f__Mycobacteriaceae;g__Mycobacterium;s__
OTU_1038	4	3	5	1	0	12	3	0	1	0	0	2	0	0	0	0	0	0	0	0	0	0	0	0	0	0	0	0	0	0	0	0	0	0	0	0	4	6	9	27	10	15	7	9	15	41	7	13	k__Bacteria;p__Firmicutes;c__Clostridia;o__Lachnospirales;f__Lachnospiraceae
OTU_1039	0	0	0	0	0	0	0	0	0	0	0	0	59	26	36	76	8	20	2	9	0	99	5	4	0	0	0	0	0	0	0	0	0	0	0	0	0	0	0	0	0	0	0	0	0	0	0	0	k__Bacteria;p__Bacteroidota;c__Bacteroidia;o__Bacteroidales;f__Prevotellaceae;g__Prevotellaceae_UCG-004;s__
OTU_1040	87	20	25	7	15	22	5	3	7	80	0	1	0	0	0	0	0	0	0	0	0	0	0	0	0	0	0	0	0	0	0	0	0	0	0	0	0	0	0	0	0	0	0	0	0	0	0	0	k__Bacteria;p__Bacteroidota;c__Bacteroidia;o__Bacteroidales;f__Bacteroidales_RF16_group;g__;s__
OTU_1041	0	0	0	0	0	0	0	0	0	0	0	0	0	0	0	0	0	0	0	0	0	0	0	0	80	14	74	88	56	59	55	12	66	22	44	23	0	0	1	17	0	0	0	0	0	0	0	0	k__Bacteria
OTU_1042	0	0	1	1	0	0	0	0	1	2	0	1	0	0	0	0	0	0	0	0	0	0	0	0	2	3	0	0	2	2	24	3	3	3	7	3	4	6	6	10	7	6	36	11	61	11	3	22	k__Bacteria;p__Firmicutes;c__Bacilli;o__RF39
OTU_1043	0	0	0	0	0	0	0	0	0	0	0	0	0	0	0	0	0	0	0	0	0	0	0	0	12	12	7	8	14	12	24	9	5	28	75	18	0	0	0	0	0	0	0	0	0	0	0	0	k__Bacteria;p__Firmicutes;c__Clostridia;o__Clostridia_UCG-014;f__;g__;s__
OTU_1044	0	0	0	0	0	0	0	0	0	0	0	0	0	0	0	0	0	0	0	0	0	0	0	0	50	0	1	0	0	0	0	0	0	0	0	0	4	7	3	10	6	6	10	9	11	1	3	17	k__Bacteria;p__Firmicutes;c__Negativicutes;o__Veillonellales-Selenomonadales;f__Veillonellaceae;g__Megasphaera;s__Veillonellaceae_bacterium_KA00182
OTU_1045	0	0	0	0	0	0	0	0	0	0	0	0	0	0	0	0	0	0	0	0	0	0	0	0	0	0	0	0	0	0	0	0	0	0	0	0	0	119	5	26	2	19	15	43	2	6	6	1	k__Bacteria;p__Bacteroidota;c__Bacteroidia;o__Bacteroidales;f__Prevotellaceae;g__Prevotella;s__
OTU_1046	0	0	0	0	0	0	0	0	0	0	0	0	111	196	86	15	66	32	17	40	75	54	25	84	0	0	0	0	0	0	0	0	0	0	0	0	0	0	0	0	0	0	0	0	0	0	0	0	k__Bacteria;p__Firmicutes;c__Clostridia;o__Oscillospirales;f__UCG-010;g__;s__
OTU_1047	0	0	0	0	0	0	0	0	0	0	1	1	5758	333	327	370	82	325	274	46	191	254	113	68	0	0	0	0	0	0	0	0	0	0	0	0	0	0	0	0	0	1	0	0	0	0	0	0	k__Bacteria;p__Proteobacteria;c__Gammaproteobacteria;o__Aeromonadales;f__Succinivibrionaceae;g__Succinivibrio;s__
OTU_1048	0	0	0	2	0	0	0	7	2	0	2	0	6	17	21	14	25	20	3	5	6	13	17	7	0	0	0	0	0	0	0	0	0	0	0	0	0	8	1	3	3	3	6	8	1	0	2	5	k__Bacteria;p__Firmicutes;c__Clostridia;o__Lachnospirales;f__Lachnospiraceae
OTU_1049	40	6	29	129	16	32	4	14	18	8	70	5	0	0	0	0	0	0	0	0	0	0	0	0	0	0	0	0	0	0	0	0	0	0	0	0	0	0	0	0	0	1	0	0	0	0	0	0	k__Bacteria;p__Bacteroidota;c__Bacteroidia;o__Bacteroidales;f__Prevotellaceae;g__Prevotella
OTU_1050	0	0	0	0	0	0	0	0	0	0	0	0	0	0	0	0	0	0	0	0	0	0	0	0	0	0	0	0	0	0	0	0	0	0	0	0	84	4	0	7	4	4	11	3	3	3	5	3	k__Bacteria;p__Verrucomicrobiota;c__Verrucomicrobiae;o__LD1-PB3;f__;g__;s__
OTU_1051	0	0	0	0	0	0	0	0	0	0	0	0	9	7	15	8	24	21	32	18	12	16	8	18	0	0	0	0	0	0	0	0	0	0	0	0	0	0	0	0	0	0	0	0	0	0	0	0	k__Bacteria;p__Firmicutes;c__Clostridia;o__Oscillospirales;f__[Eubacterium]_coprostanoligenes_group;g__;s__
OTU_1052	0	0	0	0	0	0	0	0	0	0	0	0	0	0	0	0	0	0	0	0	0	0	0	0	0	0	0	0	0	0	0	0	45	61	1	0	0	3	8	0	0	0	0	0	1	0	0	0	k__Bacteria;p__Bacteroidota;c__Bacteroidia;o__Bacteroidales;f__Prevotellaceae;g__Alloprevotella
OTU_1053	0	0	0	0	1	0	0	0	0	0	0	0	0	0	0	0	0	0	0	0	0	0	0	0	5	0	1	1	0	0	1	1	48	75	84	1	3	3	0	0	3	0	3	0	1	0	0	1	k__Bacteria;p__Bacteroidota;c__Bacteroidia;o__Bacteroidales;f__Prevotellaceae;g__Alloprevotella;s__Prevotella_sp
OTU_1054	0	0	0	0	0	0	0	0	0	0	0	0	0	0	0	0	0	0	0	0	0	0	0	0	4	9	9	11	14	64	26	6	78	15	10	8	0	0	0	0	0	0	0	0	0	0	0	0	k__Bacteria;p__Firmicutes;c__Clostridia;o__Lachnospirales;f__Lachnospiraceae
OTU_1055	0	0	0	0	0	0	0	0	0	0	0	0	28	12	21	7	11	12	15	12	8	19	17	16	0	0	0	0	0	0	0	0	0	0	0	0	0	0	0	0	0	0	0	0	0	0	0	0	k__Bacteria
OTU_1056	0	0	0	0	0	1	0	0	0	0	0	0	0	0	0	0	0	0	0	0	0	0	0	0	0	0	0	0	0	0	0	0	0	0	0	0	2	4	6	20	5	2	7	4	4	2	68	32	k__Bacteria;p__Bacteroidota;c__Bacteroidia;o__Bacteroidales;f__Rikenellaceae;g__Rikenellaceae_RC9_gut_group;s__
OTU_1057	0	0	0	0	0	0	0	0	0	0	0	0	0	0	0	0	0	0	0	0	0	0	0	0	0	0	0	0	0	0	0	0	0	0	0	0	4	0	0	1	21	44	3	102	7	0	0	0	k__Bacteria;p__Bacteroidota;c__Bacteroidia;o__Sphingobacteriales;f__Lentimicrobiaceae;g__Lentimicrobium
OTU_1058	0	0	3	3	6	213	1	3	16	27	4	2	0	0	0	0	0	0	0	0	0	0	0	0	0	0	0	0	0	0	0	0	0	0	0	0	0	0	0	0	0	0	0	0	0	0	0	0	k__Bacteria;p__Firmicutes;c__Negativicutes;o__Veillonellales-Selenomonadales;f__Selenomonadaceae;g__Quinella;s__
OTU_1059	0	0	0	0	0	0	0	0	0	0	0	0	0	0	0	0	0	0	0	0	0	0	0	0	0	0	0	0	0	0	0	1	35	44	80	0	1	0	0	0	0	0	0	0	0	0	0	0	k__Bacteria;p__Bacteroidota;c__Bacteroidia;o__Bacteroidales;f__Prevotellaceae;g__Prevotella;s__Prevotella_nanceiensis
OTU_1060	0	0	0	0	0	0	0	0	0	0	0	0	0	0	0	0	0	0	0	0	0	0	0	0	0	0	0	0	0	0	0	0	0	0	0	0	11	9	5	5	13	4	76	6	10	3	5	11	k__Bacteria;p__Firmicutes;c__Clostridia;o__Clostridia_UCG-014;f__;g__;s__
OTU_1061	0	0	0	0	0	0	0	0	0	0	0	0	11	14	32	11	47	23	21	17	14	12	14	14	0	0	0	0	4	0	0	0	0	0	0	0	0	0	0	0	0	0	0	0	0	0	0	0	k__Bacteria;p__Firmicutes;c__Clostridia;o__Peptostreptococcales-Tissierellales;f__Anaerovoracaceae;g__Family_XIII_AD3011_group;s__
OTU_1062	0	0	0	0	0	0	0	0	0	0	0	0	0	0	0	0	0	0	0	0	0	0	0	0	0	0	0	0	0	0	0	0	1	0	0	0	4	8	16	2	16	23	72	13	6	4	6	8	k__Bacteria;p__Firmicutes;c__Bacilli;o__RF39;f__;g__;s__
OTU_1063	0	0	0	0	0	0	0	0	0	0	0	0	11	22	26	8	5	26	4	6	7	27	13	42	0	0	0	0	0	0	0	0	0	0	0	0	0	0	0	0	0	0	0	0	0	0	0	0	k__Bacteria;p__Firmicutes;c__Clostridia;o__Oscillospirales;f__UCG-010;g__;s__
OTU_1064	0	0	0	0	0	0	0	0	0	0	0	0	78	61	85	24	25	36	11	26	23	20	34	43	2	0	1	4	2	1	0	1	1	0	1	1	0	0	0	0	0	0	0	0	0	0	0	0	k__Bacteria;p__Firmicutes;c__Clostridia;o__Oscillospirales;f__Oscillospiraceae;g__Oscillospira;s__
OTU_1065	0	0	0	0	0	0	0	0	0	0	0	0	0	0	0	0	0	0	0	0	0	0	0	0	0	0	0	0	0	0	0	0	0	0	0	0	114	0	0	0	0	0	0	0	0	0	0	0	k__Bacteria;p__Elusimicrobiota;c__Endomicrobia;o__Endomicrobiales;f__Endomicrobiaceae;g__Endomicrobium;s__
OTU_1066	0	0	0	0	0	0	0	0	0	0	0	0	23	27	29	106	58	60	12	53	167	26	61	97	0	0	2	0	0	0	0	0	0	0	0	0	0	0	0	0	0	0	0	0	0	0	0	0	k__Bacteria;p__Bacteroidota;c__Bacteroidia;o__Bacteroidales;f__Rikenellaceae;g__Rikenellaceae_RC9_gut_group;s__
OTU_1067	0	0	0	0	0	0	0	0	0	0	0	0	0	0	0	0	0	0	0	0	0	0	0	0	0	0	0	0	0	0	0	0	3	3	8	5	7	15	6	0	8	37	54	2	7	1	0	0	k__Bacteria;p__Proteobacteria;c__Gammaproteobacteria;o__Burkholderiales;f__Neisseriaceae;g__Kingella;s__
OTU_1068	2	0	1	2	0	0	0	1	0	2	0	0	0	0	0	0	0	0	0	1	0	0	0	0	0	0	0	0	0	0	0	0	0	0	0	0	5	17	13	17	10	13	11	17	14	12	12	17	k__Bacteria;p__Firmicutes;c__Clostridia;o__Lachnospirales;f__Lachnospiraceae;g__Lachnospiraceae_UCG-010;s__
OTU_1069	3	2	2	5	95	21	0	20	3	2	12	3	0	0	0	0	0	0	0	0	0	0	0	0	0	0	0	0	0	0	0	0	0	0	0	0	0	0	0	0	0	0	0	0	0	0	0	0	k__Bacteria;p__unidentified_Bacteria;c__Clostridia;o__Oscillospirales;f__Ruminococcaceae;g__;s__
OTU_1070	0	0	0	0	0	0	0	0	0	0	0	0	0	0	0	0	0	0	0	0	0	0	0	0	0	0	0	0	0	0	0	0	0	0	0	0	41	13	2	0	3	21	18	1	10	11	12	9	k__Bacteria;p__Firmicutes;c__Clostridia;o__Oscillospirales;f__[Eubacterium]_coprostanoligenes_group;g__;s__
OTU_1071	0	0	0	0	0	0	0	0	0	0	0	0	0	0	0	0	0	0	0	0	0	0	0	0	0	0	0	0	0	0	0	0	0	0	0	0	4	30	3	3	4	94	10	11	3	8	6	10	k__Bacteria;p__Bacteroidota;c__Bacteroidia;o__Bacteroidales;f__Rikenellaceae;g__Rikenellaceae_RC9_gut_group;s__
OTU_1072	0	0	0	0	0	2	0	0	0	0	0	0	0	0	0	0	0	0	0	0	0	0	0	0	0	0	0	0	0	0	1	0	0	0	0	0	5	8	7	15	14	2	31	4	181	1	4	9	k__Bacteria;p__Synergistota;c__Synergistia;o__Synergistales;f__Synergistaceae;g__Fretibacterium
OTU_1073	0	0	93	0	83	0	1	1	0	1	12	0	0	0	0	0	0	0	0	0	0	0	0	0	0	0	0	0	0	0	0	0	0	0	0	0	0	0	0	0	0	0	0	0	0	0	0	0	k__Bacteria;p__Bacteroidota;c__Bacteroidia;o__Bacteroidales;f__Prevotellaceae;g__Prevotellaceae_UCG-001;s__
OTU_1074	0	0	0	0	0	0	0	0	0	0	0	0	0	0	0	0	0	0	0	0	0	0	0	0	0	0	5	2	7	1	0	46	107	0	2	0	0	0	0	1	0	0	0	0	0	0	0	0	k__Bacteria;p__Cyanobacteria;c__Vampirivibrionia;o__Gastranaerophilales;f__;g__;s__
OTU_1075	0	0	0	0	0	0	0	0	0	0	0	0	0	0	0	0	0	0	0	0	0	0	0	0	1	2	5	0	4	3	25	0	1	4	4	6	4	3	2	6	3	8	48	5	8	1	3	30	k__Bacteria;p__Firmicutes;c__Bacilli;o__RF39;f__;g__;s__
OTU_1076	0	0	0	0	0	0	0	0	0	0	0	0	0	0	0	0	0	0	0	0	0	0	0	0	0	0	0	0	0	0	0	0	0	0	0	0	2	0	1	1	124	1	2	1	1	0	1	11	k__Bacteria;p__Bacteroidota;c__Bacteroidia;o__Bacteroidales;f__Prevotellaceae;g__Prevotella;s__
OTU_1077	0	0	0	0	0	0	2	0	0	0	0	0	0	0	0	0	0	0	0	0	0	0	0	0	0	0	0	0	0	0	0	0	0	0	0	0	9	37	6	17	64	10	11	19	33	24	17	6	k__Bacteria;p__Firmicutes;c__Clostridia;o__Oscillospirales;f__UCG-010;g__;s__
OTU_1078	0	0	0	0	0	0	0	0	0	0	0	0	0	0	0	0	0	0	0	0	0	0	0	0	0	0	0	0	0	0	0	0	0	0	0	0	4	50	3	10	1	16	12	4	5	6	3	50	k__Bacteria;p__Bacteroidota;c__Bacteroidia;o__Bacteroidales;f__F082;g__;s__
OTU_1079	0	0	0	0	0	0	0	0	0	0	0	0	0	0	0	0	0	0	0	0	0	0	0	0	1	0	0	0	0	0	0	0	3	2	1	4	69	4	4	0	10	0	27	3	24	0	0	0	k__Bacteria;p__Spirochaetota;c__Spirochaetia;o__Spirochaetales;f__Spirochaetaceae;g__Treponema;s__Treponema_socranskii
OTU_1080	0	0	0	0	0	0	0	0	0	0	0	0	22	9	11	5	7	60	7	0	0	11	13	7	0	0	0	0	0	0	0	0	0	0	0	0	0	0	0	0	0	0	0	0	0	0	0	0	k__Bacteria;p__Myxococcota;c__Myxococcia;o__Myxococcales;f__Myxococcaceae
OTU_1081	13	65	16	16	10	10	8	0	14	4	10	5	0	2	0	0	0	0	0	0	0	0	0	0	0	0	0	0	0	0	0	0	0	0	0	0	3	13	6	6	7	29	5	36	3	11	6	6	k__Bacteria;p__Bacteroidota;c__Bacteroidia;o__Bacteroidales;f__Bacteroidales_RF16_group;g__;s__
OTU_1082	0	0	0	0	0	0	0	0	0	0	0	0	0	0	0	0	0	0	0	0	0	0	0	0	0	0	0	0	0	0	0	0	0	0	0	0	25	55	1	11	9	26	3	4	6	56	3	1	k__Bacteria;p__Firmicutes;c__Clostridia;o__Lachnospirales;f__Lachnospiraceae;g__Lachnospiraceae_NK4A136_group
OTU_1083	0	0	0	0	0	0	0	0	0	2	0	0	0	0	0	0	0	0	0	0	0	0	0	0	0	0	0	0	0	0	0	0	0	0	0	0	2	1	19	25	4	2	9	6	6	3	13	23	k__Bacteria
OTU_1084	13	6	15	9	6	19	36	12	4	3	8	52	1	1	0	0	0	0	0	2	1	0	1	0	0	2	0	0	5	1	4	2	1	0	1	0	2	1	11	5	6	2	9	6	9	4	8	2	k__Bacteria;p__Firmicutes;c__Clostridia;o__Lachnospirales;f__Lachnospiraceae;g__Coprococcus
OTU_1085	0	0	0	0	0	0	0	0	0	0	0	0	0	0	0	0	0	0	0	0	0	0	0	0	0	0	0	0	0	0	0	0	1	0	0	0	125	0	0	0	0	0	1	0	2	0	0	1	k__Bacteria;p__Cyanobacteria;c__Vampirivibrionia;o__Gastranaerophilales;f__;g__;s__
OTU_1086	0	0	0	0	0	0	0	0	0	0	0	0	9	8	14	1	22	8	0	11	1	96	1	7	0	0	0	0	0	0	0	0	0	0	0	0	0	0	0	0	0	0	0	0	0	0	0	0	k__Bacteria;p__Firmicutes;c__Clostridia;o__Oscillospirales;f__Ruminococcaceae;g__CAG-352;s__
OTU_1087	0	0	0	0	0	0	0	0	0	0	0	0	0	0	0	0	0	0	0	0	0	0	0	0	0	0	0	0	0	0	0	0	0	0	0	0	3	6	21	50	16	10	11	6	7	1	33	9	k__Bacteria;p__Bacteroidota;c__Bacteroidia;o__Bacteroidales;f__Prevotellaceae;g__Prevotellaceae_UCG-003;s__
OTU_1088	0	0	0	0	0	0	0	0	0	0	0	0	0	0	0	0	0	0	0	0	0	0	0	0	0	0	0	0	0	0	0	0	0	0	1	0	3	0	1	1	24	38	2	43	2	0	1	0	k__Bacteria;p__Firmicutes;c__Clostridia;o__Peptostreptococcales-Tissierellales;f__unidentified_Peptostreptococcales-Tissierellales;g__Soehngenia;s__
OTU_1089	3	4	1	2	5	3	0	1	1	0	1	1	0	0	0	0	0	0	0	0	0	0	0	0	0	0	0	0	1	0	0	0	0	0	0	0	43	12	56	54	9	15	49	19	21	3	14	99	k__Bacteria;p__Fibrobacterota;c__Fibrobacteria;o__Fibrobacterales;f__Fibrobacteraceae;g__Fibrobacter;s__Fibrobacter_succinogenes
OTU_1090	0	0	0	0	0	0	0	0	0	0	1	0	0	0	0	0	0	0	0	0	0	0	0	0	0	0	0	0	0	0	0	0	0	0	0	0	96	119	122	130	118	76	120	164	159	227	173	220	k__Bacteria;p__Firmicutes;c__Clostridia;o__Oscillospirales;f__Oscillospiraceae;g__Papillibacter;s__
OTU_1091	8	4	27	37	8	2	62	8	53	4	24	15	0	0	0	0	0	0	0	0	0	0	0	0	0	0	0	0	0	0	0	0	0	0	0	0	0	0	0	0	0	0	0	0	0	0	0	0	k__Bacteria;p__Bacteroidota;c__Bacteroidia;o__Bacteroidales;f__Prevotellaceae;g__Prevotella;s__
OTU_1092	0	0	0	0	0	1	0	0	0	0	0	0	0	0	0	0	0	0	0	0	0	0	0	0	0	0	0	0	0	0	0	0	0	0	0	0	6	8	22	7	151	8	20	6	3	1	5	11	k__Bacteria;p__Bacteroidota;c__Bacteroidia;o__Bacteroidales;f__Prevotellaceae;g__Prevotellaceae_UCG-003;s__
OTU_1093	0	0	0	0	0	0	0	0	0	0	7	0	0	0	0	0	0	0	0	0	0	0	0	0	0	0	0	0	0	0	0	0	5	3	5	14	11	24	2	2	6	9	10	43	42	0	0	0	k__Bacteria;p__Fusobacteriota;c__Fusobacteriia;o__Fusobacteriales;f__Leptotrichiaceae;g__Leptotrichia
OTU_1094	0	0	0	0	0	0	0	0	0	0	0	0	20	25	48	26	56	10	19	23	48	12	16	12	0	0	0	0	0	0	0	0	0	0	0	0	0	0	0	0	0	0	0	0	0	0	0	0	k__Bacteria;p__Bacteroidota;c__Bacteroidia;o__Bacteroidales;f__Rikenellaceae;g__dgA-11_gut_group;s__
OTU_1095	2	1	1	0	0	0	6	0	0	2	0	0	2	0	0	0	1	0	3	1	0	0	0	3	2	6	1	3	3	2	4	8	1	0	7	3	8	7	7	7	12	3	7	4	6	19	6	5	k__Bacteria;p__Firmicutes;c__Clostridia;o__Eubacteriales;f__Anaerofustaceae;g__Anaerofustis;s__
OTU_1096	0	0	0	0	0	0	0	0	0	0	0	0	37	33	45	12	42	17	32	8	19	44	37	39	0	0	0	0	0	0	0	0	0	0	0	0	0	0	0	0	0	0	0	0	0	0	0	0	k__Bacteria;p__Firmicutes;c__Clostridia;o__Oscillospirales;f__UCG-010;g__;s__
OTU_1097	0	0	0	0	0	0	0	0	0	0	0	0	137	244	106	63	255	114	58	101	273	87	55	144	0	0	0	0	0	0	0	0	0	0	0	0	0	0	0	0	0	0	0	0	0	0	0	0	k__Bacteria;p__Firmicutes;c__Clostridia;o__Oscillospirales;f__UCG-010;g__;s__
OTU_1098	0	1	0	0	0	0	0	0	1	0	0	0	0	0	0	0	0	0	0	0	0	0	0	0	0	0	0	0	0	0	0	0	0	0	0	0	1	3	3	2	0	2	28	2	63	6	6	45	k__Archaea;p__unidentified_Archaea;c__Thermoplasmata;o__Methanomassiliicoccales;f__Methanomethylophilaceae;g__;s__
OTU_1099	37	6	12	1	0	1	25	63	96	3	0	5	0	0	0	0	0	0	0	0	0	0	0	0	2	4	1	1	2	0	3	0	2	0	0	1	0	1	0	42	0	5	0	1	0	0	2	2	k__Bacteria;p__Firmicutes;c__Bacilli;o__Staphylococcales;f__Staphylococcaceae;g__Staphylococcus;s__Staphylococcus_sciuri
OTU_1100	18	23	14	8	6	17	33	14	15	13	8	35	0	0	0	0	0	0	0	1	0	0	0	0	1	0	0	0	0	1	8	1	2	1	1	0	3	4	15	6	5	14	7	6	5	19	9	13	k__Bacteria;p__Firmicutes;c__Clostridia;o__Peptostreptococcales-Tissierellales;f__Anaerovoracaceae;g__Family_XIII_UCG-001;s__
OTU_1101	3	2	1	0	1	3	1	0	2	1	0	0	0	0	0	0	0	0	0	0	0	0	0	0	0	0	0	0	0	1	0	0	0	0	0	0	91	6	4	4	10	1	3	4	2	4	1	6	k__Bacteria
OTU_1102	0	0	0	0	0	0	0	0	0	0	0	0	5	108	33	13	35	19	6	6	87	10	13	35	0	0	0	0	0	0	0	0	0	0	0	0	0	0	0	0	0	0	0	0	0	0	0	0	k__Bacteria;p__Firmicutes;c__Clostridia;o__Oscillospirales;f__UCG-010;g__;s__
OTU_1103	0	0	0	0	0	0	0	0	0	0	0	0	0	0	0	0	0	0	0	0	0	0	0	0	0	0	0	0	0	0	0	0	0	0	0	0	1	12	1	3	0	8	16	6	10	2	5	4	k__Bacteria;p__Firmicutes;c__Clostridia;o__Oscillospirales;f__Ruminococcaceae;g__;s__
OTU_1104	0	0	0	0	0	0	0	0	0	0	0	0	0	0	0	0	0	0	0	0	2	0	0	0	1	1	0	0	0	0	0	0	1	0	1	3	8	8	9	7	7	9	15	9	19	1	12	147	k__Bacteria;p__Firmicutes;c__Bacilli;o__RF39;f__;g__;s__
OTU_1105	0	0	0	0	0	0	0	0	0	0	0	0	0	0	0	0	0	0	0	0	0	0	0	0	0	0	0	0	0	0	0	0	0	0	0	0	0	0	0	3	1	0	9	0	1	0	6	0	k__Bacteria;p__Bacteroidota;c__Bacteroidia;o__Bacteroidales;f__Prevotellaceae
OTU_1106	0	0	0	0	0	0	0	0	0	0	0	0	10	6	16	8	15	12	8	5	10	11	9	11	0	0	0	0	0	0	0	0	0	0	0	0	0	1	0	0	0	1	1	2	0	1	0	3	k__Bacteria;p__Firmicutes;c__Clostridia
OTU_1107	0	0	0	0	0	0	0	0	0	0	0	0	69	37	79	43	80	76	69	49	27	57	134	51	0	0	0	0	0	0	0	0	0	0	0	0	0	0	0	0	0	0	0	0	0	0	0	0	k__Bacteria;p__Bacteroidota;c__Bacteroidia;o__Bacteroidales;f__Bacteroidaceae;g__Bacteroides;s__
OTU_1108	0	0	0	0	1	0	0	0	0	0	0	0	0	0	0	0	0	0	0	0	0	0	0	0	1	0	1	0	0	0	0	0	0	0	1	0	18	21	76	382	14	32	24	38	217	11	89	66	k__Bacteria;p__Bacteroidota;c__Bacteroidia;o__Bacteroidales;f__Rikenellaceae;g__Rikenellaceae_RC9_gut_group;s__
OTU_1109	0	0	0	0	0	0	0	0	0	0	0	0	0	0	0	0	0	0	0	0	0	0	0	0	0	0	0	0	0	0	0	1	1	2	0	1	25	10	53	0	19	0	76	1	39	0	0	0	k__Bacteria;p__Bacteroidota;c__Bacteroidia;o__Bacteroidales;f__Prevotellaceae;g__Prevotella
OTU_1110	0	0	0	0	0	0	0	0	0	0	0	0	37	12	9	5	6	1	3	8	2	9	16	69	0	0	0	0	0	0	0	0	0	0	0	0	0	0	0	0	0	0	0	0	0	0	0	0	k__Bacteria;p__Firmicutes;c__Bacilli;o__Izemoplasmatales;f__;g__;s__
OTU_1111	0	0	0	0	0	0	0	0	0	0	0	0	0	0	0	0	0	0	0	0	0	0	0	0	0	0	0	0	0	0	0	0	18	12	14	1	4	6	0	1	7	1	3	34	20	0	0	0	k__Bacteria;p__Bacteroidota;c__Bacteroidia;o__Flavobacteriales;f__Weeksellaceae;g__Bergeyella;s__
OTU_1112	0	0	0	0	0	0	0	0	0	0	0	0	0	0	0	0	0	0	0	0	0	0	0	0	0	0	0	0	0	0	0	0	0	1	0	0	7	3	4	22	9	6	18	2	9	50	5	3	k__Bacteria
OTU_1113	13	4	2	60	0	9	24	1	3	1	0	9	0	0	0	0	0	0	0	0	0	0	0	0	0	0	0	0	0	0	0	0	0	0	0	0	0	0	0	0	0	0	0	0	0	0	0	0	k__Bacteria
OTU_1114	0	0	0	0	0	0	0	0	0	0	0	0	96	100	42	51	151	41	32	22	101	56	20	38	0	0	0	0	0	0	0	0	0	0	0	0	0	0	0	0	0	0	0	0	0	0	0	0	k__Bacteria;p__Firmicutes;c__Clostridia;o__Oscillospirales;f__UCG-010;g__;s__
OTU_1115	0	0	0	0	0	0	0	0	0	0	0	0	72	22	45	20	17	28	65	55	34	32	37	38	0	0	2	0	0	0	1	0	0	0	0	0	5	8	3	15	6	16	2	5	35	8	10	2	k__Bacteria;p__Firmicutes;c__Clostridia;o__Christensenellales;f__Christensenellaceae;g__Christensenellaceae_R-7_group;s__
OTU_1116	0	0	0	0	0	0	0	0	0	0	0	0	0	0	0	0	0	0	0	0	0	0	0	0	0	1	5	100	0	0	0	0	0	0	1	0	0	0	0	0	0	0	0	1	0	0	1	0	k__Bacteria;p__Firmicutes;c__Clostridia;o__Lachnospirales;f__Lachnospiraceae
OTU_1117	0	0	0	0	0	0	1	1	2	0	0	1	0	0	0	0	0	0	0	0	0	0	0	0	0	0	0	0	0	0	0	0	0	0	0	0	4	5	1	23	15	3	5	6	55	2	12	3	k__Bacteria;p__Firmicutes;c__Clostridia;o__Lachnospirales;f__Lachnospiraceae;g__Lachnospiraceae_NK3A20_group
OTU_1118	0	0	0	0	0	0	0	0	0	0	0	0	0	0	0	0	0	0	0	0	0	0	0	0	33	30	33	25	17	23	14	7	7	7	87	5	0	0	1	9	0	1	0	1	0	0	0	0	k__Bacteria;p__Firmicutes;c__Clostridia;o__Lachnospirales;f__Lachnospiraceae;g__Dorea;s__
OTU_1119	0	0	0	0	0	0	0	0	0	0	0	0	80	75	29	34	24	33	18	10	23	29	14	65	0	0	0	0	0	0	0	0	0	0	0	0	0	0	0	0	0	0	0	0	0	0	0	0	k__Bacteria;p__Firmicutes;c__Clostridia;o__Oscillospirales;f__UCG-010;g__;s__
OTU_1120	43	17	180	51	8	19	44	64	33	39	7	179	1	1	0	1	0	0	1	3	2	2	0	2	0	3	0	0	0	1	0	1	1	0	0	0	0	0	0	4	7	2	1	0	1	0	0	0	k__Bacteria;p__Firmicutes;c__Clostridia;o__Lachnospirales;f__Lachnospiraceae;g__Lachnospiraceae_NK3A20_group;s__
OTU_1121	7	0	4	0	8	5	1	0	4	1	1	2	0	0	0	0	0	0	0	0	0	0	0	0	0	0	0	0	0	0	0	0	0	0	0	0	3	95	20	9	3	5	6	9	6	3	1	5	k__Bacteria
OTU_1122	0	0	0	0	0	0	0	0	0	0	0	0	0	0	0	0	0	0	0	0	0	0	0	0	0	0	0	0	0	0	0	0	0	0	0	0	7	4	10	8	48	21	5	18	10	2	4	5	k__Bacteria;p__unidentified_Bacteria;c__Clostridia;o__Christensenellales;f__Christensenellaceae;g__;s__
OTU_1123	0	0	0	0	0	0	0	0	0	0	0	0	0	0	0	0	0	0	0	0	0	0	0	0	0	0	0	0	0	0	0	0	0	0	0	0	9	10	3	11	7	6	5	4	9	57	11	4	k__Bacteria;p__Firmicutes;c__Clostridia;o__Lachnospirales;f__Lachnospiraceae
OTU_1124	0	0	0	0	0	0	0	0	0	0	0	0	0	0	0	0	0	0	0	0	0	0	0	0	0	0	0	0	0	0	0	0	0	0	0	0	6	7	7	21	84	15	15	10	129	2	5	8	k__Bacteria;p__Firmicutes;c__Clostridia;o__unidentified_Clostridia;f__Hungateiclostridiaceae;g__Saccharofermentans;s__
OTU_1125	0	10	2	0	1	11	8	1	0	0	0	0	25	13	25	7	10	7	18	21	11	9	4	37	0	0	0	0	0	0	0	0	0	0	0	0	1	11	1	0	0	3	1	0	3	0	2	4	k__Bacteria;p__Firmicutes;c__Clostridia;o__unidentified_Clostridia;f__Hungateiclostridiaceae
OTU_1126	0	0	0	0	0	0	2	0	1	0	0	1	0	0	0	0	0	0	0	0	0	0	0	0	0	0	0	0	0	0	0	0	0	0	0	0	12	7	3	5	33	1	4	7	34	30	2	8	k__Bacteria;p__Firmicutes;c__Clostridia;o__Lachnospirales;f__Lachnospiraceae;g__Lachnoclostridium;s__bacterium_enrichment_culture_clone_R1-3
OTU_1127	0	0	0	0	0	0	0	0	0	0	0	0	0	0	0	0	0	0	0	0	0	0	0	0	0	0	0	0	0	0	0	0	0	0	0	0	2	96	12	2	4	9	5	1	6	0	4	1	k__Bacteria;p__Firmicutes;c__Bacilli;o__RF39;f__;g__;s__
OTU_1128	0	0	0	0	0	0	0	0	0	0	0	0	12	21	23	42	137	37	3	5	12	4	4	2	0	0	0	0	0	0	0	1	0	0	0	0	0	0	0	0	0	0	0	0	0	0	0	0	k__Bacteria;p__Cyanobacteria;c__Vampirivibrionia;o__Gastranaerophilales;f__;g__;s__
OTU_1129	7	9	15	6	2	8	10	7	9	11	8	31	0	0	1	0	0	1	0	0	1	0	0	1	0	0	0	0	0	0	0	0	0	1	0	0	0	0	0	0	2	0	0	1	1	6	0	0	k__Bacteria;p__Firmicutes;c__Clostridia;o__Lachnospirales;f__Lachnospiraceae;g__Acetitomaculum;s__
OTU_1130	255	0	0	1	0	0	0	0	0	0	0	1	0	0	0	0	0	0	0	0	0	0	0	0	0	0	0	0	0	1	0	0	1	4	0	0	0	0	0	0	1	0	0	0	0	0	0	0	k__Bacteria;p__Proteobacteria;c__Gammaproteobacteria;o__Enterobacterales;f__Morganellaceae;g__Proteus;s__Proteus_mirabilis
OTU_1131	0	1	0	0	0	0	0	1	0	0	0	0	0	0	0	0	0	0	0	0	0	0	0	0	62	3	1	0	1	1	2	0	2	1	1	0	19	1	3	2	4	1	2	4	3	0	1	2	k__Bacteria;p__Firmicutes;c__Bacilli;o__Erysipelotrichales;f__Erysipelotrichaceae;g__Catenisphaera;s__
OTU_1132	0	0	0	0	0	0	0	0	0	0	0	0	0	0	0	0	0	0	0	0	0	0	0	0	0	0	0	0	0	0	0	0	0	0	0	0	5	3	2	34	3	13	11	12	12	28	0	17	k__Bacteria;p__Firmicutes;c__Clostridia;o__Lachnospirales;f__Lachnospiraceae;g__[Eubacterium]_xylanophilum_group;s__
OTU_1133	0	0	0	0	0	0	0	0	0	0	0	0	14	13	17	3	10	26	11	13	24	29	20	25	0	0	0	0	0	0	0	0	0	0	0	0	0	0	1	0	0	0	0	0	0	0	1	3	k__Bacteria
OTU_1134	0	64	15	10	56	35	28	16	31	57	5	3	0	0	0	0	0	0	0	0	0	0	0	0	0	0	0	0	0	0	0	0	0	0	0	0	0	0	0	0	0	0	0	0	0	0	0	0	k__Bacteria
OTU_1135	0	0	0	0	0	0	0	0	0	0	0	0	0	0	0	0	0	0	0	0	0	0	0	0	6	7	2	11	12	1	42	5	15	3	14	4	1	1	2	7	4	3	6	1	4	3	1	0	k__Bacteria;p__Actinobacteriota;c__Coriobacteriia;o__Coriobacteriales;f__Eggerthellaceae;g__DNF00809;s__
OTU_1136	19	23	10	9	2	10	18	7	6	3	9	19	0	0	0	0	0	1	1	0	0	0	0	0	4	0	0	0	0	0	0	1	0	0	0	0	0	0	0	0	0	0	1	0	1	1	0	0	k__Bacteria;p__Firmicutes;c__Clostridia;o__Lachnospirales;f__Lachnospiraceae;g__[Ruminococcus]_gauvreauii_group;s__
OTU_1137	0	0	0	0	0	0	0	0	0	1	0	0	0	0	0	0	0	0	0	0	0	0	0	0	0	0	0	0	0	0	0	0	0	0	0	0	4	1	5	7	93	1	8	2	9	1	2	10	k__Bacteria;p__unidentified_Bacteria;c__Clostridia;o__;f__;g__;s__
OTU_1138	0	0	0	0	0	0	0	0	0	0	0	0	14	5	6	4	10	7	13	2	12	34	8	19	0	0	0	0	0	0	0	0	0	0	0	0	0	0	0	0	0	0	0	0	0	0	0	0	k__Bacteria;p__Firmicutes;c__Clostridia;o__Monoglobales;f__Monoglobaceae;g__Monoglobus;s__
OTU_1139	0	0	0	0	0	0	0	0	0	0	0	0	13	16	15	11	42	9	4	4	5	4	1	1	0	0	0	0	0	0	0	0	0	0	0	0	0	0	0	0	0	0	0	0	0	0	0	0	k__Bacteria;p__Firmicutes;c__Clostridia;o__Oscillospirales;f__UCG-010;g__;s__
OTU_1140	72	172	88	31	58	27	34	74	26	38	9	92	0	0	0	0	9	0	0	0	0	0	0	0	0	0	0	0	0	0	0	0	0	0	0	0	2	8	2	5	12	9	1	2	3	1	0	10	k__Bacteria;p__Firmicutes;c__Negativicutes;o__Veillonellales-Selenomonadales;f__Selenomonadaceae;g__Selenomonas;s__Selenomonas_ruminantium
OTU_1141	1	0	0	1	0	0	6	0	0	0	0	1	0	1	2	1	1	1	6	14	0	0	1	2	0	1	2	2	4	0	11	6	1	3	3	1	2	7	5	0	4	2	13	6	1	34	1	1	k__Bacteria;p__Firmicutes;c__Bacilli;o__Erysipelotrichales;f__Erysipelotrichaceae;g__Erysipelotrichaceae_UCG-009;s__
OTU_1142	1	0	6	7	0	1	3	2	2	0	2	2	10	7	20	7	72	14	27	23	3	15	12	9	0	0	0	0	0	0	0	0	0	0	0	3	9	6	5	11	19	4	20	20	59	3	6	4	k__Bacteria;p__Firmicutes;c__Clostridia;o__Clostridia_UCG-014;f__;g__;s__
OTU_1143	0	0	3	2	0	0	0	0	0	2	0	0	1	11	13	0	0	4	6	1	0	0	3	5	1	0	0	1	0	0	0	0	0	0	0	0	73	6	4	15	2	5	12	2	1	1	4	14	k__Bacteria;p__Verrucomicrobiota;c__Kiritimatiellae;o__WCHB1-41;f__;g__;s__
OTU_1144	36	7	27	4	22	18	23	28	14	38	3	7	2	3	0	0	1	4	6	2	2	1	0	1	0	2	0	0	2	0	0	0	0	0	4	0	0	0	1	0	0	0	0	0	4	0	0	2	k__Bacteria;p__unidentified_Bacteria;c__Bacilli;o__Erysipelotrichales;f__Erysipelotrichaceae;g__;s__
OTU_1145	0	0	0	0	0	0	0	0	0	0	0	0	0	0	0	0	0	0	0	0	0	0	0	0	0	0	0	0	0	0	0	0	0	0	0	0	5	2	5	17	2	107	5	6	4	5	2	3	k__Bacteria;p__Bacteroidota;c__Bacteroidia;o__Bacteroidales;f__F082
OTU_1146	0	0	0	0	0	0	0	0	0	0	0	0	15	3	4	20	13	13	5	1	26	16	23	4	0	0	0	0	0	0	0	0	0	0	0	0	0	0	0	0	0	0	0	0	0	0	0	0	k__Bacteria;p__Firmicutes;c__Clostridia
OTU_1147	0	0	0	0	0	0	0	0	0	0	0	0	6	3	9	20	2	9	7	17	19	4	8	9	0	0	0	0	0	0	0	0	0	0	0	0	0	0	0	0	0	0	0	0	0	0	0	0	k__Bacteria
OTU_1148	0	0	0	0	2	0	0	0	0	0	0	0	0	0	0	0	0	0	0	0	0	0	0	0	0	0	0	0	0	0	0	0	1	20	3	0	18	0	46	0	0	0	48	0	0	0	0	0	k__Bacteria;p__Spirochaetota;c__Spirochaetia;o__Spirochaetales;f__Spirochaetaceae;g__Treponema
OTU_1149	0	0	0	0	0	0	0	0	0	0	0	0	0	0	0	0	0	0	0	0	0	0	0	0	0	0	0	0	0	0	0	0	11	4	3	0	7	1	85	0	2	0	4	0	1	0	0	0	k__Bacteria;p__Firmicutes;c__Clostridia;o__Peptostreptococcales-Tissierellales;f__Peptostreptococcaceae;g__[Eubacterium]_yurii_group;s__
OTU_1150	0	0	0	0	0	0	0	0	0	0	0	0	0	0	0	0	0	0	0	0	0	0	0	0	60	0	0	0	0	0	0	0	0	0	0	0	3	3	1	2	4	2	7	2	7	0	2	25	k__Bacteria;p__unidentified_Bacteria;c__Saccharimonadia;o__Saccharimonadales
OTU_1151	7	9	22	3	23	11	12	37	43	4	7	17	0	0	0	0	0	0	0	0	0	0	0	0	0	0	0	0	0	0	0	0	0	0	0	0	1	0	1	2	1	0	0	0	0	0	0	0	k__Bacteria;p__Firmicutes;c__Negativicutes;o__Veillonellales-Selenomonadales;f__Selenomonadaceae;g__Anaerovibrio;s__
OTU_1152	0	0	0	0	0	0	0	0	0	0	0	0	0	0	0	0	0	0	0	0	0	0	0	0	0	0	0	0	0	0	0	0	0	0	0	0	11	7	37	29	18	12	136	53	75	6	72	81	k__Bacteria;p__Firmicutes;c__Clostridia;o__Lachnospirales;f__Lachnospiraceae;g__Lachnospiraceae_AC2044_group;s__
OTU_1153	0	0	0	0	0	0	0	0	0	0	0	0	0	0	0	0	0	0	0	0	0	0	0	0	0	0	0	0	0	0	0	0	0	0	0	0	4	1	5	26	25	29	8	14	6	0	21	9	k__Bacteria;p__Bacteroidota;c__Bacteroidia;o__Bacteroidales;f__Rikenellaceae;g__Rikenellaceae_RC9_gut_group;s__
OTU_1154	0	0	0	0	0	0	0	0	0	0	0	0	0	0	0	0	0	0	0	0	0	0	0	0	0	0	0	0	0	0	0	0	0	0	0	0	4	19	10	14	6	21	8	9	12	2	12	18	k__Bacteria;p__Bacteroidota;c__Bacteroidia;o__Bacteroidales;f__Rikenellaceae;g__Rikenellaceae_RC9_gut_group;s__
OTU_1155	0	0	0	0	0	0	0	0	0	0	0	0	0	0	0	0	0	0	0	0	0	0	0	0	0	0	0	0	0	0	0	0	0	0	0	0	4	38	19	4	4	9	31	10	8	1	10	27	k__Bacteria;p__Firmicutes;c__Clostridia;o__Lachnospirales;f__Lachnospiraceae
OTU_1156	0	0	0	0	0	0	0	0	0	0	0	0	0	0	0	0	0	0	0	0	0	0	0	0	0	0	0	0	0	0	0	0	0	0	0	0	6	18	5	66	4	23	8	32	4	29	5	10	k__Bacteria;p__Bacteroidota;c__Bacteroidia;o__Bacteroidales;f__Rikenellaceae;g__Rikenellaceae_RC9_gut_group;s__
OTU_1157	0	0	0	0	0	0	0	0	0	0	0	0	0	0	0	0	0	0	0	0	0	0	0	0	68	0	0	0	0	0	0	0	0	0	0	0	4	3	3	2	4	3	5	5	4	0	1	9	k__Bacteria;p__Actinobacteriota;c__Coriobacteriia;o__Coriobacteriales;f__Eggerthellaceae;g__DNF00809;s__Coriobacteriales_bacterium_DNF00809
OTU_1158	0	0	0	0	0	0	0	0	0	0	0	0	73	12	9	4	48	22	5	25	9	29	14	6	0	0	0	0	0	0	0	0	0	0	0	0	0	0	0	0	0	0	0	0	0	0	0	0	k__Bacteria;p__unidentified_Bacteria;c__Clostridia;o__;f__;g__;s__
OTU_1159	0	0	0	0	0	0	0	0	0	0	0	0	0	0	0	0	0	0	0	0	0	0	0	0	0	1	0	0	1	0	0	0	0	1	0	0	10	12	10	11	29	10	13	9	36	18	12	11	k__Bacteria;p__Firmicutes;c__Clostridia;o__Lachnospirales;f__Lachnospiraceae;g__Acetitomaculum;s__
OTU_1160	0	0	0	0	0	0	0	0	0	0	0	0	0	0	0	0	0	0	0	0	0	0	0	0	10	0	8	37	73	0	0	5	0	0	0	0	0	0	0	0	0	0	0	0	0	1	1	1	k__Bacteria;p__Firmicutes;c__Clostridia;o__Oscillospirales;f__Oscillospiraceae
OTU_1161	32	53	40	64	44	76	27	101	70	39	59	83	0	0	0	0	0	0	0	0	0	0	0	0	0	0	0	0	0	0	0	0	0	1	0	0	15	16	33	41	20	8	14	20	39	47	11	12	k__Bacteria;p__Firmicutes;c__Clostridia;o__Lachnospirales;f__Lachnospiraceae;g__[Eubacterium]_ruminantium_group;s__
OTU_1162	0	0	0	0	0	0	0	0	0	0	0	0	0	0	0	0	0	0	0	0	0	0	0	0	0	0	0	0	0	0	0	0	0	0	0	0	2	4	2	13	13	61	7	5	13	2	1	4	k__Bacteria;p__Firmicutes;c__Clostridia
OTU_1163	0	6	27	6	0	45	0	0	0	42	0	2	0	0	0	0	0	0	0	0	0	0	0	0	0	0	0	0	0	0	0	0	0	0	0	0	1	0	0	0	0	0	2	0	0	0	1	14	k__Bacteria;p__Bacteroidota;c__Bacteroidia;o__Bacteroidales;f__Rikenellaceae;g__Rikenellaceae_RC9_gut_group;s__
OTU_1164	0	0	0	0	0	1	1	0	0	0	0	1	14	0	0	4	6	82	2	0	2	7	53	0	0	0	0	0	0	0	0	0	0	0	0	0	0	0	0	0	0	0	0	0	0	0	0	0	k__Bacteria;p__Bacteroidota;c__Bacteroidia;o__Bacteroidales;f__F082;g__;s__
OTU_1165	0	0	0	0	0	0	0	0	0	0	0	0	3	4	20	18	10	6	22	21	15	11	2	9	0	0	0	0	0	0	0	0	0	0	0	0	0	0	0	0	0	0	0	0	0	0	0	0	k__Bacteria;p__unidentified_Bacteria;c__Alphaproteobacteria;o__Rickettsiales;f__;g__;s__
OTU_1166	7	4	31	32	20	1	6	17	25	4	3	38	0	0	6	2	2	0	1	13	1	1	1	2	0	0	0	0	0	0	0	2	0	0	0	0	1	2	1	0	5	1	0	10	0	0	0	1	k__Bacteria;p__Firmicutes;c__Clostridia;o__Clostridia_UCG-014;f__;g__;s__
OTU_1167	12	0	41	5	13	7	16	24	50	1	27	7	0	0	0	0	0	0	0	0	0	0	0	0	0	0	0	0	0	0	0	0	0	0	0	0	0	0	2	1	1	1	1	2	78	0	1	2	k__Bacteria;p__Bacteroidota;c__Bacteroidia;o__Bacteroidales;f__Prevotellaceae;g__Prevotella;s__
OTU_1168	54	0	0	0	0	0	156	0	6	0	0	0	0	0	0	0	0	0	0	0	0	0	0	0	0	0	0	0	0	0	0	0	0	0	0	0	0	20	55	4	0	0	0	0	0	0	0	0	k__Bacteria;p__Firmicutes;c__Bacilli;o__Lactobacillales;f__Lactobacillaceae;g__Lactobacillus
OTU_1169	0	0	0	0	0	0	0	0	0	0	0	0	6	3	10	10	4	9	21	85	28	13	78	32	0	0	0	0	0	0	0	0	0	0	0	0	0	0	0	0	0	0	0	0	0	0	0	0	k__Bacteria;p__Firmicutes;c__Clostridia;o__Oscillospirales;f__Ruminococcaceae;g__Ruminococcus;s__
OTU_1170	1	0	0	0	1	0	0	0	1	0	1	0	0	3	0	3	1	6	19	1	148	6	7	1	0	0	0	0	0	0	0	0	0	0	0	0	0	0	0	0	0	0	0	0	0	0	0	0	k__Bacteria;p__Bacteroidota;c__Bacteroidia;o__Bacteroidales;f__Prevotellaceae;g__Prevotellaceae_UCG-001;s__
OTU_1171	0	0	0	0	0	0	0	0	0	0	0	0	0	0	0	0	0	0	0	0	0	0	0	0	0	0	0	0	0	0	0	0	0	0	0	0	1	45	6	0	6	5	5	2	53	2	8	1	k__Bacteria
OTU_1172	3	10	5	9	2	18	3	9	4	4	2	6	1	0	0	6	2	8	1	0	5	3	20	4	0	0	0	0	0	0	0	0	0	0	0	0	5	0	0	0	1	1	2	1	2	0	0	0	k__Bacteria;p__Bacteroidota;c__Bacteroidia;o__Bacteroidales
OTU_1173	6	10	2	5	2	0	4	1	2	4	2	10	5	5	9	10	0	5	7	8	8	1	3	6	4	11	0	7	4	0	2	5	20	5	16	0	45	24	10	19	55	9	8	14	94	84	11	23	k__Bacteria;p__unidentified_Bacteria;c__Clostridia;o__Oscillospirales;f__Ruminococcaceae;g__;s__
OTU_1174	8	39	13	16	0	17	8	7	3	18	0	12	0	0	0	0	0	0	0	0	0	0	0	0	0	0	0	0	0	0	0	0	0	0	0	0	0	0	0	0	0	0	0	0	0	0	0	0	k__Bacteria
OTU_1175	0	0	0	0	0	0	0	0	1	0	0	0	1	0	0	0	0	0	0	0	0	0	0	0	0	0	0	0	0	0	0	0	0	0	0	0	5	3	2	3	4	66	4	44	7	0	2	2	k__Bacteria;p__Bacteroidota;c__Bacteroidia;o__Bacteroidales;f__F082;g__;s__
OTU_1176	0	0	0	0	0	0	0	0	0	0	0	0	0	0	0	0	0	0	0	0	0	0	0	0	0	0	0	0	0	0	0	0	0	0	0	0	6	1	5	5	2	15	13	8	10	36	6	1	k__Bacteria;p__Firmicutes;c__Clostridia;o__Oscillospirales;f__UCG-010;g__;s__
OTU_1177	0	0	0	1	0	0	0	0	0	0	0	0	0	0	0	0	0	0	0	0	0	0	0	0	0	0	0	0	0	0	0	0	0	0	0	0	0	5	5	3	12	19	11	13	43	0	8	1	k__Bacteria;p__Firmicutes;c__Clostridia;o__Christensenellales;f__Christensenellaceae;g__Christensenellaceae_R-7_group
OTU_1178	0	0	0	0	5	0	0	0	0	0	13	0	0	0	0	0	0	0	0	0	0	0	0	0	0	0	0	2	1	3	3	0	8	19	4	0	2	0	7	0	0	1	16	0	29	0	1	0	k__Bacteria;p__Firmicutes;c__Bacilli;o__Erysipelotrichales;f__Erysipelotrichaceae;g__Solobacterium;s__Solobacterium_moorei
OTU_1179	0	0	0	0	0	0	0	0	0	0	0	0	26	33	57	22	30	26	33	16	29	33	21	77	4	1	4	4	6	5	38	3	6	3	2	2	0	0	0	6	0	0	0	0	0	0	0	0	k__Bacteria;p__Firmicutes;c__Clostridia;o__Monoglobales;f__Monoglobaceae;g__Monoglobus;s__
OTU_1180	0	0	0	0	0	0	0	0	0	0	0	0	0	0	0	0	0	0	0	0	0	0	0	0	28	0	0	4	0	1	1	2	125	0	1	2	0	0	0	3	0	0	0	0	0	0	0	0	k__Bacteria;p__Bacteroidota;c__Bacteroidia;o__Bacteroidales;f__Muribaculaceae
OTU_1181	0	0	0	0	0	0	0	0	0	0	0	0	0	0	0	0	0	0	0	0	0	0	0	0	1	4	0	0	1	1	0	0	5	0	0	1	11	4	4	7	12	23	3	3	13	16	3	3	k__Bacteria;p__Firmicutes;c__Clostridia;o__Christensenellales;f__Christensenellaceae;g__Christensenellaceae_R-7_group
OTU_1182	0	0	0	0	0	0	0	0	0	0	0	0	21	11	21	33	19	21	19	20	17	17	34	22	0	0	0	0	0	0	0	2	0	0	0	0	0	0	0	8	0	0	0	0	0	0	0	0	k__Bacteria;p__Firmicutes;c__Clostridia;o__Christensenellales;f__Christensenellaceae;g__Christensenellaceae_R-7_group;s__bacterium_YE57
OTU_1183	4	1	0	0	0	1	4	0	0	3	0	0	0	0	0	0	0	0	0	0	0	0	0	0	0	0	0	0	0	0	0	0	0	0	0	0	5	6	13	12	6	48	4	5	4	5	9	9	k__Bacteria;p__Bacteroidota;c__Bacteroidia;o__Bacteroidales;f__F082;g__;s__
OTU_1184	0	0	0	0	0	0	0	0	0	0	0	0	0	0	0	0	0	0	0	0	0	0	0	0	0	1	0	0	0	0	0	0	0	0	0	0	2	1	4	13	3	18	0	9	1	47	0	3	k__Bacteria;p__Verrucomicrobiota
OTU_1185	0	0	0	0	0	0	0	0	0	0	0	0	0	0	0	0	0	0	0	0	0	0	0	0	0	1	0	0	0	0	0	1	17	18	93	0	0	1	1	0	0	0	0	0	1	0	0	0	k__Bacteria;p__Firmicutes;c__Clostridia;o__Lachnospirales;f__Lachnospiraceae;g__Oribacterium;s__Oribacterium_sinus
OTU_1186	2	15	5	11	30	39	45	64	61	63	22	64	0	0	0	0	0	0	0	0	0	0	0	0	0	0	0	0	0	0	0	0	0	0	0	0	0	0	0	0	0	0	0	0	0	0	0	0	k__Bacteria;p__Firmicutes;c__Negativicutes;o__Veillonellales-Selenomonadales;f__Selenomonadaceae;g__Quinella;s__
OTU_1187	0	0	0	0	0	0	0	0	0	0	0	0	0	0	0	0	0	0	0	0	0	0	0	0	0	0	0	0	0	0	0	0	0	0	3	1	8	19	1	0	0	1	19	0	61	1	0	0	k__Bacteria;p__Bacteroidota;c__Bacteroidia;o__Flavobacteriales;f__Flavobacteriaceae;g__Capnocytophaga;s__Capnocytophaga_haemolytica
OTU_1188	18	194	94	115	76	145	45	13	322	168	51	10	0	0	0	0	0	0	0	0	0	0	0	0	0	0	0	0	0	0	0	0	0	0	0	0	0	2	0	4	0	0	0	0	0	15	0	2	k__Bacteria;p__Firmicutes;c__Negativicutes;o__Veillonellales-Selenomonadales
OTU_1189	0	0	0	0	0	0	0	0	0	0	0	0	0	0	0	0	0	0	0	0	0	0	0	0	0	0	0	0	0	0	0	0	0	0	1	0	4	0	0	2	25	23	2	51	4	0	0	0	k__Bacteria;p__Bacteroidota;c__Bacteroidia;o__Bacteroidales;f__Dysgonomonadaceae;g__Proteiniphilum;s__
OTU_1190	0	4	0	0	2	0	1	0	0	0	2	0	0	0	0	0	0	0	0	0	0	0	0	0	0	0	0	0	0	0	0	0	0	0	0	0	3	4	2	22	4	1	7	0	7	65	1	6	k__Bacteria;p__Firmicutes;c__Negativicutes;o__Veillonellales-Selenomonadales;f__Selenomonadaceae;g__Veillonellaceae_UCG-001;s__
OTU_1191	0	0	0	0	0	0	0	0	0	0	0	0	81	19	20	17	79	45	4	22	27	11	20	18	0	0	0	0	1	0	0	0	0	0	0	0	0	0	0	0	0	0	0	0	0	0	0	0	k__Bacteria;p__Firmicutes;c__Clostridia;o__Oscillospirales;f__UCG-010;g__;s__
OTU_1192	0	0	0	0	0	0	0	0	0	0	0	0	0	0	0	0	0	0	0	0	0	0	0	0	40	3	7	123	7	1	4	10	6	1	13	9	0	0	0	0	0	0	0	0	0	0	0	0	k__Bacteria;p__Bacteroidota;c__Bacteroidia;o__Bacteroidales;f__Muribaculaceae;g__;s__
OTU_1193	0	0	0	0	0	0	0	0	0	0	0	0	0	0	0	0	0	0	0	0	0	0	0	0	0	0	0	0	0	0	0	0	0	0	0	0	3	5	5	52	19	2	29	4	8	1	8	8	k__Bacteria;p__Bacteroidota;c__Bacteroidia;o__Bacteroidales;f__Prevotellaceae;g__Prevotellaceae_UCG-003;s__
OTU_1194	0	0	0	0	0	0	0	0	0	0	0	0	6	10	0	4	1	0	3	1	58	21	20	13	0	0	0	0	0	0	0	0	0	0	0	0	0	0	0	0	0	0	0	0	0	0	0	0	k__Bacteria;p__Bacteroidota;c__Bacteroidia;o__Bacteroidales;f__Prevotellaceae;g__Prevotellaceae_NK3B31_group;s__
OTU_1195	36	4	11	6	22	14	4	5	74	19	14	23	0	0	0	0	0	0	0	0	0	0	0	0	0	0	0	0	0	0	0	0	0	0	0	0	11	10	0	1	0	12	0	3	1	1	0	2	k__Bacteria;p__Bacteroidota;c__Bacteroidia;o__Bacteroidales;f__F082;g__;s__
OTU_1196	9	5	4	0	0	2	3	0	11	3	1	0	11	20	12	15	15	10	7	16	12	12	10	19	0	0	0	0	0	0	0	0	0	0	0	0	0	0	0	0	0	0	0	0	0	0	1	0	k__Bacteria;p__Firmicutes;c__Clostridia;o__Christensenellales;f__Christensenellaceae;g__Christensenellaceae_R-7_group;s__
OTU_1197	2	4	2	2	0	0	0	0	2	2	0	0	0	0	9	0	0	0	0	13	0	4	1	277	0	0	0	0	0	0	0	0	0	0	0	0	1	4	0	0	2	2	0	3	26	0	3	1	k__Bacteria;p__Bacteroidota;c__Bacteroidia
OTU_1198	39	2	0	0	0	0	0	0	0	95	0	0	0	0	0	0	0	0	0	0	0	0	0	0	0	0	0	0	0	0	0	0	0	0	0	0	0	0	0	0	0	0	0	0	0	0	0	0	k__Bacteria;p__Acidobacteriota;c__Acidobacteriae;o__Subgroup_2;f__;g__;s__
OTU_1199	0	0	0	0	0	0	0	0	1	0	0	0	0	0	0	0	0	0	0	0	0	0	0	0	1	9	0	3	6	8	22	6	19	10	4	2	3	6	3	4	5	1	4	1	5	8	0	5	k__Bacteria;p__Firmicutes;c__Clostridia;o__Peptostreptococcales-Tissierellales;f__Anaerovoracaceae;g__Family_XIII_AD3011_group;s__
OTU_1200	0	0	0	0	0	0	0	0	0	0	0	0	17	6	4	17	47	38	28	19	30	9	32	11	0	0	0	0	0	0	0	0	0	0	0	0	0	0	0	0	0	0	0	0	0	0	0	0	k__Bacteria;p__Firmicutes;c__Clostridia;o__Oscillospirales;f__Oscillospiraceae;g__Colidextribacter
OTU_1201	0	0	0	0	0	0	0	0	0	0	0	0	49	50	93	31	40	43	23	66	10	41	35	45	0	0	0	0	0	0	0	0	0	0	0	0	0	0	0	0	0	0	0	0	0	0	0	0	k__Bacteria;p__Firmicutes;c__Clostridia;o__Oscillospirales;f__UCG-010;g__;s__
OTU_1202	0	0	0	0	0	0	0	0	0	0	0	0	0	0	0	0	0	0	0	0	0	0	0	0	0	0	0	0	0	0	1	0	0	0	0	0	2	19	2	5	2	1	14	3	63	1	2	0	k__Bacteria;p__Firmicutes;c__Clostridia;o__Christensenellales;f__Christensenellaceae;g__Christensenellaceae_R-7_group;s__
OTU_1203	0	0	0	0	0	0	0	0	0	0	0	0	0	0	0	0	0	0	0	0	0	0	0	0	0	0	0	0	0	0	0	0	0	0	0	0	8	45	7	4	9	4	39	6	15	3	23	0	k__Bacteria;p__Firmicutes;c__Clostridia;o__Clostridia_vadinBB60_group;f__;g__;s__
OTU_1204	0	0	0	0	0	0	0	0	0	0	0	0	2	3	4	1	6	5	46	15	55	5	8	3	0	1	1	2	8	0	1	0	1	1	0	1	0	0	0	0	0	0	0	0	0	0	0	0	k__Bacteria;p__Firmicutes;c__Bacilli;o__Erysipelotrichales;f__Erysipelatoclostridiaceae;g__UCG-004;s__
OTU_1205	0	0	0	0	0	0	0	0	0	0	0	0	3	8	0	2	4	5	2	3	2	4	1	0	0	0	0	0	0	0	0	0	0	0	0	0	0	0	0	0	0	0	0	0	0	0	0	0	k__Bacteria;p__Firmicutes;c__Clostridia;o__Oscillospirales;f__UCG-010;g__;s__
OTU_1206	0	0	0	0	0	0	0	0	0	0	0	0	19	2	10	12	10	26	21	12	7	9	7	2	1	0	9	9	5	0	1	1	2	0	10	0	0	0	0	0	0	0	0	0	0	0	0	0	k__Bacteria;p__Firmicutes;c__Clostridia
OTU_1207	0	0	0	0	0	0	0	0	0	0	0	0	17	9	6	4	13	11	7	3	28	2	14	10	0	0	0	0	0	0	0	0	0	0	0	0	0	0	0	0	0	0	0	0	0	0	0	0	k__Bacteria;p__Firmicutes;c__Clostridia;o__Oscillospirales;f__UCG-010;g__;s__
OTU_1208	0	0	0	0	0	0	0	0	0	0	0	0	0	0	0	0	0	0	0	0	0	0	0	0	2	19	2	4	3	1	4	4	65	2	5	6	0	0	1	0	0	1	0	0	4	2	0	0	k__Bacteria;p__Actinobacteriota;c__Coriobacteriia;o__Coriobacteriales;f__Eggerthellaceae
OTU_1209	0	0	0	0	0	0	0	0	0	0	0	0	35	11	28	33	11	21	13	13	5	9	21	14	0	0	0	0	0	0	0	0	0	0	0	0	0	0	0	0	0	0	0	0	0	0	0	0	k__Bacteria;p__Firmicutes;c__Clostridia
OTU_1210	0	0	0	0	0	0	0	0	0	0	0	0	0	0	0	0	0	0	0	0	0	0	0	0	0	0	0	0	0	0	0	0	0	0	0	0	81	6	9	7	3	7	12	2	8	8	4	5	k__Bacteria;p__Verrucomicrobiota;c__Kiritimatiellae;o__WCHB1-41;f__;g__;s__
OTU_1211	0	0	0	0	0	0	0	0	0	0	0	0	0	0	0	0	0	0	0	0	0	0	0	0	0	0	0	0	0	1	0	0	0	0	0	0	3	3	6	21	1	1	2	3	19	1	10	43	k__Bacteria;p__Firmicutes;c__Clostridia;o__Lachnospirales;f__Lachnospiraceae
OTU_1212	1	0	0	0	0	0	0	0	2	0	0	0	0	0	0	0	0	0	0	0	0	0	0	0	0	0	0	0	0	0	0	0	0	0	0	0	9	11	11	13	27	4	22	15	17	17	3	9	k__Bacteria
OTU_1213	0	0	0	0	0	0	1	0	0	0	0	0	0	0	0	0	0	0	0	0	0	0	0	0	0	0	0	0	0	0	0	0	0	0	0	0	6	5	11	12	6	9	7	7	6	34	29	26	k__Bacteria;p__Firmicutes;c__Clostridia;o__Lachnospirales;f__Lachnospiraceae
OTU_1214	0	0	0	0	3	0	6	2	0	0	0	3	0	0	0	2	0	0	0	1	0	0	0	1	0	0	0	0	0	1	3	2	0	0	1	0	2	13	1	2	8	2	6	6	31	18	5	12	k__Bacteria;p__Firmicutes;c__Clostridia;o__Lachnospirales;f__Defluviitaleaceae;g__Defluviitaleaceae_UCG-011;s__
OTU_1215	3	23	39	38	0	7	5	35	4	9	0	2	0	0	0	0	0	0	0	0	0	0	0	0	0	0	0	0	0	0	0	0	0	0	0	0	1	0	0	0	0	0	0	2	0	0	0	0	k__Bacteria;p__Bacteroidota;c__Bacteroidia;o__Bacteroidales;f__Muribaculaceae;g__;s__
OTU_1216	0	0	0	0	0	0	0	0	0	0	0	0	21	28	31	14	28	20	17	25	28	23	15	22	0	0	0	0	0	0	0	0	0	0	0	0	0	0	0	0	0	0	0	0	0	0	0	0	k__Bacteria
OTU_1217	2	9	13	31	10	22	3	15	9	4	4	45	30	22	49	14	17	35	8	31	16	16	13	16	0	0	0	0	0	0	0	0	0	0	0	0	0	0	0	0	0	0	0	0	0	1	0	0	k__Bacteria;p__Firmicutes;c__Clostridia;o__Clostridia_UCG-014;f__;g__;s__
OTU_1218	0	0	0	0	0	0	0	0	0	0	0	0	25	20	20	113	11	42	22	32	19	31	15	2	0	0	0	0	0	0	0	0	0	0	0	0	0	0	0	0	0	0	0	0	0	0	0	0	k__Bacteria;p__Bacteroidota;c__Bacteroidia;o__Bacteroidales;f__Rikenellaceae;g__Alistipes;s__
OTU_1219	31	56	16	19	6	8	32	20	17	20	11	11	1	1	1	0	1	0	0	1	0	0	2	0	1	18	0	2	2	2	2	2	8	1	3	0	0	1	0	0	0	1	0	1	0	0	0	0	k__Bacteria;p__Actinobacteriota;c__Coriobacteriia;o__Coriobacteriales;f__Eggerthellaceae;g__DNF00809;s__
OTU_1220	0	0	0	0	10	0	0	2	5	0	2	0	0	0	0	0	0	0	0	0	0	0	0	0	0	0	0	0	0	0	0	0	0	0	0	0	7	9	12	4	10	4	65	5	7	2	3	3	k__Bacteria;p__Spirochaetota;c__Spirochaetia;o__Spirochaetales;f__Spirochaetaceae;g__Treponema
OTU_1221	0	0	0	0	0	0	0	0	0	0	0	0	0	0	0	0	0	0	0	0	0	0	0	0	0	0	0	0	0	0	1	0	0	0	0	0	5	12	5	14	32	19	6	22	17	13	5	9	k__Bacteria;p__Firmicutes;c__Clostridia;o__Christensenellales;f__Christensenellaceae;g__Christensenellaceae_R-7_group
OTU_1222	1	2	0	0	0	1	0	0	0	0	0	0	0	0	0	0	0	0	0	0	0	0	0	0	0	0	0	0	0	0	0	0	0	0	0	0	52	9	2	2	4	35	1	7	6	7	11	33	k__Bacteria
OTU_1223	0	0	0	0	0	0	0	0	0	0	0	0	12	21	15	10	21	9	6	5	14	14	43	15	0	0	0	0	0	0	0	0	0	0	0	0	0	0	0	0	0	0	0	0	0	0	0	0	k__Bacteria;p__Firmicutes;c__Clostridia;o__Oscillospirales;f__UCG-010;g__;s__
OTU_1224	0	0	0	0	0	0	0	0	0	0	0	0	11	5	6	7	5	4	15	16	16	15	17	11	0	0	0	0	0	0	0	0	0	0	0	0	0	0	0	0	0	0	0	0	0	0	0	0	k__Bacteria;p__Firmicutes;c__Clostridia;o__Monoglobales;f__Monoglobaceae;g__Monoglobus;s__
OTU_1225	0	2	0	0	0	0	0	1	0	0	0	0	0	0	0	0	0	0	0	0	0	0	0	0	0	0	0	0	0	0	0	0	0	0	0	0	0	36	23	0	2	1	10	34	14	15	13	6	k__Bacteria;p__Bacteroidota;c__Bacteroidia;o__Bacteroidales;f__F082;g__;s__
OTU_1226	2	75	2	8	2	11	1	1	1	1	0	7	0	0	0	0	0	0	0	0	0	0	0	0	0	0	0	0	0	0	0	0	0	0	0	0	0	0	0	0	0	0	0	0	0	0	0	0	k__Bacteria;p__Bacteroidota;c__Bacteroidia;o__Bacteroidales;f__Bacteroidales_RF16_group;g__;s__
OTU_1227	0	0	3	2	0	2	0	3	1	2	1	2	0	0	1	2	0	1	0	35	1	0	0	1	0	0	0	0	0	0	0	0	0	0	0	0	4	4	4	4	5	0	5	2	3	0	4	110	k__Bacteria;p__unidentified_Bacteria;c__Gammaproteobacteria;o__Aeromonadales;f__Succinivibrionaceae;g__;s__
OTU_1228	0	0	0	0	0	0	0	0	0	0	0	0	0	0	0	0	0	0	0	0	0	0	0	0	0	0	0	0	0	0	0	0	0	0	0	0	0	51	2	1	5	2	7	3	2	24	3	2	k__Bacteria;p__Verrucomicrobiota;c__Kiritimatiellae;o__WCHB1-41
OTU_1229	0	0	0	0	0	0	0	0	0	0	0	0	19	24	27	25	30	38	12	22	18	19	19	26	0	0	0	0	0	0	0	0	0	0	0	0	0	0	0	0	0	0	0	0	0	0	0	0	k__Bacteria;p__Firmicutes;c__Clostridia;o__Oscillospirales;f__UCG-010;g__;s__
OTU_1230	0	0	0	0	0	0	0	0	0	0	0	0	0	0	0	0	0	0	0	0	0	0	0	0	0	0	0	0	1	0	0	0	0	0	0	0	4	18	1	4	6	8	18	18	22	8	4	0	k__Bacteria
OTU_1231	0	0	0	0	0	0	0	0	0	0	0	0	0	0	0	0	0	0	0	0	0	0	0	0	0	0	0	0	0	0	0	0	0	0	0	0	5	14	8	5	1	5	8	43	3	0	9	6	k__Bacteria;p__Firmicutes;c__Bacilli;o__Izemoplasmatales;f__;g__;s__
OTU_1232	0	0	0	0	0	0	0	0	0	0	0	0	0	0	0	0	0	0	0	0	0	0	0	0	0	0	0	0	0	0	0	0	8	0	4	0	59	1	12	0	1	0	23	0	6	0	1	0	k__Bacteria;p__Bacteroidota;c__Bacteroidia;o__Bacteroidales;f__Prevotellaceae;g__Prevotella;s__Prevotella_denticola
OTU_1233	0	0	0	0	0	0	0	0	0	0	0	0	4	9	14	26	15	9	45	62	4	129	11	13	0	0	0	0	0	0	0	0	0	0	0	0	0	0	0	0	0	0	0	0	0	0	0	0	k__Bacteria;p__Bacteroidota;c__Bacteroidia;o__Bacteroidales;f__Prevotellaceae;g__Prevotellaceae_UCG-001;s__
OTU_1234	59	45	34	46	0	9	14	60	40	10	0	5	0	0	0	0	0	0	0	0	0	0	0	0	0	0	0	0	0	0	0	1	2	0	1	0	0	0	0	0	0	1	0	1	1	0	0	0	k__Bacteria;p__Actinobacteriota;c__Coriobacteriia;o__Coriobacteriales;f__Eggerthellaceae;g__Enterorhabdus;s__
OTU_1235	0	0	0	0	0	0	0	0	0	0	0	0	0	0	0	0	0	0	0	0	0	0	0	0	26	12	35	11	2	0	3	10	1	0	1	0	1	1	4	0	1	0	2	2	5	1	0	1	k__Bacteria;p__Firmicutes;c__Clostridia;o__Lachnospirales;f__Lachnospiraceae;g__Coprococcus
OTU_1236	0	0	0	0	0	0	0	0	0	0	0	0	0	0	0	0	0	0	0	0	0	0	0	0	0	0	1	0	0	0	0	0	0	1	0	0	2	1	2	4	4	7	1	1	1	52	1	9	k__Bacteria;p__Synergistota;c__Synergistia;o__Synergistales;f__Synergistaceae;g__Synergistes;s__Synergistes_jonesii
OTU_1237	0	0	0	0	0	0	0	0	0	0	0	0	0	0	0	0	0	0	0	0	0	0	0	0	0	0	0	0	0	0	0	0	0	0	0	0	6	9	13	13	12	9	8	12	7	12	18	16	k__Bacteria;p__Firmicutes;c__Clostridia;o__Christensenellales;f__Christensenellaceae;g__Christensenellaceae_R-7_group;s__iron-reducing_bacterium_enrichment_culture_clone_HN117
OTU_1238	0	0	0	0	2	0	0	0	0	0	0	0	0	0	0	0	0	0	0	0	0	0	0	0	0	0	2	0	1	1	0	0	0	0	1	0	1	2	2	15	0	11	11	4	2	28	16	2	k__Bacteria;p__Planctomycetes;c__unidentified_Planctomycetes;o__Pirellulales;f__Pirellulaceae
OTU_1239	0	0	0	0	0	0	0	0	0	0	0	0	2	36	52	5	2	0	3	4	46	1	3	6	0	0	0	0	0	0	0	0	0	0	0	0	0	0	0	0	0	0	0	0	0	0	0	0	k__Bacteria;p__Firmicutes;c__Clostridia;o__Oscillospirales;f__UCG-010;g__;s__
OTU_1240	0	0	0	0	0	0	0	0	0	0	0	0	0	0	0	0	0	0	0	0	0	0	0	0	4	1	19	9	0	0	0	0	0	0	0	0	4	5	3	0	7	1	8	5	12	1	0	7	k__Bacteria;p__Firmicutes;c__Clostridia;o__Peptostreptococcales-Tissierellales;f__unidentified_Peptostreptococcales-Tissierellales;g__Peptoniphilus;s__
OTU_1241	0	0	0	0	0	0	0	0	0	0	0	0	0	0	0	0	0	0	0	0	1	0	0	0	3	2	1	1	4	0	4	2	6	80	1	4	0	0	0	0	0	0	0	0	0	0	0	0	k__Bacteria;p__Firmicutes;c__Bacilli;o__Erysipelotrichales;f__Erysipelatoclostridiaceae;g__Erysipelatoclostridium;s__[Clostridium]_spiroforme
OTU_1242	29	7	42	6	14	8	10	22	21	4	7	11	0	1	0	0	0	0	0	0	2	0	0	0	0	0	0	0	0	0	0	0	1	0	0	0	2	6	2	4	1	0	2	5	13	1	4	2	k__Bacteria;p__Firmicutes;c__Clostridia;o__Oscillospirales;f__[Eubacterium]_coprostanoligenes_group
OTU_1243	0	0	0	0	0	0	0	0	0	0	0	0	8	5	8	4	10	6	4	22	3	4	11	27	0	0	0	0	0	0	0	0	0	0	0	0	0	0	0	0	0	0	0	0	0	0	0	0	k__Bacteria
OTU_1244	0	0	0	0	0	2	0	0	0	0	0	0	0	0	0	0	0	0	0	0	0	0	0	0	0	0	0	0	0	0	0	0	0	0	0	0	2	4	1	8	2	9	2	5	5	57	2	3	k__Bacteria
OTU_1245	0	0	0	0	0	0	0	0	0	0	0	0	43	11	14	17	29	29	16	41	16	17	14	30	0	0	0	0	0	0	0	0	0	0	0	0	0	1	13	1	1	0	0	0	2	0	1	1	k__Bacteria
OTU_1246	0	0	0	0	0	0	0	0	0	0	0	0	2	6	0	8	6	13	460	6	11	0	0	0	0	0	0	0	0	0	0	0	0	0	0	0	0	0	0	0	0	0	0	0	0	0	0	0	k__Bacteria;p__Bacteroidota;c__Bacteroidia;o__Bacteroidales;f__Bacteroidales_RF16_group;g__;s__
OTU_1247	0	0	0	0	0	0	0	0	0	0	0	0	29	40	44	19	38	9	9	9	44	30	9	38	0	0	0	0	0	0	0	0	0	0	0	0	0	0	0	0	0	0	0	0	0	0	0	0	k__Bacteria;p__Firmicutes;c__Clostridia;o__Oscillospirales;f__UCG-010;g__;s__
OTU_1248	2	6	4	0	0	1	6	4	3	1	3	2	0	0	0	0	0	0	0	0	0	0	0	0	2	3	0	6	2	0	14	1	5	0	4	3	4	7	3	34	12	4	13	9	19	2	9	6	k__Bacteria
OTU_1249	0	0	0	0	0	0	0	0	0	0	0	0	11	18	23	12	21	39	22	13	8	42	15	22	0	0	0	0	0	0	0	0	0	0	0	0	0	0	0	0	0	0	0	0	0	0	0	0	k__Bacteria;p__Firmicutes;c__Clostridia;o__Oscillospirales;f__UCG-010;g__;s__
OTU_1250	12	13	22	10	10	10	44	16	31	21	12	24	0	0	0	0	0	0	0	0	0	0	0	0	0	0	0	0	0	0	0	0	0	0	0	0	0	0	0	0	0	0	0	0	0	0	0	0	k__Bacteria;p__Firmicutes;c__Clostridia;o__Lachnospirales;f__Lachnospiraceae;g__Lachnospiraceae_NK3A20_group;s__bacterium_ND2018
OTU_1251	94	19	82	14	3	50	11	19	28	70	8	6	0	0	0	0	0	0	0	0	0	0	0	0	0	0	0	0	0	0	0	0	0	0	0	0	0	0	0	0	0	0	0	0	0	0	0	0	k__Bacteria;p__Bacteroidota;c__Bacteroidia;o__Bacteroidales;f__Rikenellaceae;g__Rikenellaceae_RC9_gut_group;s__
OTU_1252	0	0	0	0	0	0	0	0	0	0	0	0	0	0	0	0	0	0	0	0	0	0	0	0	0	0	0	0	0	0	0	0	0	0	0	0	9	6	5	17	0	4	6	8	8	69	15	8	k__Bacteria;p__Firmicutes;c__Clostridia;o__Oscillospirales;f__Oscillospiraceae
OTU_1253	2	0	0	0	0	0	0	0	0	0	0	0	1	0	0	0	0	0	0	0	0	0	0	0	0	0	0	0	0	0	0	0	0	1	0	0	7	31	5	14	5	11	36	5	7	13	27	1	k__Bacteria;p__Verrucomicrobiota;c__Kiritimatiellae;o__WCHB1-41;f__;g__;s__
OTU_1254	0	0	0	0	0	0	0	0	0	0	0	0	0	0	0	0	0	0	0	0	0	0	0	0	0	0	0	0	0	0	0	0	0	0	0	0	1	1	0	2	2	0	0	0	7	80	1	2	k__Bacteria;p__Bacteroidota;c__Bacteroidia;o__Bacteroidales;f__Muribaculaceae;g__;s__
OTU_1255	0	0	0	0	0	0	0	0	0	0	1	0	0	0	0	0	0	0	0	0	0	0	0	0	0	1	1	0	0	0	0	0	0	0	0	0	6	14	24	13	4	3	7	7	12	4	12	64	k__Bacteria;p__Firmicutes;c__Clostridia;o__Christensenellales;f__Christensenellaceae;g__Christensenellaceae_R-7_group
OTU_1256	0	0	0	0	0	0	0	0	0	0	0	0	0	0	0	0	0	0	0	0	0	0	0	0	0	0	0	0	0	0	0	0	0	0	0	0	6	1	1	4	4	5	6	1	1	14	70	2	k__Bacteria;p__Bacteroidota;c__Bacteroidia;o__Bacteroidales;f__Prevotellaceae;g__Prevotellaceae_UCG-003;s__
OTU_1257	0	0	0	0	0	0	0	0	0	0	0	0	0	0	0	0	0	0	0	0	0	0	0	0	0	0	0	0	0	0	0	0	0	0	0	0	8	7	5	19	17	13	14	26	19	16	10	20	k__Bacteria;p__Firmicutes;c__Clostridia;o__Oscillospirales;f__Oscillospiraceae;g__V9D2013_group;s__
OTU_1258	0	0	0	0	0	0	0	0	0	0	0	0	0	0	0	0	0	0	0	0	0	0	0	0	0	0	0	0	0	0	0	0	0	0	0	0	5	1	2	2	4	10	13	0	3	3	1	48	k__Bacteria;p__Firmicutes;c__Bacilli;o__Acholeplasmatales;f__Acholeplasmataceae;g__Anaeroplasma;s__
OTU_1259	0	0	0	0	0	0	0	0	0	0	0	0	0	0	0	0	0	0	0	0	0	0	0	0	0	0	0	0	0	0	0	0	0	0	0	0	3	44	3	3	5	4	9	4	33	2	2	2	k__Bacteria;p__Firmicutes;c__Clostridia;o__Lachnospirales;f__Lachnospiraceae;g__Lachnospiraceae_NK3A20_group
OTU_1260	0	40	8	11	0	17	37	4	1	466	0	4	0	0	0	0	0	0	0	0	0	0	0	0	0	0	0	0	1	0	0	0	0	0	0	0	1	4	9	24	8	2	23	5	48	0	4	13	k__Bacteria;p__Synergistota;c__Synergistia;o__Synergistales;f__Synergistaceae;g__Fretibacterium
OTU_1261	18	112	36	7	12	106	11	9	100	141	14	6	0	0	0	0	0	0	0	0	0	0	0	0	0	0	0	0	0	0	0	0	0	0	0	0	0	0	0	0	0	0	0	0	3	0	0	0	k__Bacteria;p__Bacteroidota;c__Bacteroidia;o__Bacteroidales;f__Prevotellaceae;g__Prevotella;s__
OTU_1262	0	0	0	0	0	0	0	0	0	1	0	0	26	31	40	10	29	20	9	2	12	3	5	1	0	1	0	0	0	0	0	0	0	0	1	0	0	0	0	0	0	0	0	0	0	0	0	0	k__Bacteria;p__Firmicutes;c__Clostridia;o__Clostridiales;f__Clostridiaceae;g__Clostridium_sensu_stricto_6;s__Clostridium_bornimense
OTU_1263	0	0	0	0	3	0	0	0	0	0	0	0	0	0	0	0	0	0	0	0	0	0	0	0	0	0	0	0	0	0	0	0	11	26	3	63	19	21	6	0	51	3	7	6	34	2	0	0	k__Bacteria;p__Fusobacteriota;c__Fusobacteriia;o__Fusobacteriales;f__Leptotrichiaceae;g__Leptotrichia;s__
OTU_1264	0	0	0	0	0	0	0	0	0	0	0	0	16	5	12	4	21	7	3	2	9	7	11	6	0	0	0	0	0	0	0	0	0	0	0	0	0	0	0	0	0	0	0	0	0	0	0	0	k__Bacteria;p__Firmicutes;c__Clostridia;o__Oscillospirales;f__UCG-010;g__;s__
OTU_1265	8	26	16	11	8	10	12	25	1	10	4	18	0	0	0	0	0	0	0	0	0	0	0	0	0	0	0	0	0	0	0	0	0	0	0	0	5	4	14	8	8	19	2	3	6	11	5	29	k__Bacteria;p__Firmicutes;c__Clostridia;o__Lachnospirales;f__Lachnospiraceae;g__[Eubacterium]_ruminantium_group;s__
OTU_1266	0	0	0	0	0	0	0	0	0	0	0	0	0	0	0	0	0	0	0	0	0	0	0	0	1	0	0	0	0	0	0	0	0	0	0	0	2	3	7	6	2	2	13	1	30	2	1	30	k__Bacteria;p__Firmicutes;c__Clostridia;o__Lachnospirales;f__Lachnospiraceae
OTU_1267	0	0	0	0	0	0	0	0	0	0	0	0	0	0	0	0	0	0	0	0	0	0	0	0	40	28	60	2	0	0	0	27	0	0	0	0	2	1	0	0	1	1	2	3	2	2	0	5	k__Bacteria;p__Firmicutes;c__Clostridia;o__Oscillospirales;f__Oscillospiraceae;g__UCG-002;s__
OTU_1268	14	6	2	3	4	6	9	4	8	12	0	3	0	0	0	0	0	0	0	0	0	0	0	0	1	0	1	0	0	0	0	0	1	0	0	0	56	115	47	252	114	818	19	227	40	160	140	107	k__Bacteria;p__Bacteroidota;c__Bacteroidia;o__Bacteroidales;f__F082;g__;s__
OTU_1269	0	0	0	0	0	0	0	0	0	0	0	0	0	0	0	0	0	0	0	0	0	0	0	0	4	11	1	0	1	0	0	1	0	0	1	1	59	5	2	4	3	0	1	3	6	2	3	1	k__Bacteria;p__Firmicutes;c__Clostridia;o__Peptostreptococcales-Tissierellales;f__Anaerovoracaceae
OTU_1270	1	0	0	0	0	0	0	0	0	0	0	0	0	0	0	0	0	0	0	0	0	0	0	0	0	0	0	0	0	0	0	0	0	0	0	0	3	19	2	0	6	1	24	16	5	2	5	14	k__Bacteria;p__unidentified_Bacteria;c__Bacteroidia;o__Bacteroidales;f__Marinilabiliaceae;g__;s__
OTU_1271	0	0	0	0	1	0	0	0	0	0	0	0	0	0	0	0	0	0	0	0	0	0	0	0	0	0	0	0	1	0	0	0	4	3	4	69	50	2	0	0	5	0	0	7	1	0	1	0	k__Bacteria;p__Proteobacteria;c__Gammaproteobacteria;o__Burkholderiales;f__Comamonadaceae;g__Comamonas;s__Ottowia_sp_oral_taxon_894
OTU_1272	0	0	0	0	0	0	0	0	0	0	0	0	0	0	0	0	0	0	0	0	0	0	0	0	0	0	79	0	0	0	0	0	0	0	0	0	0	0	0	0	0	0	0	0	0	0	1	0	k__Bacteria;p__Bacteroidota;c__Bacteroidia;o__Bacteroidales;f__Prevotellaceae;g__Paraprevotella;s__
OTU_1273	0	0	0	2	0	0	1	0	1	0	0	1	20	5	13	39	51	31	3	9	21	3	3	12	0	0	0	0	0	0	0	0	0	0	0	0	0	0	0	0	0	0	0	0	0	0	0	0	k__Bacteria;p__Cyanobacteria;c__Vampirivibrionia;o__Gastranaerophilales;f__;g__;s__
OTU_1274	0	0	0	0	0	0	0	0	0	0	0	0	15	34	37	12	19	12	10	100	10	13	11	27	0	0	0	0	0	0	0	0	0	0	0	0	0	0	0	0	0	0	0	0	0	0	0	0	k__Bacteria;p__Firmicutes;c__Clostridia;o__Oscillospirales;f__[Eubacterium]_coprostanoligenes_group;g__;s__
OTU_1275	0	0	0	0	0	0	0	1	0	0	0	0	0	0	0	0	0	0	0	0	0	0	0	0	0	0	0	0	0	0	0	0	0	0	0	0	3	1	4	34	6	0	7	10	26	9	4	3	k__Bacteria;p__Firmicutes;c__Clostridia;o__Lachnospirales;f__Lachnospiraceae;g__Lachnospiraceae_XPB1014_group;s__
OTU_1276	39	16	52	17	0	0	15	1	0	4	0	16	0	0	0	0	0	0	0	0	0	0	0	0	0	0	0	0	0	0	1	0	1	1	0	0	0	0	0	5	0	0	0	0	0	0	0	0	k__Bacteria;p__Firmicutes;c__Bacilli;o__Staphylococcales;f__Staphylococcaceae;g__Jeotgalicoccus
OTU_1277	0	0	0	0	0	0	0	0	0	0	0	0	119	138	109	62	124	55	82	113	185	57	63	58	0	0	0	0	0	0	0	0	0	0	0	0	0	0	0	0	0	0	0	0	0	0	0	0	k__Bacteria;p__Bacteroidota;c__Bacteroidia;o__Bacteroidales;f__Rikenellaceae;g__Rikenellaceae_RC9_gut_group;s__
OTU_1278	0	0	0	0	0	0	0	0	0	0	0	0	6	8	9	2	10	21	13	35	2	4	15	0	0	0	0	0	0	0	0	0	0	0	0	0	0	0	0	0	0	0	0	0	0	0	0	0	k__Bacteria;p__Firmicutes;c__Bacilli;o__Erysipelotrichales;f__Erysipelotrichaceae;g__Catenisphaera;s__
OTU_1279	0	0	0	0	0	0	0	0	0	0	0	0	0	0	0	0	0	0	0	0	0	0	0	0	0	0	0	0	0	0	0	0	0	0	0	0	2	17	6	2	1	20	20	33	2	13	7	9	k__Bacteria;p__Bacteroidota;c__Bacteroidia;o__Bacteroidales;f__Rikenellaceae;g__SP3-e08;s__
OTU_1280	0	0	0	0	0	0	0	0	0	0	0	0	0	0	0	0	0	0	0	0	0	0	0	0	0	0	0	0	0	0	0	0	0	0	0	0	3	19	14	10	3	6	7	11	7	1	14	9	k__Bacteria;p__Bacteroidota;c__Bacteroidia;o__Bacteroidales;f__Rikenellaceae;g__Rikenellaceae_RC9_gut_group;s__
OTU_1281	1	11	13	148	0	12	7	2	0	2	0	0	0	0	0	0	0	0	0	0	0	0	0	0	0	0	0	0	0	0	0	0	0	0	0	0	0	0	0	1	0	1	0	0	1	0	0	0	k__Bacteria;p__Bacteroidota;c__Bacteroidia;o__Bacteroidales;f__Muribaculaceae;g__;s__
OTU_1282	0	0	0	0	0	0	0	0	0	0	0	0	2	6	11	12	14	18	3	13	2	3	6	1	0	0	0	0	0	0	0	0	0	0	0	0	0	0	0	0	0	0	0	0	0	0	0	0	k__Bacteria;p__Firmicutes;c__Clostridia;o__Christensenellales;f__Christensenellaceae;g__Christensenellaceae_R-7_group;s__iron-reducing_bacterium_enrichment_culture_clone_HN70
OTU_1283	0	0	0	0	0	0	0	0	0	0	0	0	0	0	0	0	0	0	0	0	0	0	0	0	0	0	0	0	0	0	0	0	0	0	0	0	5	6	4	1	6	1	18	8	48	1	2	0	k__Bacteria;p__Spirochaetota;c__Spirochaetia;o__Spirochaetales;f__Spirochaetaceae;g__Treponema
OTU_1284	0	0	0	0	1	0	0	0	0	0	0	0	0	0	0	0	0	0	0	0	0	0	0	0	0	0	0	0	0	0	0	0	3	5	1	0	59	1	16	0	0	0	0	0	0	0	0	0	k__Bacteria;p__Firmicutes;c__Bacilli;o__Izemoplasmatales;f__;g__;s__
OTU_1285	0	0	0	1	0	0	0	1	0	0	0	2	0	0	0	0	0	0	0	0	0	0	0	0	0	0	0	0	0	0	0	0	0	0	0	0	0	11	71	0	0	0	6	6	0	0	3	4	k__Bacteria;p__Gracilibacteria;c__unidentified_Gracilibacteria;o__Absconditabacteriales_(SR1);f__;g__;s__
OTU_1286	0	0	0	0	0	0	0	0	0	0	0	0	0	0	0	0	0	0	0	0	0	0	0	0	0	0	0	0	0	0	0	0	0	0	0	0	2	3	27	3	13	2	0	7	15	14	9	6	k__Bacteria;p__Firmicutes;c__Clostridia;o__Oscillospirales;f__Oscillospiraceae;g__Papillibacter;s__
OTU_1287	111	228	56	65	14	52	109	19	31	59	14	145	3	5	3	5	1	3	3	0	14	2	8	18	0	0	0	0	0	0	0	0	0	0	0	0	0	3	1	0	10	0	1	5	0	7	0	7	k__Bacteria;p__Firmicutes;c__Clostridia;o__Christensenellales;f__Christensenellaceae;g__Christensenellaceae_R-7_group
OTU_1288	0	0	0	0	0	0	0	0	0	0	0	0	0	0	0	0	0	0	0	0	0	0	0	0	0	0	0	0	0	0	0	0	0	0	0	0	1	2	4	64	3	2	4	1	7	1	6	2	k__Bacteria;p__Bacteroidota;c__Bacteroidia;o__Bacteroidales;f__Prevotellaceae;g__Prevotellaceae_NK3B31_group;s__
OTU_1289	0	0	0	0	0	0	0	0	0	0	0	0	0	0	0	0	0	0	0	0	0	0	0	0	0	0	0	0	0	0	0	0	0	0	0	0	3	5	7	3	4	0	44	4	6	1	2	14	k__Bacteria;p__Firmicutes;c__Bacilli;o__RF39;f__;g__;s__
OTU_1290	0	0	0	0	0	0	0	0	0	0	0	0	0	0	0	0	0	0	0	0	0	0	0	0	0	0	0	0	0	0	1	0	0	0	0	0	9	10	7	2	6	5	27	6	10	3	0	16	k__Bacteria;p__Spirochaetota;c__MVP-15;o__unidentified_MVP-15;f__unidentified_MVP-15;g__unidentified_MVP-15;s__Firmicutes_bacterium_canine_oral_taxon_309
OTU_1291	0	0	0	0	0	0	0	0	0	0	0	0	22	9	18	15	5	5	7	6	10	12	11	27	0	0	0	0	0	0	0	0	0	0	0	0	0	0	0	0	0	0	0	0	0	0	0	0	k__Bacteria;p__Firmicutes;c__Clostridia;o__Oscillospirales;f__UCG-010;g__;s__
OTU_1292	0	0	0	0	0	0	0	0	0	0	0	0	34	139	73	38	60	37	44	34	81	45	48	77	0	0	0	0	0	0	0	0	0	0	0	0	0	0	0	0	0	0	0	0	0	0	1	0	k__Bacteria;p__Firmicutes;c__Clostridia;o__Clostridia_vadinBB60_group;f__;g__;s__
OTU_1293	0	0	0	0	0	0	0	0	0	0	0	0	0	0	0	0	0	0	0	0	0	0	0	0	0	0	0	0	0	0	0	0	0	0	0	0	4	2	10	5	2	2	8	40	7	6	5	1	k__Bacteria;p__Bacteroidota;c__Bacteroidia;o__Bacteroidales;f__Rikenellaceae;g__Rikenellaceae_RC9_gut_group;s__
OTU_1294	0	0	0	0	0	0	0	0	0	0	0	1	0	0	0	0	0	0	0	0	0	0	0	0	0	0	0	0	0	0	0	0	0	0	0	0	23	1	6	35	8	147	10	19	6	7	8	7	k__Bacteria;p__Bacteroidota;c__Bacteroidia;o__Bacteroidales;f__Prevotellaceae;g__Prevotellaceae_UCG-003;s__
OTU_1295	0	0	0	0	0	0	0	0	0	0	0	0	38	22	43	27	22	62	29	41	79	33	11	22	0	0	0	0	0	0	0	0	0	0	0	0	0	0	0	0	0	0	0	0	0	0	0	0	k__Bacteria;p__Bacteroidota;c__Bacteroidia;o__Bacteroidales;f__Muribaculaceae;g__;s__
OTU_1296	0	0	0	0	0	0	0	0	0	0	0	0	0	0	0	0	0	0	0	0	0	0	0	0	0	0	0	0	0	0	0	0	0	0	0	0	8	6	1	7	6	2	9	14	22	20	3	7	k__Bacteria;p__Firmicutes;c__Clostridia
OTU_1297	0	0	0	0	0	0	0	0	0	0	0	0	0	0	0	0	0	0	0	0	0	0	0	0	0	0	0	0	0	0	0	0	5	36	56	46	36	44	31	0	70	8	48	0	73	1	1	0	k__Bacteria;p__Firmicutes;c__Clostridia;o__Lachnospirales;f__Lachnospiraceae;g__Lachnoanaerobaculum;s__
OTU_1298	0	81	33	22	48	28	36	12	39	64	31	4	1	0	0	0	0	0	0	0	0	0	0	0	0	0	0	0	0	0	0	0	0	0	0	0	0	0	0	0	0	0	0	0	0	0	0	0	k__Bacteria
OTU_1299	0	0	0	0	0	0	0	0	0	0	0	0	0	0	0	0	0	0	0	0	0	0	0	0	0	0	0	0	0	0	0	0	0	7	6	26	28	11	6	0	0	1	5	5	44	0	0	0	k__Bacteria;p__Bacteroidota;c__Bacteroidia;o__Bacteroidales;f__Prevotellaceae;g__Prevotella;s__Prevotella_saccharolytica
OTU_1300	0	0	0	0	0	0	0	0	0	0	0	0	6	6	4	6	11	12	50	21	20	5	9	8	0	0	0	0	0	0	0	1	1	0	0	0	0	0	0	0	0	0	0	0	0	0	0	0	k__Bacteria;p__unidentified_Bacteria;c__Bacilli;o__Erysipelotrichales;f__Erysipelatoclostridiaceae;g__;s__
OTU_1301	0	0	0	0	0	0	0	0	0	0	0	0	0	0	0	0	0	0	0	0	0	0	0	0	0	0	0	0	0	0	0	0	0	0	0	0	2	63	2	7	4	1	16	3	2	4	5	1	k__Bacteria;p__Bacteroidota;c__Bacteroidia;o__Bacteroidales;f__Prevotellaceae;g__Prevotella;s__
OTU_1302	0	0	0	0	0	0	0	0	0	0	0	0	0	0	0	0	0	0	0	0	0	0	0	0	0	0	0	0	0	0	0	0	0	0	0	0	3	4	9	6	5	2	56	13	38	14	13	6	k__Bacteria;p__Firmicutes;c__Clostridia;o__Lachnospirales;f__Lachnospiraceae
OTU_1303	2	5	4	5	4	5	3	2	7	8	5	2	0	0	0	0	0	0	0	0	0	0	0	0	0	0	0	0	0	0	0	0	0	0	0	0	27	11	4	11	14	9	14	6	35	26	5	14	k__Bacteria;p__Desulfobacterota;c__Desulfovibrionia;o__Desulfovibrionales;f__Desulfovibrionaceae;g__Desulfovibrio
OTU_1304	0	0	0	0	0	0	0	0	0	0	0	0	0	0	0	0	0	0	0	0	0	0	0	0	13	0	0	0	0	0	0	0	0	0	1	0	59	1	1	1	1	2	1	0	3	0	3	1	k__Bacteria;p__Firmicutes;c__Bacilli;o__Erysipelotrichales;f__Erysipelatoclostridiaceae;g__Sharpea;s__
OTU_1305	0	0	0	0	0	0	0	0	0	0	0	0	33	12	16	12	30	47	10	12	3	28	37	5	0	0	0	0	0	0	0	0	0	0	0	1	20	4	1	2	2	0	5	2	12	2	0	2	k__Bacteria;p__Firmicutes;c__Clostridia;o__Oscillospirales;f__Ruminococcaceae;g__Ruminococcus
OTU_1306	0	0	0	0	0	0	0	0	0	0	0	0	0	0	0	0	0	0	0	0	0	0	0	0	0	0	0	0	0	0	0	0	0	0	0	0	0	4	14	3	4	1	4	28	4	3	3	17	k__Bacteria;p__Firmicutes;c__Bacilli;o__Acholeplasmatales;f__Acholeplasmataceae;g__Anaeroplasma;s__
OTU_1307	0	0	0	0	0	0	0	0	0	0	0	0	0	0	0	0	0	0	0	0	0	0	0	0	0	0	0	0	0	0	0	0	0	0	0	0	5	1	28	1	4	2	7	43	6	0	2	8	k__Bacteria;p__Bacteroidota;c__Bacteroidia;o__Bacteroidales;f__F082;g__;s__
OTU_1308	0	0	0	0	0	0	0	0	0	0	0	0	1	6	11	13	5	9	0	3	20	21	41	26	0	0	0	0	0	0	0	0	0	0	0	0	0	0	0	0	0	0	0	0	0	0	0	0	k__Bacteria;p__Spirochaetota;c__Spirochaetia;o__Spirochaetales;f__Spirochaetaceae;g__Treponema;s__
OTU_1309	0	0	0	0	0	0	0	0	0	0	0	0	0	0	0	0	0	0	0	0	0	0	0	0	0	0	0	0	0	0	0	0	0	0	1	17	18	7	0	1	12	18	1	14	1	1	0	1	k__Bacteria;p__Firmicutes;c__Bacilli;o__Lactobacillales;f__Streptococcaceae;g__Lactococcus;s__Lactococcus_lactis
OTU_1310	0	9	0	3	0	2	14	1	14	0	2	11	0	0	0	0	0	0	0	0	0	0	0	0	0	0	0	0	0	0	0	0	0	0	0	0	12	36	10	9	13	4	27	2	2	17	6	5	k__Bacteria;p__Firmicutes;c__Clostridia;o__Peptostreptococcales-Tissierellales;f__Anaerovoracaceae;g__Amnipila;s__
OTU_1311	0	13	7	4	5	148	2	4	14	21	11	11	0	0	0	0	0	0	0	0	0	0	0	0	0	0	0	0	0	0	0	0	0	0	0	0	148	3	6	10	12	9	6	21	4	28	27	8	k__Bacteria;p__Bacteroidota;c__Bacteroidia;o__Bacteroidales;f__Prevotellaceae;g__Prevotella;s__
OTU_1312	0	0	0	0	0	0	0	0	0	0	0	0	57	37	17	16	51	14	7	2	24	9	10	28	0	0	0	0	0	0	0	0	0	0	0	0	0	0	0	0	0	0	0	0	0	0	0	0	k__Bacteria;p__Firmicutes;c__Clostridia;o__Oscillospirales;f__UCG-010;g__;s__
OTU_1313	0	8	12	5	249	22	47	9	23	305	21	4	0	0	0	0	0	0	0	0	0	0	0	0	0	0	0	0	0	0	0	0	0	0	0	0	1	0	1	0	0	0	0	0	0	0	0	1	k__Bacteria;p__Firmicutes;c__Negativicutes;o__Veillonellales-Selenomonadales;f__Selenomonadaceae;g__Quinella;s__
OTU_1314	28	3	3	0	16	9	10	76	0	8	36	14	0	0	0	0	0	0	0	0	1	0	0	2	7	1	9	1	4	2	2	0	0	1	31	2	6	4	4	1	5	8	1	6	26	51	5	8	k__Bacteria;p__Cyanobacteria;c__Cyanobacteriia;o__Chloroplast;f__unidentified_Chloroplast;g__unidentified_Chloroplast
OTU_1315	0	0	0	0	0	0	0	0	0	0	0	0	0	0	0	0	0	0	0	0	0	0	0	0	6	2	12	5	36	3	3	1	2	3	5	3	0	0	0	0	0	0	0	0	0	0	0	0	k__Bacteria;p__Firmicutes;c__Bacilli;o__RF39;f__;g__;s__
OTU_1316	0	0	1	1	2	0	2	3	2	1	0	2	0	0	0	0	0	0	0	0	0	0	0	0	0	0	0	1	2	0	15	0	1	0	4	1	1	11	10	8	32	2	72	5	22	3	5	3	k__Bacteria;p__unidentified_Bacteria;c__Saccharimonadia;o__Saccharimonadales;f__Saccharimonadaceae;g__Candidatus_Saccharimonas;s__
OTU_1317	0	0	0	0	0	0	0	0	0	0	0	0	19	10	12	14	10	15	26	80	3	10	10	13	0	0	0	0	0	0	0	0	0	0	0	0	0	0	0	0	0	0	0	0	0	0	0	0	k__Bacteria;p__Firmicutes;c__Bacilli;o__Erysipelotrichales;f__Erysipelatoclostridiaceae;g__Candidatus_Stoquefichus;s__
OTU_1318	8	18	21	10	16	32	15	4	5	13	8	13	1	1	2	0	4	0	0	0	0	1	0	0	0	0	0	0	0	0	0	0	0	0	0	0	10	8	18	43	10	6	15	13	102	42	5	11	k__Bacteria;p__Firmicutes;c__Clostridia;o__unidentified_Clostridia;f__Hungateiclostridiaceae;g__Saccharofermentans
OTU_1319	0	0	0	0	0	0	0	0	0	0	0	0	0	0	0	0	0	0	0	0	0	0	0	0	0	0	0	0	0	0	0	0	0	0	0	0	75	8	0	0	1	3	1	1	1	24	0	0	k__Bacteria;p__Bacteroidota;c__Bacteroidia;o__Bacteroidales;f__Prevotellaceae;g__Prevotella
OTU_1320	19	42	18	6	1	90	24	1	5	38	2	3	0	0	0	0	0	0	0	0	0	0	0	0	0	0	0	0	0	0	0	0	0	0	0	0	0	0	0	0	0	0	0	0	0	0	0	0	k__Bacteria;p__Firmicutes;c__Negativicutes;o__Veillonellales-Selenomonadales;f__Selenomonadaceae
OTU_1321	0	0	0	0	0	0	0	0	0	0	0	0	30	17	23	12	2	23	9	42	42	7	7	80	0	0	8	0	11	2	1	1	0	0	1	2	0	0	0	0	0	0	0	0	0	0	0	0	k__Bacteria;p__Bacteroidota;c__Bacteroidia;o__Bacteroidales;f__Rikenellaceae;g__Alistipes;s__
OTU_1322	0	0	0	0	0	0	0	0	0	0	0	0	0	0	0	0	0	0	0	0	0	0	0	0	5	13	2	13	3	3	11	5	7	16	16	6	0	0	0	3	0	0	0	0	0	1	0	0	k__Bacteria;p__Firmicutes;c__Clostridia;o__Lachnospirales;f__Lachnospiraceae;g__GCA-900066575;s__
OTU_1323	4	9	7	5	5	8	7	7	8	7	0	21	0	0	0	0	0	0	0	0	0	0	0	0	0	0	0	0	0	0	0	0	0	0	0	0	7	13	16	9	2	3	4	7	8	8	15	7	k__Bacteria;p__Bacteroidota;c__Bacteroidia;o__Bacteroidales;f__Prevotellaceae;g__Prevotellaceae_UCG-003;s__
OTU_1324	2	0	2	1	0	0	0	2	1	1	0	0	0	0	0	0	0	0	0	0	0	0	0	0	0	0	0	0	0	0	0	0	0	0	1	0	5	0	5	15	23	3	4	9	31	4	30	10	k__Bacteria;p__Bacteroidota;c__Bacteroidia;o__Bacteroidales;f__Rikenellaceae;g__Rikenellaceae_RC9_gut_group;s__
OTU_1325	0	0	22	46	7	166	5	44	82	6	12	89	0	0	0	0	0	0	0	0	0	0	0	0	0	0	0	0	0	0	0	0	0	0	0	0	80	0	0	2	0	1	0	0	1	0	0	0	k__Bacteria;p__Bacteroidota;c__Bacteroidia;o__Bacteroidales;f__Prevotellaceae;g__Prevotella;s__
OTU_1326	0	0	0	0	0	0	0	0	0	0	0	0	0	0	0	0	0	0	0	0	0	0	0	0	37	0	0	0	0	0	0	0	0	0	0	0	5	2	0	8	3	1	4	3	7	0	2	9	k__Bacteria;p__Bacteroidota;c__Bacteroidia;o__Bacteroidales;f__Rikenellaceae;g__Rikenellaceae_RC9_gut_group
OTU_1327	0	0	0	0	0	0	0	0	0	0	0	0	0	0	0	0	0	0	0	0	0	0	0	0	0	0	0	0	0	0	0	0	0	0	0	0	1	2	6	3	2	9	15	29	3	1	3	15	k__Bacteria;p__Firmicutes;c__Bacilli
OTU_1328	0	0	0	0	0	0	0	0	0	0	0	0	0	0	0	1	0	0	0	0	0	0	0	0	11	10	16	11	50	19	114	2	2	8	91	7	1	0	0	0	0	0	0	2	0	3	0	0	k__Bacteria;p__Firmicutes;c__Clostridia;o__Lachnospirales;f__Lachnospiraceae
OTU_1329	1	0	1	0	1	0	0	1	2	0	0	1	0	0	0	0	0	0	0	0	0	0	0	0	0	0	0	0	0	2	2	0	0	0	0	0	0	6	6	3	3	3	49	13	18	2	7	0	k__Bacteria;p__Firmicutes;c__Bacilli;o__RF39;f__;g__;s__
OTU_1330	0	0	0	0	0	0	0	0	0	0	0	0	7	4	22	13	7	12	4	5	14	8	12	5	0	0	0	0	0	0	0	0	0	0	0	0	0	0	0	0	0	0	0	0	0	0	0	0	k__Bacteria;p__Proteobacteria
OTU_1331	0	0	0	0	0	0	0	0	0	0	0	0	0	0	0	0	0	0	0	0	0	0	0	0	2	5	8	3	19	7	10	0	4	27	2	2	0	0	0	6	0	0	0	0	0	0	0	0	k__Bacteria
OTU_1332	6	0	12	2	7	14	12	16	8	4	0	10	0	0	0	0	0	0	0	0	0	0	0	0	0	0	0	0	0	0	0	0	0	0	0	0	0	0	0	0	0	0	0	0	0	0	0	0	k__Bacteria;p__Firmicutes;c__Clostridia;o__Lachnospirales;f__Lachnospiraceae;g__Lachnospiraceae_NK3A20_group;s__Lachnospiraceae_bacterium_KH1T2
OTU_1333	0	0	0	0	0	0	0	0	0	0	0	0	0	0	0	0	0	0	0	0	0	0	0	0	1	0	0	0	0	0	0	0	0	0	0	0	135	38	33	35	241	103	30	50	33	1169	24	23	k__Bacteria;p__Firmicutes;c__Clostridia;o__Lachnospirales;f__Lachnospiraceae;g__Lachnospiraceae_XPB1014_group;s__
OTU_1334	0	0	0	0	0	0	0	0	0	0	0	0	0	0	0	0	0	0	0	0	0	0	0	0	0	0	0	0	0	0	0	0	0	0	0	0	3	3	3	5	6	35	3	10	15	1	17	13	k__Bacteria;p__Bacteroidota;c__Bacteroidia;o__Bacteroidales;f__Rikenellaceae;g__Rikenellaceae_RC9_gut_group;s__
OTU_1335	0	0	0	2	0	0	0	0	0	0	0	0	15	8	10	17	7	11	13	38	7	12	18	18	0	0	0	0	0	0	0	0	0	0	0	0	0	0	0	0	0	0	0	0	0	0	0	0	k__Bacteria;p__Firmicutes;c__Clostridia;o__Oscillospirales;f__[Eubacterium]_coprostanoligenes_group;g__;s__
OTU_1336	4	6	8	9	0	7	10	20	24	4	1	100	0	1	0	0	0	1	2	5	1	0	2	2	0	1	2	0	1	0	3	0	0	0	0	0	3	3	1	2	3	1	36	9	5	0	1	6	k__Bacteria;p__Firmicutes;c__Clostridia;o__Clostridia_UCG-014
OTU_1337	96	33	17	1	4	8	17	10	86	14	0	41	0	0	0	0	0	0	0	0	0	0	0	0	0	0	0	0	0	0	0	0	0	0	0	0	0	3	1	2	1	0	1	2	1	135	3	0	k__Bacteria;p__Bacteroidota;c__Bacteroidia;o__Bacteroidales;f__F082;g__;s__
OTU_1338	0	0	0	0	0	0	0	0	0	0	0	0	17	22	14	4	13	3	12	22	46	11	18	5	0	0	0	0	0	0	1	0	0	0	0	0	1	2	0	2	2	0	5	2	4	0	1	1	k__Bacteria;p__Firmicutes;c__Clostridia;o__Monoglobales;f__Monoglobaceae;g__Monoglobus;s__
OTU_1339	7	15	2	19	2	24	18	12	11	3	0	0	0	0	0	0	0	0	0	0	0	0	0	0	0	0	0	0	0	0	0	0	0	0	0	0	0	0	0	0	1	0	0	1	0	0	0	0	k__Bacteria;p__Bacteroidota;c__Bacteroidia;o__Bacteroidales;f__Rikenellaceae;g__Rikenellaceae_RC9_gut_group;s__
OTU_1340	2	1	1	0	0	0	5	3	2	2	0	1	0	0	0	0	0	0	0	0	0	0	0	0	1	0	2	1	0	0	3	126	1	0	0	1	0	0	0	0	0	0	0	0	0	0	0	0	k__Bacteria;p__Bacteroidota;c__Bacteroidia;o__Bacteroidales;f__Marinifilaceae;g__Butyricimonas;s__
OTU_1341	21	7	14	8	6	13	7	8	3	4	0	28	0	0	0	0	0	0	0	0	0	0	0	0	0	0	0	0	0	0	0	0	0	0	0	0	0	4	2	2	8	2	1	1	6	1	1	0	k__Bacteria;p__Firmicutes;c__Clostridia;o__Lachnospirales;f__Lachnospiraceae
OTU_1342	0	0	0	0	0	0	0	0	0	0	0	0	0	0	0	0	0	0	0	0	0	0	0	0	0	0	0	0	0	0	0	0	0	0	0	0	92	1	7	0	8	0	1	0	0	0	2	1	k__Bacteria;p__Bacteroidota;c__Bacteroidia;o__Bacteroidales;f__Prevotellaceae;g__Prevotella
OTU_1343	0	0	0	0	0	0	0	0	0	0	0	0	0	0	0	0	0	0	0	0	0	0	0	0	0	0	0	0	0	0	0	0	0	0	1	0	2	0	1	3	2	3	3	1	6	0	18	63	k__Bacteria;p__Firmicutes;c__Clostridia;o__Lachnospirales;f__Lachnospiraceae;g__Lachnospiraceae_UCG-009;s__
OTU_1344	0	2	3	0	0	0	1	4	2	3	3	4	0	0	0	0	0	1	0	0	0	0	0	0	0	0	3	1	1	1	1	0	1	0	4	7	1	5	7	12	6	17	5	9	20	0	5	53	k__Bacteria;p__unidentified_Bacteria;c__Bacilli;o__Erysipelotrichales;f__Erysipelotrichaceae;g__;s__
OTU_1345	2	0	6	4	0	40	56	34	10	10	0	3	0	0	0	0	0	0	0	0	0	0	0	0	0	0	0	0	0	1	0	0	0	0	0	0	0	0	1	0	2	3	0	2	0	0	0	0	k__Bacteria;p__Bacteroidota;c__Bacteroidia;o__Bacteroidales;f__Muribaculaceae;g__;s__
OTU_1346	0	0	0	0	0	0	0	0	0	0	0	1	4	3	1	0	5	2	19	9	43	4	1	4	0	0	0	0	0	0	0	0	0	0	0	0	0	0	0	0	0	0	0	0	0	0	0	0	k__Bacteria;p__Firmicutes;c__Clostridia
OTU_1347	0	0	0	0	0	0	0	0	0	0	0	0	37	2	0	6	4	34	1	1	0	4	50	16	0	0	0	0	0	0	0	0	0	0	0	0	0	1	0	0	0	0	0	0	0	0	0	0	k__Bacteria;p__Bacteroidota;c__Bacteroidia;o__Bacteroidales;f__Rikenellaceae;g__Alistipes;s__
OTU_1348	0	0	0	0	0	0	0	0	0	0	0	0	0	0	0	0	0	0	0	0	0	0	0	0	0	0	0	0	0	0	0	0	0	0	0	0	46	7	6	6	4	0	10	3	4	1	1	5	k__Bacteria;p__Verrucomicrobiota;c__Kiritimatiellae;o__WCHB1-41;f__;g__;s__
OTU_1349	0	0	0	0	0	0	0	0	0	0	0	0	0	0	0	0	0	0	0	0	0	0	0	0	0	0	0	0	0	1	0	0	0	0	0	0	1	3	2	10	4	3	3	1	49	3	2	3	k__Bacteria
OTU_1350	0	0	0	0	0	0	0	0	0	0	0	0	0	0	0	1	0	0	0	0	0	0	0	0	0	0	0	0	0	0	0	0	0	0	0	0	3	8	6	7	2	9	16	14	10	16	15	15	k__Bacteria;p__unidentified_Bacteria;c__Clostridia;o__Oscillospirales
OTU_1351	2	8	12	9	4	4	13	16	12	6	0	11	0	0	1	0	0	0	0	0	0	0	0	0	2	1	0	1	0	0	5	0	2	0	0	0	3	0	6	3	3	0	21	3	42	0	2	6	k__Bacteria;p__unidentified_Bacteria;c__Saccharimonadia;o__Saccharimonadales;f__Saccharimonadaceae;g__Candidatus_Saccharimonas;s__
OTU_1352	0	0	0	0	0	0	0	0	0	0	0	0	11	8	12	16	16	11	3	7	8	12	4	3	0	0	0	0	0	0	0	0	0	0	0	0	0	0	0	0	0	0	0	0	0	0	0	0	k__Bacteria;p__Firmicutes;c__Clostridia;o__Oscillospirales;f__UCG-010
OTU_1353	2	0	1	0	0	0	0	0	0	1	0	0	0	0	0	0	0	0	0	0	0	0	0	0	1	0	1	0	0	0	0	0	0	0	0	0	4	3	2	9	54	2	1	1	3	1	4	3	k__Bacteria
OTU_1354	0	0	0	0	0	0	0	0	0	0	0	0	5	10	9	12	6	7	16	11	4	1	11	2	4	4	4	9	7	18	5	1	6	7	4	4	0	0	0	0	0	0	0	0	0	0	0	0	k__Bacteria;p__Firmicutes;c__Clostridia;o__Lachnospirales;f__Lachnospiraceae;g__Lachnospiraceae_UCG-010;s__
OTU_1355	0	0	0	0	0	0	0	0	0	0	0	0	0	0	0	0	0	0	0	0	0	0	0	0	0	1	0	0	0	0	0	0	2	44	0	0	10	1	39	0	0	0	33	0	0	0	0	0	k__Bacteria;p__Firmicutes;c__Clostridia;o__Lachnospirales;f__Lachnospiraceae
OTU_1356	0	0	0	0	0	0	0	0	0	0	0	0	0	0	0	0	0	0	0	0	0	0	0	0	1	0	0	0	0	0	0	0	9	2	48	0	3	0	16	0	0	0	0	0	0	0	0	0	k__Bacteria;p__Firmicutes;c__Bacilli;o__RF39;f__;g__;s__
OTU_1357	0	0	0	0	0	0	0	0	0	0	0	0	9	5	9	5	4	1	6	4	2	10	44	9	0	0	0	0	0	0	0	0	0	0	0	0	0	0	0	0	0	1	0	0	0	0	0	0	k__Bacteria;p__unidentified_Bacteria;c__Clostridia;o__Oscillospirales;f__Ruminococcaceae;g__;s__
OTU_1358	39	7	11	10	6	9	3	3	15	13	8	1	0	0	0	0	0	0	0	0	0	0	0	0	0	0	0	0	0	0	0	0	0	0	0	0	0	4	0	0	0	0	0	2	0	0	0	1	k__Bacteria;p__Bacteroidota;c__Bacteroidia;o__Bacteroidales;f__Prevotellaceae;g__Prevotella;s__
OTU_1359	0	0	0	0	0	0	0	0	0	0	0	0	0	0	0	0	0	0	0	0	0	0	0	0	0	0	0	0	0	0	0	0	0	0	0	0	1	7	4	3	3	1	6	10	3	12	36	5	k__Bacteria;p__Bacteroidota;c__Bacteroidia;o__Bacteroidales;f__Rikenellaceae;g__Rikenellaceae_RC9_gut_group;s__
OTU_1360	0	0	0	0	0	0	0	0	0	0	0	0	6	32	15	3	33	11	3	11	3	2	0	4	0	0	0	0	0	0	0	0	0	0	0	0	0	0	0	0	0	0	0	0	0	0	0	0	k__Bacteria;p__Firmicutes;c__Clostridia;o__Oscillospirales;f__UCG-010;g__;s__
OTU_1361	0	4	3	3	10	8	15	37	1	2	3	4	29	11	24	14	20	42	12	48	9	21	87	20	0	0	0	0	0	0	0	0	0	0	0	0	0	0	0	0	0	0	0	0	0	0	0	0	k__Bacteria;p__Firmicutes;c__Clostridia;o__Oscillospirales;f__Ruminococcaceae;g__Ruminococcus
OTU_1362	0	0	0	0	0	0	0	0	0	0	0	0	0	0	0	0	0	0	0	0	0	0	0	0	1	3	24	2	27	1	20	0	5	1	1	2	0	0	0	0	0	0	0	0	0	0	0	0	k__Bacteria;p__Bacteroidota;c__Bacteroidia;o__Bacteroidales;f__Muribaculaceae;g__;s__
OTU_1363	0	0	0	0	0	0	0	0	0	0	0	0	0	0	0	0	0	0	0	0	0	0	0	0	0	0	1	0	0	0	0	0	0	0	0	0	0	4	2	5	0	8	1	2	5	33	9	3	k__Bacteria;p__Planctomycetes;c__unidentified_Planctomycetes;o__Pirellulales;f__Pirellulaceae
OTU_1364	0	0	0	0	0	0	0	0	0	0	0	0	4	3	1	0	0	0	0	0	22	0	0	0	0	1	6	68	0	0	0	0	0	0	0	0	0	0	0	0	0	0	0	0	0	0	0	0	k__Bacteria;p__Firmicutes;c__Clostridia;o__Lachnospirales;f__Lachnospiraceae;g__Tyzzerella;s__
OTU_1365	17	24	88	22	71	104	15	36	6	14	18	15	0	2	0	0	0	0	0	0	0	0	0	0	0	0	0	0	0	0	0	0	0	0	1	0	6	3	3	4	7	0	2	5	30	49	2	17	k__Bacteria;p__Firmicutes;c__Clostridia;o__Oscillospirales;f__Ruminococcaceae;g__CAG-352;s__
OTU_1366	0	2	6	3	5	0	0	0	3	3	0	1	0	0	0	0	0	0	0	0	0	0	0	0	0	0	0	0	0	1	0	0	0	0	0	0	15	4	2	8	8	8	8	5	17	6	6	10	k__Bacteria;p__Firmicutes;c__Clostridia;o__Oscillospirales;f__Ruminococcaceae;g__Ruminococcus;s__
OTU_1367	0	1	2	1	19	23	70	1	0	1	0	0	0	0	0	0	0	0	0	0	0	0	0	0	0	10	0	0	2	0	1	2	2	0	0	0	0	1	18	0	0	0	1	1	0	1	1	0	k__Archaea;p__Euryarchaeota;c__Methanobacteria;o__Methanobacteriales;f__Methanobacteriaceae;g__Methanobrevibacter
OTU_1368	5	13	10	6	7	8	7	37	33	3	9	20	0	0	0	0	0	0	0	0	0	0	0	0	0	0	0	0	0	0	0	0	0	0	0	0	0	0	0	6	0	0	0	1	5	0	0	0	k__Bacteria;p__Firmicutes;c__Clostridia;o__Lachnospirales;f__Lachnospiraceae;g__Shuttleworthia;s__
OTU_1369	0	0	0	1	0	0	0	0	0	0	0	0	0	0	0	0	0	0	0	0	0	0	0	0	0	0	0	0	0	0	0	0	0	0	0	0	4	9	0	4	10	5	5	3	10	34	3	9	k__Bacteria;p__Firmicutes;c__Clostridia;o__Peptostreptococcales-Tissierellales;f__Anaerovoracaceae;g__Anaerovorax;s__Peptostreptococcaceae_bacterium_canine_oral_taxon_097
OTU_1370	0	0	0	0	0	0	0	0	0	0	0	0	6	28	29	17	4	5	4	3	1	0	2	0	0	0	0	0	0	0	0	0	0	0	0	0	0	0	0	0	0	0	0	0	0	0	0	0	k__Bacteria;p__unidentified_Bacteria;c__Alphaproteobacteria;o__Rhodospirillales;f__;g__;s__
OTU_1371	48	46	66	43	13	38	227	62	32	71	58	203	0	1	3	0	0	0	0	0	2	0	0	0	43	18	4	4	6	4	30	11	41	16	12	10	48	10	10	9	7	1	14	7	16	31	31	21	k__Bacteria;p__Actinobacteriota;c__Coriobacteriia;o__Coriobacteriales;f__Atopobiaceae;g__Olsenella;s__
OTU_1372	0	0	0	0	0	0	0	0	0	0	0	0	5	10	9	4	12	14	5	14	9	12	17	25	0	0	0	0	0	0	0	0	0	0	0	0	0	0	0	0	0	0	0	0	0	0	0	0	k__Bacteria;p__Firmicutes;c__Clostridia;o__Christensenellales;f__Christensenellaceae;g__Christensenellaceae_R-7_group;s__Christensenella_sp_Marseille-P3954
OTU_1373	0	0	0	0	0	0	0	0	0	0	0	0	7	9	11	11	2	10	10	15	5	2	5	4	0	0	0	0	0	0	0	0	0	0	0	0	0	0	0	0	0	0	0	0	0	0	0	0	k__Bacteria;p__Firmicutes;c__Clostridia;o__Peptostreptococcales-Tissierellales;f__Anaerovoracaceae;g__Family_XIII_UCG-001;s__
OTU_1374	0	0	0	0	0	0	0	0	0	0	0	0	0	0	0	0	0	0	0	0	0	0	0	0	0	0	0	0	0	0	0	0	0	0	0	0	20	17	3	4	5	23	20	15	6	1	14	28	k__Bacteria;p__Bacteroidota;c__Bacteroidia;o__Bacteroidales;f__Rikenellaceae;g__Rikenellaceae_RC9_gut_group;s__
OTU_1375	0	0	0	0	0	0	0	0	0	0	0	0	0	0	0	0	0	0	0	0	0	0	0	0	0	0	0	0	0	0	0	0	0	0	0	0	4	11	10	13	7	3	9	6	5	10	10	14	k__Bacteria
OTU_1376	0	0	0	0	0	0	0	0	0	0	0	0	0	0	0	0	0	0	0	0	0	0	0	0	0	0	0	0	0	0	0	0	0	0	0	0	4	12	4	9	15	3	6	28	4	3	5	22	k__Bacteria;p__Bacteroidota;c__Bacteroidia;o__Bacteroidales;f__Prevotellaceae;g__Prevotellaceae_UCG-003;s__
OTU_1377	0	0	0	0	0	0	0	0	0	0	1	0	0	0	0	0	0	0	0	0	0	0	0	0	0	0	0	0	0	0	0	0	4	1	1	1	10	11	46	1	7	0	23	11	21	0	0	1	k__Bacteria;p__unidentified_Bacteria;c__Saccharimonadia;o__Saccharimonadales;f__Saccharimonadaceae;g__;s__
OTU_1378	0	0	0	0	0	0	0	0	0	0	0	0	8	6	2	8	7	3	70	27	43	3	2	10	0	0	0	0	0	0	0	0	0	0	0	0	0	0	0	0	0	0	0	0	0	0	0	0	k__Bacteria;p__Firmicutes;c__Clostridia
OTU_1379	0	0	0	0	0	0	0	0	0	0	0	0	14	11	24	16	21	23	5	7	7	10	3	49	0	0	0	0	0	0	0	0	0	0	0	0	0	0	0	0	0	0	0	0	0	0	0	0	k__Bacteria;p__Firmicutes;c__Clostridia;o__Oscillospirales;f__UCG-010;g__;s__
OTU_1380	0	0	0	0	0	0	0	0	0	0	0	0	0	0	0	0	0	0	0	0	0	0	0	0	0	0	0	0	0	0	0	0	0	0	0	0	1	0	0	2	5	4	2	4	22	52	6	7	k__Bacteria;p__Firmicutes;c__Clostridia;o__Lachnospirales;f__Lachnospiraceae;g__Moryella;s__
OTU_1381	0	0	0	0	0	0	0	0	0	0	0	0	0	0	0	0	0	0	0	0	0	0	0	0	0	0	0	0	0	0	0	0	0	0	0	0	1	3	3	37	1	3	5	12	7	6	3	1	k__Bacteria;p__Firmicutes;c__Clostridia;o__Christensenellales;f__Christensenellaceae;g__Christensenellaceae_R-7_group;s__
OTU_1382	0	0	0	0	0	0	0	0	0	0	0	0	94	12	11	12	11	11	7	4	30	12	5	48	0	0	0	0	0	0	0	0	0	0	0	0	0	0	0	0	0	0	0	0	0	0	0	0	k__Bacteria;p__Firmicutes;c__Clostridia;o__Oscillospirales;f__UCG-010;g__;s__
OTU_1383	0	0	0	0	0	0	0	0	0	0	0	0	1	0	11	2	1	2	3	0	66	37	3	6	1	0	9	0	6	0	0	0	0	0	0	0	0	0	0	0	0	0	0	0	0	0	0	0	k__Bacteria;p__Bacteroidota;c__Bacteroidia;o__Bacteroidales;f__Muribaculaceae;g__;s__
OTU_1384	2	7	8	0	1	4	13	2	2	0	0	12	1	3	5	5	0	0	11	5	5	2	4	2	0	0	0	1	0	0	2	0	0	0	0	1	2	5	9	2	5	2	7	2	13	6	8	4	k__Bacteria
OTU_1385	0	0	0	0	0	0	0	0	0	0	0	0	111	33	36	33	26	11	176	15	22	17	27	8	0	0	0	0	0	0	0	0	0	0	0	0	0	0	0	0	0	0	0	0	0	0	0	0	k__Bacteria;p__Bacteroidota;c__Bacteroidia;o__Bacteroidales;f__Rikenellaceae;g__Rikenellaceae_RC9_gut_group;s__
OTU_1386	0	0	0	0	0	0	0	0	0	0	0	0	0	0	0	0	0	0	0	0	0	0	0	0	0	0	0	0	0	0	0	0	0	0	0	0	4	12	12	1	29	1	8	4	7	3	2	5	k__Bacteria;p__Firmicutes;c__Clostridia;o__Oscillospirales;f__Ruminococcaceae;g__Ruminococcus
OTU_1387	0	0	0	0	0	0	0	0	0	0	0	0	0	0	0	0	0	0	0	0	0	0	0	0	0	0	0	0	0	0	0	0	0	0	0	0	21	17	10	6	15	36	10	24	54	20	14	6	k__Bacteria;p__Firmicutes;c__Clostridia;o__Christensenellales;f__Christensenellaceae;g__Christensenellaceae_R-7_group;s__
OTU_1388	35	0	0	0	0	0	125	20	0	0	0	0	0	0	0	1	0	0	0	0	1	0	0	0	0	0	1	0	0	0	0	0	0	0	0	0	0	3	0	0	2	0	0	1	0	0	0	0	k__Bacteria;p__Proteobacteria;c__Gammaproteobacteria;o__Pseudomonadales;f__Pseudomonadaceae;g__Pseudomonas;s__Pseudomonas_aeruginosa
OTU_1389	0	0	0	0	0	0	0	0	0	0	0	0	0	0	0	0	0	0	0	0	0	0	0	0	0	0	0	0	0	0	0	0	0	0	0	0	1	1	1	2	2	13	3	85	1	7	49	0	k__Bacteria;p__Bacteroidota;c__Bacteroidia;o__Bacteroidales;f__Prevotellaceae;g__Prevotella
OTU_1390	0	0	0	0	0	0	0	0	0	0	0	0	0	0	0	0	0	0	0	0	0	0	0	0	2	2	2	7	9	13	59	2	3	1	24	0	2	0	0	2	4	17	0	31	4	0	0	0	k__Bacteria;p__Firmicutes;c__Clostridia;o__Lachnospirales;f__Lachnospiraceae;g__Lachnoclostridium
OTU_1391	0	0	0	0	0	0	0	0	0	0	0	0	0	0	0	0	0	0	0	0	0	0	0	0	0	0	0	0	0	0	0	0	0	0	0	0	59	4	4	16	0	2	1	0	2	0	9	1	k__Bacteria;p__Bacteroidota;c__Bacteroidia;o__Bacteroidales;f__Prevotellaceae;g__Prevotella;s__
OTU_1392	6	39	7	0	13	0	1	3	1	1	5	1	17	16	18	4	25	17	23	20	16	15	11	12	0	0	0	0	0	0	0	0	0	0	0	0	0	17	1	1	6	0	5	7	17	3	10	3	k__Bacteria;p__Firmicutes;c__Clostridia;o__Oscillospirales;f__[Eubacterium]_coprostanoligenes_group;g__;s__
OTU_1393	0	0	0	0	0	0	0	0	0	0	0	0	0	0	0	0	0	0	0	0	0	0	0	0	8	5	4	5	1	17	10	1	24	22	4	11	0	0	0	3	0	0	0	0	0	0	0	0	k__Bacteria;p__Firmicutes;c__Clostridia;o__Oscillospirales;f__Oscillospiraceae;g__Oscillospira;s__
OTU_1394	0	0	0	0	0	0	0	0	0	0	0	0	0	0	0	0	0	0	0	0	0	0	0	0	0	0	0	0	0	0	0	0	2	4	32	0	0	0	11	0	0	0	1	2	17	0	0	0	k__Bacteria;p__Firmicutes;c__Negativicutes;o__Veillonellales-Selenomonadales;f__Veillonellaceae;g__Megasphaera;s__Megasphaera_micronuciformis
OTU_1395	0	0	0	0	0	0	0	0	0	0	0	0	4	8	16	13	8	8	12	41	19	11	13	13	1	2	2	6	3	3	9	0	7	17	4	2	0	0	0	1	0	0	0	0	0	0	0	0	k__Bacteria;p__Firmicutes;c__Clostridia;o__Oscillospirales;f__Ruminococcaceae;g__Pygmaiobacter;s__
OTU_1396	0	0	0	0	0	0	1	0	1	0	0	0	0	0	0	0	0	0	0	0	0	0	0	0	0	0	0	0	0	0	0	0	0	0	0	0	8	10	4	7	17	1	13	15	9	2	6	4	k__Bacteria;p__Firmicutes;c__Clostridia;o__Lachnospirales;f__Lachnospiraceae;g__[Eubacterium]_ruminantium_group;s__
OTU_1397	0	0	0	0	0	0	0	0	0	0	0	0	0	0	0	0	0	0	0	0	0	0	0	0	0	0	0	0	0	0	0	0	0	0	0	0	1	0	0	4	11	21	1	44	1	0	0	0	k__Bacteria;p__Spirochaetota;c__Spirochaetia;o__Spirochaetales;f__Spirochaetaceae;g__Sphaerochaeta
OTU_1398	0	0	0	0	0	0	0	0	0	0	0	0	4	1	7	0	1	2	1	41	0	9	2	3	0	0	0	0	0	0	0	0	0	0	0	0	12	0	0	0	1	1	0	1	1	0	0	0	k__Bacteria;p__Elusimicrobia;c__unidentified_Elusimicrobia;o__Elusimicrobiales;f__Elusimicrobiaceae;g__Elusimicrobium;s__
OTU_1399	0	0	0	0	0	0	0	0	0	0	0	0	0	0	0	0	0	0	0	0	0	0	0	0	0	0	0	0	0	0	0	0	0	0	0	0	5	7	7	6	30	3	26	11	23	3	7	15	k__Bacteria;p__Firmicutes;c__Clostridia;o__Clostridia_UCG-014;f__;g__;s__
OTU_1400	0	0	0	0	0	0	0	0	0	0	0	0	0	0	0	0	0	0	0	0	0	0	0	0	24	0	0	0	0	0	2	39	0	0	0	1	0	0	0	0	0	1	0	0	0	0	0	0	k__Bacteria;p__Bacteroidota;c__Bacteroidia;o__Bacteroidales;f__Prevotellaceae;g__Paraprevotella
OTU_1401	0	0	0	0	0	0	0	0	0	0	0	0	0	0	0	0	0	0	0	0	0	0	0	0	0	0	0	0	0	0	0	0	4	11	3	72	48	8	3	0	7	2	6	3	28	0	0	0	k__Bacteria;p__Firmicutes;c__Clostridia;o__Lachnospirales;f__Lachnospiraceae;g__Johnsonella;s__
OTU_1402	0	0	0	0	0	0	0	0	0	0	0	0	19	20	13	4	17	8	40	37	10	36	13	14	0	0	0	0	0	0	0	0	0	0	0	0	0	0	0	0	0	0	0	0	0	0	0	0	k__Bacteria;p__Firmicutes;c__Clostridia;o__Oscillospirales;f__UCG-010;g__;s__
OTU_1403	2	37	60	40	105	44	41	66	130	54	28	27	1	5	12	2	9	2	8	7	5	1	15	19	0	0	0	0	0	0	0	0	1	0	1	0	0	1	2	0	5	0	1	10	0	0	2	1	k__Bacteria;p__unidentified_Bacteria;c__Saccharimonadia;o__Saccharimonadales;f__Saccharimonadaceae;g__Candidatus_Saccharimonas;s__
OTU_1404	0	0	0	0	0	0	0	0	0	0	0	0	0	0	0	0	0	0	0	0	0	0	0	0	0	0	0	0	0	0	0	0	0	0	0	0	3	7	6	14	30	6	13	12	8	11	8	14	k__Bacteria;p__Firmicutes;c__Clostridia;o__Lachnospirales;f__Lachnospiraceae;g__Butyrivibrio;s__
OTU_1405	0	46	21	24	103	45	18	5	31	12	27	3	0	0	0	0	0	0	0	0	0	0	0	0	0	0	0	0	0	0	0	0	0	0	0	0	0	0	0	0	0	0	0	0	2	0	0	0	k__Bacteria
OTU_1406	0	0	0	0	0	0	0	0	0	0	0	0	3	39	21	4	25	32	5	6	1	3	6	9	0	0	0	0	0	0	0	0	0	0	0	0	0	0	0	0	0	0	0	0	0	0	0	0	k__Bacteria;p__Firmicutes;c__Clostridia;o__Oscillospirales;f__UCG-010;g__;s__
OTU_1407	0	0	0	0	0	0	0	0	0	0	0	0	11	3	8	6	9	16	4	14	6	13	7	28	0	0	0	0	0	0	0	0	0	0	0	0	0	0	0	0	0	0	0	0	0	0	0	0	k__Bacteria;p__Firmicutes;c__Clostridia;o__Christensenellales;f__Christensenellaceae
OTU_1408	0	0	0	0	0	0	0	0	0	0	0	0	6	9	7	2	8	4	5	5	9	6	7	10	0	0	0	0	0	0	0	0	0	0	0	0	0	0	0	0	0	0	0	0	0	0	0	0	k__Bacteria;p__Firmicutes;c__Clostridia;o__Oscillospirales;f__Ruminococcaceae;g__Candidatus_Soleaferrea
OTU_1409	0	0	0	0	0	0	0	0	0	0	0	0	0	0	0	0	0	0	0	0	0	0	0	0	0	0	0	0	0	0	0	0	3	10	0	0	4	0	67	0	0	0	10	0	0	0	0	0	k__Bacteria;p__Bacteroidota;c__Bacteroidia;o__Bacteroidales;f__Prevotellaceae;g__Prevotella;s__Prevotella_sp_canine_oral_taxon_195
OTU_1410	6	17	11	5	2	6	5	16	9	15	0	4	0	0	0	0	0	0	0	0	0	0	0	1	0	0	0	0	0	0	0	0	0	0	0	0	1	0	1	0	0	0	9	0	0	0	0	0	k__Bacteria;p__Bacteroidota;c__Bacteroidia;o__Bacteroidales;f__Bacteroidales_RF16_group;g__;s__
OTU_1411	0	2	0	0	1	0	0	0	0	0	0	0	0	0	0	0	0	0	0	0	0	0	0	0	0	0	0	0	0	0	0	0	0	0	0	0	1	1	11	1	2	32	1	2	10	10	0	1	k__Bacteria;p__Planctomycetes;c__unidentified_Planctomycetes;o__Pirellulales;f__Pirellulaceae;g__p-1088-a5_gut_group;s__
OTU_1412	0	0	0	0	4	0	0	0	0	0	0	0	0	0	0	0	0	0	0	1	0	1	0	0	0	0	0	1	0	1	0	2	44	111	33	30	57	15	11	11	210	8	9	162	31	1	3	5	k__Bacteria;p__Proteobacteria;c__Gammaproteobacteria;o__Pasteurellales;f__Pasteurellaceae
OTU_1413	0	0	0	0	0	0	0	0	0	0	0	0	10	7	30	0	5	25	0	3	64	19	17	16	0	0	0	0	0	0	0	0	0	0	0	0	0	0	0	0	0	0	0	0	0	0	0	0	k__Bacteria;p__Bacteroidota;c__Bacteroidia;o__Bacteroidales;f__Prevotellaceae;g__Alloprevotella;s__
OTU_1414	12	3	10	5	1	7	5	7	9	9	3	13	20	20	27	37	18	13	20	36	8	12	29	44	0	0	0	0	0	0	0	0	0	0	0	0	155	101	49	92	88	44	187	118	124	112	103	843	k__Bacteria;p__Firmicutes;c__Clostridia;o__Christensenellales;f__Christensenellaceae;g__Christensenellaceae_R-7_group;s__
OTU_1415	0	0	0	0	0	0	0	0	0	0	0	0	0	0	0	0	0	0	0	0	0	0	0	0	4	6	5	4	19	1	11	3	4	5	27	0	3	0	0	0	0	0	0	1	1	0	0	0	k__Bacteria;p__Firmicutes;c__Clostridia;o__Oscillospirales;f__Oscillospiraceae;g__NK4A214_group;s__Lachnospiraceae_bacterium_19gly4
OTU_1416	0	0	0	0	0	0	0	0	0	0	0	0	30	17	40	23	102	37	23	28	28	23	47	56	0	0	0	0	0	0	0	0	0	0	0	0	0	0	0	0	0	0	0	0	0	0	0	0	k__Bacteria;p__Bacteroidota;c__Bacteroidia;o__Bacteroidales;f__Rikenellaceae;g__dgA-11_gut_group;s__
OTU_1417	0	0	0	0	0	0	0	0	0	0	0	0	9	13	15	9	8	9	13	3	24	13	5	15	0	0	0	0	0	0	0	0	0	0	0	0	0	0	0	0	0	0	0	0	0	0	0	0	k__Bacteria;p__Firmicutes;c__Clostridia;o__Clostridia_vadinBB60_group;f__;g__;s__
OTU_1418	0	0	0	0	0	0	0	0	0	0	0	0	0	0	0	0	0	0	0	0	0	0	0	0	0	0	0	0	0	0	0	0	0	0	0	0	0	0	0	0	0	1	0	0	0	0	0	0	k__Bacteria
OTU_1419	0	0	0	0	0	0	0	0	0	0	0	0	0	0	0	0	0	0	0	0	0	0	0	0	0	0	0	0	0	0	0	0	0	0	0	0	92	6	3	4	0	2	2	5	4	5	4	5	k__Bacteria;p__Bacteroidota;c__Bacteroidia
OTU_1420	0	0	0	0	0	0	0	0	0	0	0	0	0	0	0	0	0	0	0	0	0	0	0	0	0	0	0	0	0	0	0	1	52	53	61	1	3	0	5	0	0	0	18	0	4	0	0	0	k__Bacteria;p__Firmicutes;c__Clostridia;o__Lachnospirales;f__Lachnospiraceae;g__Catonella;s__
OTU_1421	0	0	0	0	0	0	0	0	0	0	0	0	0	0	0	0	0	0	0	0	0	0	0	0	5	0	0	0	0	0	0	0	0	7	2	0	4	0	11	2	1	0	30	0	3	0	1	0	k__Bacteria;p__Firmicutes;c__Clostridia;o__Peptostreptococcales-Tissierellales;f__Anaerovoracaceae;g__[Eubacterium]_brachy_group;s__[Eubacterium]_brachy
OTU_1422	0	0	0	0	0	0	0	0	0	0	0	0	0	0	0	0	0	0	0	0	0	0	0	0	0	0	0	0	0	0	0	0	15	5	1	0	6	0	22	0	49	0	38	0	0	0	0	0	k__Bacteria;p__Spirochaetota;c__Spirochaetia;o__Spirochaetales;f__Spirochaetaceae;g__Treponema;s__
OTU_1423	0	1	1	1	0	0	1	2	1	0	0	1	0	0	0	0	0	0	0	0	0	0	0	0	0	0	1	0	0	0	0	1	1	2	1	0	2	5	3	7	4	16	4	10	18	27	17	9	k__Bacteria
OTU_1424	0	0	0	0	0	2	2	0	1	0	0	0	8	11	10	5	9	2	5	5	1	2	2	14	0	0	0	0	0	0	0	0	0	0	0	0	3	3	3	8	2	1	6	10	6	3	2	6	k__Bacteria;p__Firmicutes;c__Clostridia;o__Oscillospirales
OTU_1425	3	0	1	0	1	0	0	0	0	0	0	0	1	0	2	0	0	1	0	1	1	0	0	1	0	0	0	0	1	0	0	0	0	1	0	0	2	5	2	10	11	4	14	8	3	11	5	5	k__Bacteria;p__Firmicutes;c__Clostridia;o__Oscillospirales
OTU_1426	0	0	0	0	49	0	0	0	0	0	51	0	0	0	0	0	0	0	0	0	0	0	0	0	0	0	0	0	0	0	0	0	0	0	0	0	0	0	0	0	0	0	0	0	0	0	0	0	k__Bacteria;p__Proteobacteria;c__Gammaproteobacteria;o__Coxiellales;f__Coxiellaceae;g__Coxiella;s__
OTU_1427	5	1	0	2	0	1	0	1	2	4	1	0	0	0	0	0	0	0	0	0	0	0	0	0	0	0	0	0	0	0	0	0	0	0	0	0	9	11	1	7	18	4	2	6	7	2	14	7	k__Bacteria;p__Proteobacteria;c__Gammaproteobacteria;o__Burkholderiales;f__Comamonadaceae
OTU_1428	0	0	0	0	0	0	0	0	0	0	0	0	18	21	34	14	2	17	18	34	2	16	9	15	0	0	0	0	0	0	0	0	0	0	0	0	0	0	0	0	0	0	0	0	0	0	0	0	k__Bacteria;p__Firmicutes;c__Clostridia;o__Lachnospirales;f__Defluviitaleaceae;g__Defluviitaleaceae_UCG-011;s__
OTU_1429	0	0	0	0	0	0	0	0	0	0	0	0	0	0	0	0	0	0	0	0	0	0	0	0	0	0	0	0	0	0	0	0	0	0	0	0	0	0	0	0	22	44	0	0	4	0	0	0	k__Bacteria;p__Firmicutes;c__Desulfotomaculia;o__Desulfotomaculales;f__unidentified_Desulfotomaculales;g__Pelotomaculum;s__Pelotomaculum_schinkii
OTU_1430	13	28	0	16	14	31	4	18	4	1	2	8	0	0	0	0	0	0	0	0	0	0	0	0	0	0	0	0	0	0	0	0	0	0	0	0	0	0	0	0	0	0	0	0	0	0	0	0	k__Bacteria;p__Proteobacteria;c__Alphaproteobacteria;o__Rickettsiales
OTU_1431	17	0	0	0	0	0	0	0	0	69	0	0	0	0	0	0	0	0	0	0	0	0	0	0	1	0	1	0	0	0	1	0	0	1	0	0	0	0	0	0	0	1	1	0	0	0	0	0	k__Bacteria;p__Actinobacteriota;c__Actinobacteria;o__Corynebacteriales;f__Corynebacteriaceae;g__Corynebacterium;s__Corynebacterium_tuberculostearicum
OTU_1432	0	0	0	0	1	0	0	0	0	0	0	0	0	0	0	0	0	0	0	0	0	0	0	0	0	0	0	0	0	0	0	0	0	0	0	0	0	5	53	2	3	0	1	3	0	0	0	0	k__Bacteria;p__Proteobacteria;c__Alphaproteobacteria;o__Rhizobiales;f__Beijerinckiaceae;g__Methylobacterium-Methylorubrum;s__Methylorubrum_extorquens
OTU_1433	0	0	0	0	66	0	0	0	0	0	65	0	0	0	0	0	0	0	0	0	0	0	0	0	0	0	0	0	0	0	0	0	0	0	0	0	0	0	0	0	0	0	0	0	0	0	0	0	k__Bacteria;p__unidentified_Bacteria;c__Anaerolineae;o__Caldilineales;f__Caldilineaceae;g__;s__
OTU_1434	13	1	8	3	1	33	27	6	3	32	1	5	0	0	0	0	0	0	0	0	0	0	0	0	0	0	0	0	0	0	0	0	0	0	0	0	1	0	1	2	2	0	1	0	2	1	0	0	k__Bacteria;p__Bacteroidota;c__Bacteroidia;o__Bacteroidales;f__p-251-o5;g__;s__
OTU_1435	0	0	0	0	0	0	0	0	0	0	0	0	12	12	42	7	11	6	11	16	5	13	19	53	0	0	0	0	0	0	0	0	0	0	0	0	0	0	0	0	0	0	1	0	0	0	0	0	k__Bacteria;p__Firmicutes;c__Clostridia;o__Clostridia_vadinBB60_group;f__;g__;s__
OTU_1436	0	0	0	0	0	0	0	0	0	0	0	0	9	9	4	5	5	5	9	6	5	8	3	12	0	0	0	0	0	0	0	0	0	0	0	0	0	0	0	0	0	0	0	0	0	0	0	0	k__Bacteria;p__Firmicutes;c__Clostridia;o__Clostridia_vadinBB60_group;f__;g__;s__
OTU_1437	0	0	0	0	0	0	0	0	0	0	0	0	39	7	12	61	33	27	40	19	19	13	14	17	0	0	0	0	0	0	0	0	0	0	0	0	0	0	0	0	0	0	0	0	0	0	0	0	k__Bacteria;p__Firmicutes;c__Clostridia;o__Monoglobales;f__Monoglobaceae;g__Monoglobus;s__
OTU_1438	0	0	0	0	0	0	0	0	0	0	0	0	0	0	0	0	0	0	0	0	0	0	0	0	0	0	0	0	0	0	0	0	0	0	0	0	68	2	1	2	1	5	2	0	1	0	0	0	k__Bacteria;p__Bacteroidota;c__Bacteroidia;o__Bacteroidales;f__Prevotellaceae;g__Prevotella
OTU_1439	6	57	39	40	0	13	13	16	1	13	0	2	23	4	13	5	5	1	3	3	2	2	3	6	0	0	0	0	0	0	0	0	0	0	0	0	0	0	0	4	0	0	0	1	0	0	0	1	k__Bacteria;p__Firmicutes;c__Clostridia;o__Oscillospirales;f__Oscillospiraceae
OTU_1440	0	0	0	0	0	0	0	0	0	0	0	0	0	0	0	0	0	0	0	0	0	0	0	0	0	0	0	0	0	0	0	0	0	0	0	0	5	4	2	19	3	29	6	7	19	15	10	22	k__Bacteria;p__Firmicutes;c__Clostridia;o__Lachnospirales;f__Lachnospiraceae;g__Butyrivibrio;s__
OTU_1441	68	25	40	14	16	116	22	56	59	54	48	57	0	0	0	0	0	0	0	1	0	0	0	0	0	0	0	0	0	0	0	0	0	0	0	0	0	0	0	0	0	0	1	0	6	0	0	0	k__Bacteria;p__Firmicutes;c__Negativicutes;o__Veillonellales-Selenomonadales;f__Selenomonadaceae;g__Quinella;s__
OTU_1442	4	29	36	42	36	20	60	22	24	24	9	24	0	0	0	0	0	0	0	0	0	0	0	0	0	0	0	0	0	0	0	0	0	0	0	0	1	2	2	0	2	0	0	2	0	1	1	1	k__Bacteria;p__Firmicutes;c__Negativicutes;o__Veillonellales-Selenomonadales;f__Selenomonadaceae;g__Selenomonas;s__Selenomonas_ruminantium
OTU_1443	0	0	0	0	0	0	0	0	0	0	0	0	6	1	5	2	2	0	6	9	1	4	16	18	0	0	0	0	0	0	0	0	0	0	0	0	0	0	0	0	0	0	0	0	0	0	0	0	k__Bacteria;p__Firmicutes;c__Clostridia;o__Christensenellales;f__Christensenellaceae
OTU_1444	0	0	0	0	0	0	0	0	0	0	0	0	231	5	8	2	3	17	2	1	67	25	32	5	0	0	0	0	0	0	0	0	0	0	0	0	0	0	0	0	0	0	0	0	0	0	0	0	k__Bacteria;p__Bacteroidota;c__Bacteroidia;o__Bacteroidales;f__p-251-o5;g__;s__
OTU_1445	0	0	0	1	0	0	0	0	0	0	0	0	0	0	0	0	0	0	0	0	0	0	0	0	0	2	2	1	0	0	2	0	0	0	2	0	6	10	5	13	9	16	21	9	14	2	6	57	k__Bacteria;p__Firmicutes;c__Bacilli;o__RF39;f__;g__;s__
OTU_1446	0	0	0	0	0	0	0	0	0	0	0	0	0	0	0	0	0	0	0	0	0	0	0	0	0	1	0	0	0	0	0	0	0	0	0	0	0	66	0	0	0	0	0	0	0	0	0	0	k__Bacteria;p__Proteobacteria;c__Alphaproteobacteria;o__Caulobacterales;f__Hyphomonadaceae
OTU_1447	0	0	0	0	0	0	0	0	0	0	0	0	0	0	0	0	0	0	0	0	0	0	0	0	0	0	0	0	0	0	0	0	0	2	0	0	1	3	0	3	0	19	9	26	1	1	7	16	k__Bacteria;p__Proteobacteria;c__Gammaproteobacteria;o__Burkholderiales;f__Neisseriaceae;g__Alysiella;s__Alysiella_crassa
OTU_1448	0	0	0	0	0	0	0	0	0	0	0	0	5	5	6	3	3	8	3	8	48	6	4	1	0	0	0	0	0	0	0	0	0	0	0	0	0	0	0	0	0	0	0	0	0	0	0	0	k__Bacteria;p__Firmicutes;c__Bacilli;o__Acholeplasmatales;f__Acholeplasmataceae;g__Anaeroplasma;s__
OTU_1449	0	0	0	0	0	0	0	0	0	0	0	0	0	0	0	0	0	0	0	0	0	0	0	0	0	0	0	0	0	0	0	0	0	0	0	0	2	19	1	33	1	13	1	4	21	1	5	1	k__Bacteria;p__Bacteroidota;c__Bacteroidia;o__Bacteroidales;f__Rikenellaceae;g__Rikenellaceae_RC9_gut_group;s__
OTU_1450	0	0	0	0	0	0	0	0	0	0	0	0	11	6	9	1	3	14	9	9	18	6	5	2	0	0	0	0	0	0	0	0	0	0	0	0	0	0	0	0	0	0	0	0	0	0	0	0	k__Bacteria;p__Firmicutes;c__Clostridia;o__Oscillospirales;f__UCG-010;g__;s__
OTU_1451	0	0	0	0	0	0	0	0	0	0	0	0	0	0	0	0	0	0	0	0	0	0	0	0	0	0	0	0	0	0	0	0	0	0	0	0	3	2	3	26	11	1	5	6	14	4	3	6	k__Bacteria
OTU_1452	0	0	0	0	0	0	0	0	0	0	0	0	0	0	0	0	0	0	0	0	0	0	0	0	0	0	0	0	0	0	0	0	0	0	6	0	0	7	12	0	1	45	0	1	0	0	0	0	k__Bacteria;p__Actinobacteriota;c__Actinobacteria;o__Corynebacteriales;f__Nocardiaceae;g__Rhodococcus;s__Rhodococcus_erythropolis
OTU_1453	0	0	0	0	0	0	0	0	0	0	0	0	3	6	5	5	2	1	2	25	5	1	5	3	0	0	0	0	0	0	0	0	0	0	0	0	0	0	0	0	0	0	0	0	0	0	0	0	k__Bacteria;p__Firmicutes;c__Clostridia;o__Oscillospirales;f__Ruminococcaceae;g__Faecalibacterium;s__
OTU_1454	23	18	17	17	1	12	32	17	25	22	18	16	0	0	0	1	0	0	0	0	0	0	0	1	0	0	0	1	0	0	0	0	0	0	0	0	0	0	0	0	0	0	0	0	0	0	0	0	k__Bacteria;p__Actinobacteriota;c__Coriobacteriia;o__Coriobacteriales;f__Eggerthellaceae
OTU_1455	0	0	0	0	0	0	1	0	0	0	0	0	0	0	0	0	0	0	0	0	0	0	0	0	0	0	0	0	0	0	0	0	0	0	0	0	2	2	1	3	8	0	5	8	38	1	14	3	k__Bacteria;p__Firmicutes;c__Clostridia;o__Lachnospirales;f__Lachnospiraceae;g__Lachnospiraceae_NK3A20_group;s__bacterium_AC3007
OTU_1456	0	0	0	0	2	0	0	0	0	0	0	0	0	0	0	0	0	0	0	0	0	0	0	0	0	0	0	0	0	0	0	0	0	0	0	0	14	22	2	2	4	6	4	11	5	7	17	4	k__Bacteria;p__Firmicutes;c__Clostridia;o__Lachnospirales;f__Lachnospiraceae;g__Butyrivibrio;s__
OTU_1457	0	0	0	0	0	0	0	0	0	0	0	0	25	12	30	17	8	11	6	16	33	15	8	15	0	0	0	0	0	0	0	0	0	0	0	0	0	0	0	0	1	1	1	2	0	0	0	1	k__Bacteria;p__unidentified_Bacteria;c__Clostridia;o__;f__;g__;s__
OTU_1458	0	0	0	0	0	0	0	0	0	0	0	0	0	0	0	0	0	0	0	0	0	0	0	0	0	0	0	0	0	0	0	0	0	0	0	0	2	0	0	0	0	0	1	13	58	0	2	0	k__Bacteria;p__Bacteroidota;c__Bacteroidia;o__Bacteroidales;f__Prevotellaceae;g__Prevotella
OTU_1459	0	0	0	0	0	0	0	0	0	0	0	0	4	0	0	6	2	26	3	2	39	0	0	3	0	0	0	0	0	0	0	0	0	0	0	0	0	0	0	0	0	0	0	0	0	0	0	0	k__Bacteria;p__Cyanobacteria;c__Vampirivibrionia;o__Gastranaerophilales;f__;g__;s__
OTU_1460	0	0	0	0	0	0	0	0	0	0	0	0	48	46	30	30	30	18	26	10	170	41	22	52	0	0	0	0	0	0	0	0	0	0	0	0	0	0	0	0	0	0	0	0	0	0	0	0	k__Bacteria;p__Firmicutes;c__Clostridia;o__Oscillospirales;f__UCG-010;g__;s__
OTU_1461	0	0	0	0	0	0	0	0	0	0	0	0	0	0	0	0	0	0	0	0	0	0	0	0	0	0	0	0	0	0	0	0	0	0	0	0	60	0	0	0	0	0	0	0	0	0	0	0	k__Bacteria;p__Bacteroidota;c__Bacteroidia;o__Bacteroidales;f__Rikenellaceae;g__Rikenellaceae_RC9_gut_group
OTU_1462	0	0	0	0	0	0	0	0	0	0	0	0	6	7	8	8	11	7	9	7	3	9	5	24	0	0	0	0	0	0	0	0	0	0	0	0	1	1	3	0	0	3	0	1	1	1	0	2	k__Bacteria;p__unidentified_Bacteria;c__Clostridia;o__Oscillospirales;f__Ruminococcaceae;g__;s__
OTU_1463	0	0	0	0	0	0	0	0	0	0	0	0	0	7	22	5	3	8	2	88	4	1	21	7	0	0	0	0	0	0	0	0	0	0	0	0	0	0	0	0	0	0	0	0	0	0	0	0	k__Bacteria;p__Bacteroidota;c__Bacteroidia;o__Bacteroidales;f__Muribaculaceae;g__;s__
OTU_1464	0	0	0	0	0	0	0	0	0	0	0	0	6	1	3	3	59	22	2	3	1	4	0	15	0	0	0	0	0	0	0	0	0	0	0	0	0	0	0	0	0	0	0	0	0	0	0	0	k__Bacteria;p__unidentified_Bacteria;c__Bacteroidia;o__Bacteroidales;f__;g__;s__
OTU_1465	2	0	2	0	1	2	3	0	0	1	0	5	6	5	11	4	4	7	2	12	8	4	2	6	0	0	0	0	0	0	0	0	0	0	0	0	2	1	1	4	1	6	3	3	5	8	6	5	k__Bacteria
OTU_1466	0	0	0	0	0	0	0	0	0	0	0	0	0	0	0	0	0	0	0	0	0	0	0	0	0	0	0	0	0	0	0	0	0	0	0	0	2	0	2	3	1	1	2	1	5	0	56	1	k__Bacteria;p__Firmicutes;c__Clostridia;o__Oscillospirales;f__UCG-010;g__;s__
OTU_1467	0	1	2	0	0	1	0	1	4	2	3	2	0	0	0	0	0	0	0	0	0	0	0	0	0	0	0	0	0	0	0	0	0	0	0	0	7	18	1	1	0	23	16	4	0	8	1	3	k__Bacteria;p__Bacteroidota;c__Bacteroidia;o__Bacteroidales;f__Prevotellaceae;g__Prevotellaceae_UCG-003;s__
OTU_1468	0	0	0	0	0	0	0	0	0	0	0	0	7	11	10	37	24	33	6	3	2	6	10	0	0	0	0	0	0	0	0	0	0	0	0	0	0	0	0	0	0	0	0	0	0	0	0	0	k__Bacteria;p__Bacteroidota;c__Bacteroidia;o__Bacteroidales;f__Bacteroidaceae;g__Bacteroides
OTU_1469	0	3	2	1	8	2	2	10	12	3	2	10	0	0	0	0	0	0	0	0	0	0	0	0	0	0	0	0	0	0	0	0	0	0	0	0	34	21	4	3	2	3	6	0	1	0	1	5	k__Bacteria;p__Spirochaetota;c__Spirochaetia;o__Spirochaetales;f__Spirochaetaceae;g__Treponema
OTU_1470	0	0	0	1	0	0	0	0	0	0	0	0	0	0	0	0	0	0	0	0	0	0	0	0	0	0	0	0	0	0	0	0	0	0	0	0	4	2	2	18	2	6	4	1	17	1	18	6	k__Bacteria;p__Firmicutes;c__Clostridia;o__Oscillospirales;f__Ruminococcaceae;g__Ruminococcus;s__Ruminococcus_flavefaciens
OTU_1471	0	0	0	0	0	0	0	0	0	0	0	0	0	0	0	0	0	0	0	0	0	0	0	0	0	0	0	0	0	0	0	0	0	0	0	0	46	0	21	0	0	0	0	0	0	0	0	0	k__Bacteria;p__Spirochaetota;c__Spirochaetia;o__Spirochaetales;f__Spirochaetaceae;g__Treponema
OTU_1472	30	8	17	4	7	1	8	3	3	10	0	9	0	0	0	0	0	0	1	0	0	0	0	0	0	0	0	0	0	0	0	0	0	0	0	0	0	0	0	0	0	0	0	0	0	0	0	0	k__Bacteria;p__Firmicutes;c__Negativicutes;o__Veillonellales-Selenomonadales;f__Selenomonadaceae;g__Schwartzia;s__
OTU_1473	0	0	0	0	0	0	0	0	0	0	0	0	7	5	6	7	11	6	10	15	7	12	10	15	0	0	0	0	0	0	0	0	0	0	0	0	0	0	0	0	0	0	0	0	0	0	0	0	k__Bacteria;p__Firmicutes;c__Clostridia;o__Oscillospirales
OTU_1474	0	0	0	0	0	0	0	0	0	0	0	0	10	9	11	8	3	15	11	10	7	7	16	12	0	0	0	0	0	0	0	0	0	0	0	0	0	0	0	0	0	0	0	0	0	0	0	0	k__Bacteria;p__Firmicutes;c__Clostridia;o__Oscillospirales;f__[Eubacterium]_coprostanoligenes_group;g__;s__
OTU_1475	0	0	1	20	0	4	0	0	0	1	0	0	1	2	0	0	0	0	0	0	0	0	0	0	5	3	3	9	9	21	5	6	1	1	3	3	0	0	0	0	0	0	0	0	0	0	0	0	k__Bacteria;p__unidentified_Bacteria;c__Alphaproteobacteria;o__Rhodospirillales
OTU_1476	1	65	405	22	3	515	318	21	14	150	116	140	19	28	63	6	1	93	14	1	5	12	4	9	6	0	0	1	0	0	0	0	0	1	0	0	1	0	2	11	17	86	2	2	2	0	2	1	k__Bacteria;p__unidentified_Bacteria;c__unidentified_Bacteria;o__Bifidobacteriales;f__Bifidobacteriaceae;g__;s__
OTU_1477	0	0	0	0	0	0	0	0	0	0	0	0	0	0	0	0	0	0	0	0	0	0	0	0	0	0	0	0	0	0	0	0	0	0	0	0	3	6	8	2	5	4	1	3	31	1	2	9	k__Bacteria;p__Bacteroidota;c__Bacteroidia;o__Bacteroidales;f__Rikenellaceae
OTU_1478	0	0	0	0	11	0	0	0	0	0	115	0	0	0	0	0	0	0	0	0	0	0	0	0	0	0	0	0	0	0	0	0	0	0	0	0	0	0	0	0	0	0	0	0	0	0	0	0	k__Bacteria;p__Proteobacteria;c__Gammaproteobacteria;o__Orbales;f__Orbaceae;g__Frischella;s__Frischella_perrara
OTU_1479	0	0	0	1	0	1	0	1	0	0	0	0	0	0	0	0	0	0	0	0	0	0	0	0	0	0	0	0	0	0	0	0	0	0	0	0	12	6	1	16	3	49	9	7	13	3	11	7	k__Bacteria;p__Synergistota;c__Synergistia;o__Synergistales;f__Synergistaceae;g__Pyramidobacter;s__
OTU_1480	0	0	0	0	0	0	0	0	0	0	0	0	0	0	0	0	0	0	0	0	0	0	0	0	0	0	0	0	0	0	0	0	0	0	0	0	21	2	2	2	4	29	5	11	22	3	3	2	k__Bacteria;p__Verrucomicrobiota;c__Kiritimatiellae;o__WCHB1-41
OTU_1481	9	2	15	2	4	4	0	10	16	9	1	10	0	0	0	0	0	0	0	0	0	0	0	0	0	0	0	0	0	0	0	0	0	0	0	0	0	1	1	0	0	1	0	0	3	0	1	1	k__Bacteria;p__Firmicutes;c__Clostridia;o__Lachnospirales;f__Lachnospiraceae
OTU_1482	0	0	0	0	0	0	0	0	0	0	0	0	26	21	38	47	36	46	17	32	30	21	26	39	0	0	0	0	0	0	0	0	0	0	0	0	0	0	0	0	0	0	0	0	0	0	0	0	k__Bacteria;p__Firmicutes;c__Clostridia;o__Oscillospirales;f__Oscillospiraceae;g__NK4A214_group;s__
OTU_1483	0	0	0	0	0	0	0	0	0	0	0	0	0	0	0	0	0	0	0	0	0	0	0	0	0	0	0	0	0	0	0	0	0	0	0	0	0	3	5	3	3	3	4	15	1	4	33	3	k__Bacteria;p__Firmicutes;c__Clostridia
OTU_1484	0	0	0	0	0	0	0	0	0	0	0	0	12	4	10	10	3	8	5	2	2	2	3	10	0	0	0	0	0	0	0	10	0	0	0	0	0	0	0	0	0	0	0	0	0	0	0	0	k__Bacteria;p__Firmicutes;c__Clostridia;o__Clostridia_vadinBB60_group
OTU_1485	1	9	0	1	1	10	2	11	1	6	0	10	0	0	0	0	0	0	0	0	0	0	0	0	0	0	0	0	0	0	0	0	0	0	0	0	9	4	4	0	54	3	5	15	5	1	4	4	k__Bacteria;p__Firmicutes;c__Clostridia;o__Oscillospirales;f__Ruminococcaceae;g__Ruminococcus
OTU_1486	0	0	0	0	0	0	0	0	0	0	0	0	0	0	0	0	0	0	0	0	1	0	0	0	2	40	0	0	4	0	0	12	0	0	0	0	0	0	1	5	0	1	0	0	0	0	0	0	k__Bacteria;p__Firmicutes;c__Clostridia;o__Oscillospirales;f__Ruminococcaceae;g__Ruminococcus
OTU_1487	0	0	0	0	0	0	0	0	0	0	0	0	0	0	0	0	0	0	0	0	0	0	0	0	0	0	0	0	0	0	0	0	0	0	0	0	3	1	8	5	0	1	16	6	3	1	1	38	k__Bacteria;p__Firmicutes;c__Clostridia
OTU_1488	0	0	0	0	0	0	0	0	0	0	0	0	0	0	0	0	0	0	0	0	0	0	0	0	0	0	0	0	44	0	5	86	0	0	0	0	0	0	1	0	3	0	0	0	0	0	0	0	k__Bacteria;p__Firmicutes;c__Bacilli;o__Erysipelotrichales;f__Erysipelotrichaceae;g__Holdemanella;s__
OTU_1489	0	0	0	0	0	0	0	0	0	0	0	0	23	27	17	26	16	26	11	22	20	17	27	17	4	3	1	2	13	11	92	4	2	4	10	2	0	0	1	0	0	0	0	0	0	0	1	0	k__Bacteria;p__Firmicutes;c__Clostridia;o__Peptostreptococcales-Tissierellales;f__Anaerovoracaceae;g__Family_XIII_AD3011_group;s__
OTU_1490	0	0	0	0	0	0	1	0	0	0	0	0	0	0	0	0	0	0	0	0	0	0	0	0	0	0	0	0	0	0	0	0	0	0	0	0	4	3	2	8	9	15	4	7	9	31	1	7	k__Bacteria;p__Firmicutes
OTU_1491	0	0	0	0	0	0	0	0	0	0	0	0	10	29	15	10	6	2	7	12	66	0	12	21	0	0	0	0	0	0	0	0	0	0	0	0	0	0	0	0	0	0	0	0	0	0	0	0	k__Bacteria;p__Firmicutes;c__Clostridia;o__Clostridia_vadinBB60_group;f__;g__;s__
OTU_1492	512	60	674	312	228	196	187	826	1223	238	209	312	0	0	0	0	0	0	0	0	0	0	0	0	0	0	0	0	0	0	0	0	0	0	0	0	61	6	38	50	31	32	6	30	15	5	26	11	k__Bacteria;p__Bacteroidota;c__Bacteroidia;o__Bacteroidales;f__Prevotellaceae;g__Prevotella;s__
OTU_1493	0	0	0	0	0	0	0	0	0	0	0	0	0	0	0	0	0	0	0	0	0	0	0	0	0	0	1	0	0	0	0	0	0	0	0	0	0	0	0	27	0	2	9	4	2	22	0	2	k__Bacteria;p__Planctomycetes;c__unidentified_Planctomycetes;o__Pirellulales;f__Pirellulaceae;g__p-1088-a5_gut_group;s__
OTU_1494	1	0	0	0	0	0	1	0	0	0	0	0	0	0	0	0	0	0	0	0	0	0	0	0	0	0	0	0	0	0	0	0	0	0	0	0	2	4	3	9	9	5	7	8	34	4	3	8	k__Bacteria
OTU_1495	0	0	0	0	0	0	0	0	0	0	0	0	0	1	0	2	0	5	13	2	59	20	13	10	0	0	0	0	0	0	0	0	0	0	0	0	0	0	0	0	0	0	0	0	0	0	0	0	k__Bacteria;p__Bacteroidota;c__Bacteroidia;o__Bacteroidales;f__Muribaculaceae;g__;s__
OTU_1496	0	0	0	0	0	0	0	0	0	0	0	0	0	0	0	0	0	0	0	0	0	0	0	0	1	4	1	1	4	2	21	4	2	3	1	1	3	3	0	1	3	1	2	5	6	13	0	1	k__Bacteria;p__Firmicutes;c__Clostridia;o__Lachnospirales;f__Lachnospiraceae
OTU_1497	0	0	0	0	0	0	0	0	0	0	0	0	0	0	0	0	0	0	0	0	0	0	0	0	6	171	21	36	14	5	13	337	7	1	14	2	0	0	0	11	0	0	0	0	0	0	0	0	k__Bacteria;p__Firmicutes;c__Clostridia;o__Lachnospirales;f__Lachnospiraceae
OTU_1498	0	0	0	0	0	0	0	0	0	0	0	0	55	96	48	29	40	29	53	33	66	17	20	87	0	0	0	0	0	0	0	0	0	0	0	0	0	0	0	0	0	0	0	0	0	0	0	0	k__Bacteria;p__Firmicutes;c__Clostridia;o__Oscillospirales;f__UCG-010;g__;s__
OTU_1499	0	0	0	0	0	0	0	0	0	0	0	0	0	0	0	0	0	0	0	0	0	0	0	0	4	5	1	5	3	34	2	0	4	4	0	1	0	0	0	0	0	0	0	0	0	0	0	0	k__Bacteria;p__Firmicutes;c__Clostridia;o__Oscillospirales;f__Ruminococcaceae;g__Anaerotruncus
OTU_1500	0	0	0	0	0	0	0	0	0	0	2	0	0	0	0	0	0	0	0	0	0	0	0	0	1	0	0	0	0	0	0	0	8	5	1	0	78	0	25	0	7	0	3	0	0	0	0	0	k__Bacteria;p__Spirochaetota;c__Spirochaetia;o__Spirochaetales;f__Spirochaetaceae;g__Treponema
OTU_1501	0	0	0	0	0	0	0	0	0	0	0	0	0	0	0	0	0	0	0	0	0	0	0	0	0	0	0	0	0	0	0	0	0	0	0	0	0	6	23	6	3	3	10	3	6	2	10	10	k__Bacteria;p__Bacteroidota;c__Bacteroidia;o__Bacteroidales;f__Prevotellaceae;g__Prevotellaceae_Ga6A1_group
OTU_1502	26	26	12	22	9	3	14	17	4	3	3	38	0	3	0	0	3	0	0	0	2	0	1	0	0	0	0	0	0	0	0	0	0	0	0	0	5	0	1	1	0	2	0	0	0	0	0	1	k__Bacteria;p__Firmicutes;c__Negativicutes;o__Veillonellales-Selenomonadales;f__Selenomonadaceae;g__Anaerovibrio
OTU_1503	0	3	6	14	6	0	10	22	11	2	0	4	0	0	0	0	0	0	0	1	0	0	0	0	0	0	1	0	1	0	1	0	2	0	0	2	1	1	0	6	0	0	0	1	1	1	0	0	k__Bacteria;p__Firmicutes;c__Clostridia;o__Lachnospirales;f__Lachnospiraceae
OTU_1504	162	99	108	81	26	50	176	47	78	67	33	66	3	1	3	0	2	2	5	1	2	0	1	7	34	49	23	28	52	37	249	47	46	31	57	21	189	95	36	43	48	151	49	39	36	39	66	51	k__Bacteria;p__Firmicutes;c__Clostridia;o__Peptostreptococcales-Tissierellales;f__Anaerovoracaceae;g__Mogibacterium;s__
OTU_1505	0	0	0	0	0	1	4	0	0	0	0	0	6	8	2	0	7	4	27	0	1	10	19	6	0	0	0	0	0	0	0	0	0	0	0	0	0	1	1	0	0	1	2	1	1	0	4	8	k__Bacteria;p__Bacteroidota;c__Bacteroidia;o__Bacteroidales;f__Bacteroidales_UCG-001;g__;s__
OTU_1506	1	2	7	4	55	20	9	8	2	8	3	2	6	13	55	5	6	24	0	7	3	31	2	5	0	0	0	0	0	0	0	0	0	1	0	0	3	0	1	2	1	1	3	1	5	1	0	0	k__Bacteria;p__Firmicutes;c__Bacilli;o__RF39;f__;g__;s__
OTU_1507	0	0	0	0	0	0	0	0	0	0	0	0	0	0	0	0	0	0	0	0	0	0	0	0	0	0	0	0	0	0	0	0	0	0	0	0	7	8	6	4	1	8	5	24	9	11	6	7	k__Bacteria;p__Bacteroidota;c__Bacteroidia;o__Bacteroidales;f__Rikenellaceae;g__Rikenellaceae_RC9_gut_group;s__
OTU_1508	0	0	0	0	0	0	0	0	0	0	0	0	0	0	0	0	0	0	0	0	0	0	0	0	0	0	0	0	0	0	0	0	2	1	0	0	8	0	13	0	0	0	39	0	0	0	0	0	k__Bacteria;p__Bacteroidota;c__Bacteroidia;o__Bacteroidales;f__Prevotellaceae;g__Prevotella;s__Prevotella_dentalis
OTU_1509	0	0	0	0	0	0	0	0	0	0	0	0	74	64	75	42	27	36	56	50	42	19	44	75	0	0	1	0	0	0	0	0	0	0	0	0	0	1	0	0	0	0	0	11	1	1	0	0	k__Bacteria;p__Firmicutes;c__Clostridia;o__Monoglobales;f__Monoglobaceae;g__Monoglobus;s__
OTU_1510	0	0	0	0	0	0	0	0	0	0	0	0	15	18	9	11	32	24	19	3	2	23	50	17	0	0	0	0	0	0	0	0	0	0	0	0	0	0	0	0	0	0	0	0	0	0	0	0	k__Bacteria;p__Firmicutes;c__Clostridia;o__Oscillospirales;f__UCG-010;g__;s__
OTU_1511	0	0	0	0	0	0	0	0	0	0	0	0	0	0	0	0	0	0	0	0	0	0	0	0	4	1	21	0	0	0	0	0	0	0	0	0	2	3	3	5	3	5	2	5	6	2	1	3	k__Bacteria;p__Firmicutes;c__Clostridia;o__Peptostreptococcales-Tissierellales;f__unidentified_Peptostreptococcales-Tissierellales;g__Fenollaria;s__
OTU_1512	0	0	0	0	0	0	0	0	0	0	0	0	0	0	0	0	0	0	0	0	0	0	0	0	1	4	9	2	1	0	0	0	0	2	1	0	4	5	12	5	17	3	7	9	16	23	5	15	k__Bacteria;p__Firmicutes;c__Clostridia;o__Lachnospirales;f__Lachnospiraceae
OTU_1513	0	0	0	0	0	0	0	0	0	0	0	0	10	2	6	1	11	1	21	11	12	2	5	3	0	0	0	0	0	0	0	0	0	0	0	0	0	0	0	0	0	0	0	0	0	0	0	0	k__Bacteria;p__Firmicutes;c__Bacilli;o__Erysipelotrichales;f__Erysipelatoclostridiaceae;g__UCG-004
OTU_1514	7	0	0	0	0	0	0	0	0	17	0	0	0	0	0	0	0	0	0	0	0	2	0	0	0	3	0	0	6	0	2	2	4	0	7	0	2	10	8	8	7	5	5	8	7	1	0	3	k__Bacteria;p__Proteobacteria;c__Alphaproteobacteria;o__Rhizobiales;f__Xanthobacteraceae
OTU_1515	5	3	2	13	7	2	7	7	5	6	3	3	0	0	0	0	0	0	1	0	0	0	0	0	0	0	0	0	0	0	0	0	0	0	0	0	2	6	6	1	13	5	12	8	21	45	2	0	k__Bacteria;p__Desulfobacterota;c__Desulfovibrionia;o__Desulfovibrionales;f__Desulfovibrionaceae;g__Desulfovibrio
OTU_1516	0	0	0	0	0	0	0	0	0	0	0	0	0	1	1	8	6	7	1	20	25	1	0	4	0	0	0	0	0	0	0	0	0	0	0	0	0	0	0	0	0	0	0	0	0	0	0	0	k__Bacteria;p__Cyanobacteria;c__Vampirivibrionia;o__Gastranaerophilales;f__;g__;s__
OTU_1517	0	6	1	21	1	2	12	21	2	3	6	17	0	0	0	0	0	0	0	0	0	0	0	0	0	0	0	0	0	0	0	0	0	0	0	0	0	0	0	0	0	0	0	0	0	0	0	0	k__Bacteria;p__Firmicutes;c__Clostridia;o__Lachnospirales;f__Lachnospiraceae;g__Lachnobacterium;s__Lachnobacterium_bovis
OTU_1518	0	0	0	0	0	0	0	0	0	0	0	0	0	0	0	0	0	0	0	0	0	0	0	0	3	11	9	5	6	4	8	7	4	1	9	0	0	0	0	0	0	0	0	0	0	0	0	0	k__Bacteria;p__Firmicutes;c__Clostridia;o__Oscillospirales;f__Ruminococcaceae;g__Candidatus_Soleaferrea;s__Ruminococcaceae_bacterium_GD6
OTU_1519	0	0	0	0	0	0	0	0	0	0	0	0	0	0	3	0	0	1	0	3	0	1	3	58	0	0	0	0	0	0	0	0	0	0	0	0	0	0	0	0	0	0	0	0	0	0	0	0	k__Bacteria;p__unidentified_Bacteria;c__Alphaproteobacteria;o__Rhodospirillales;f__;g__;s__
OTU_1520	0	0	0	0	0	0	0	0	0	0	0	0	30	12	16	3	9	15	6	30	45	29	6	4	0	0	0	0	0	0	0	0	0	0	0	0	0	0	0	0	0	0	0	0	0	0	0	0	k__Bacteria;p__unidentified_Bacteria;c__Bacteroidia;o__Bacteroidales;f__Barnesiellaceae;g__;s__
OTU_1521	17	15	18	41	0	6	22	6	0	12	0	1	0	0	0	0	0	0	0	0	0	0	0	0	0	0	0	0	0	0	0	0	0	0	1	0	0	1	0	0	0	0	0	0	0	0	0	0	k__Bacteria;p__unidentified_Bacteria;c__Clostridia;o__Oscillospirales;f__Oscillospiraceae;g__;s__
OTU_1522	0	0	0	0	0	0	0	0	0	1	0	0	13	7	11	43	26	20	24	10	11	6	12	9	1	1	3	7	3	3	2	1	1	5	3	1	0	0	0	0	0	0	0	0	0	0	0	0	k__Bacteria;p__Firmicutes;c__Clostridia;o__Lachnospirales;f__Lachnospiraceae
OTU_1523	0	0	0	0	0	0	0	0	0	0	0	0	4	12	10	44	19	3	8	69	4	0	0	5	0	0	0	0	0	0	0	0	0	0	0	0	0	0	0	0	0	1	0	0	0	0	0	0	k__Bacteria;p__Firmicutes;c__Clostridia;o__Oscillospirales;f__UCG-010;g__;s__
OTU_1524	21	9	18	8	0	40	6	23	2	0	1	11	0	0	0	0	0	0	0	0	0	0	0	0	1	0	0	0	0	0	1	0	0	4	0	0	6	0	0	1	2	1	0	0	0	1	1	0	k__Bacteria;p__Firmicutes;c__Clostridia;o__Oscillospirales;f__[Eubacterium]_coprostanoligenes_group
OTU_1525	0	0	0	0	0	0	0	0	0	0	0	0	0	0	0	0	0	0	0	0	0	0	0	0	0	0	2	75	1	0	4	6	1	0	0	5	0	0	0	1	0	2	1	1	0	0	0	0	k__Bacteria;p__Bacteroidota;c__Bacteroidia;o__Bacteroidales;f__Muribaculaceae;g__;s__
OTU_1526	26	0	0	0	0	0	0	0	0	60	0	0	0	0	0	0	0	0	0	0	0	0	0	0	0	0	0	0	0	0	0	0	0	0	0	1	0	0	0	1	0	0	0	0	0	0	0	0	k__Bacteria;p__Actinobacteriota;c__Actinobacteria;o__Streptomycetales;f__Streptomycetaceae;g__Streptomyces
OTU_1527	0	0	7	4	11	41	10	2	1	0	4	18	0	0	0	0	0	0	0	0	0	0	0	0	0	0	0	0	0	0	0	0	0	0	0	0	0	0	0	0	0	0	0	0	0	0	0	0	k__Bacteria;p__Bacteroidota;c__Bacteroidia;o__Bacteroidales;f__Prevotellaceae
OTU_1528	0	0	0	0	0	0	0	0	0	0	0	0	0	0	0	0	0	0	0	0	0	0	0	0	0	0	0	0	0	0	0	0	0	0	0	0	3	0	52	1	0	2	4	1	2	0	0	4	k__Bacteria;p__Firmicutes;c__Bacilli;o__RF39;f__;g__;s__
OTU_1529	4	4	1	3	2	0	1	2	2	1	0	3	0	0	0	0	0	0	0	0	0	0	0	0	0	0	0	0	1	0	0	0	0	1	0	0	7	29	17	7	15	11	44	8	16	4	8	26	k__Bacteria;p__Firmicutes;c__Bacilli;o__RF39;f__;g__;s__
OTU_1530	0	0	0	0	1	0	0	0	0	0	0	0	0	0	0	0	0	0	0	0	0	0	0	0	0	0	0	0	0	0	0	0	1	0	0	0	0	42	1	2	16	0	8	0	1	0	2	2	k__Bacteria;p__Bacteroidota;c__Bacteroidia;o__Bacteroidales;f__Prevotellaceae;g__Alloprevotella;s__Alloprevotella_sp
OTU_1531	16	3	6	2	3	44	2	2	5	15	1	6	0	0	0	0	0	0	0	0	0	0	0	0	0	0	0	0	0	0	0	0	0	0	0	0	9	0	0	0	0	0	0	0	1	0	0	0	k__Bacteria;p__Bacteroidota;c__Bacteroidia;o__Bacteroidales;f__Prevotellaceae;g__Prevotella;s__
OTU_1532	0	0	0	0	0	0	0	0	0	0	0	0	8	2	9	10	4	5	4	2	1	5	1	24	0	0	0	0	0	0	0	0	0	0	0	0	0	0	0	0	0	0	0	0	0	0	0	0	k__Bacteria;p__Firmicutes;c__Clostridia;o__Clostridia_vadinBB60_group;f__;g__;s__
OTU_1533	1	0	1	1	4	0	2	0	0	0	1	2	0	0	0	0	0	0	0	0	0	0	0	0	0	0	0	0	0	0	0	0	0	1	0	0	2	3	25	7	6	0	5	2	3	1	18	12	k__Bacteria;p__unidentified_Bacteria;c__Bacteroidia;o__Bacteroidales;f__;g__;s__
OTU_1534	0	0	0	0	0	0	0	0	0	0	0	0	0	0	0	0	0	0	0	0	0	0	0	0	0	0	0	0	0	0	0	0	0	0	0	0	9	1	6	2	7	0	35	1	3	1	5	7	k__Bacteria;p__Firmicutes;c__Clostridia;o__Monoglobales;f__Monoglobaceae;g__Monoglobus;s__
OTU_1535	18	5	15	12	5	15	8	9	14	2	6	22	0	0	0	0	0	0	0	0	0	0	0	0	0	0	0	0	0	0	0	0	0	0	0	0	34	10	1	12	6	5	11	6	16	6	2	22	k__Bacteria;p__Firmicutes;c__Clostridia;o__Lachnospirales;f__Lachnospiraceae;g__Oribacterium;s__
OTU_1536	2	13	43	38	33	31	50	29	9	8	4	52	2	4	10	1	2	2	0	4	0	0	1	3	0	0	0	0	0	0	0	0	0	0	0	0	0	0	0	0	0	0	1	0	0	0	0	0	k__Bacteria;p__Firmicutes;c__Bacilli;o__RF39;f__;g__;s__
OTU_1537	0	0	0	0	0	0	0	0	0	0	0	0	0	0	0	0	0	0	0	0	0	0	0	0	0	0	0	0	0	0	0	0	0	0	0	0	1	1	3	2	0	3	2	53	3	0	3	3	k__Bacteria;p__Bacteroidota;c__Bacteroidia;o__Bacteroidales;f__Rikenellaceae;g__Rikenellaceae_RC9_gut_group;s__
OTU_1538	0	0	0	0	0	0	0	0	0	0	0	0	0	0	0	0	0	0	0	0	0	0	0	0	0	0	0	0	0	0	0	0	1	2	1	0	46	0	11	0	0	0	0	0	0	0	0	0	k__Bacteria;p__Bacteroidota;c__Bacteroidia;o__Bacteroidales;f__unidentified_Bacteroidales;g__Phocaeicola;s__Phocaeicola_abscessus
OTU_1539	0	0	0	0	0	0	0	0	0	0	0	0	0	0	0	0	0	0	0	0	0	0	0	0	0	0	0	0	0	0	0	0	0	0	0	0	32	12	1	2	50	1	0	5	0	15	3	3	k__Bacteria;p__Bacteroidota;c__Bacteroidia;o__Bacteroidales;f__Prevotellaceae;g__Prevotella
OTU_1540	0	0	0	0	0	0	0	0	0	0	0	0	8	10	13	12	17	7	7	24	11	19	9	23	1	0	3	1	3	0	5	0	0	1	0	0	0	0	0	1	0	1	0	0	0	0	0	0	k__Bacteria;p__Firmicutes;c__Clostridia;o__Oscillospirales;f__Butyricicoccaceae;g__UCG-009;s__
OTU_1541	0	6	5	0	6	127	15	2	14	0	5	6	0	0	0	0	0	0	0	0	0	0	0	0	0	0	0	0	0	0	0	0	0	0	0	0	1	0	0	1	1	0	0	0	0	0	2	1	k__Bacteria;p__Bacteroidota;c__Bacteroidia;o__Bacteroidales;f__Prevotellaceae;g__Prevotella;s__
OTU_1542	43	19	29	3	5	13	10	9	8	9	14	6	0	0	0	0	0	0	0	0	0	0	0	0	0	0	0	0	0	0	0	0	0	0	0	0	0	0	0	0	0	0	0	0	0	0	0	0	k__Bacteria;p__Bacteroidota;c__Bacteroidia;o__Bacteroidales;f__Prevotellaceae;g__Prevotella;s__
OTU_1543	0	0	0	0	0	0	0	0	0	0	0	0	0	0	0	0	0	0	0	0	0	0	0	0	0	0	0	0	0	0	0	0	0	0	0	0	9	10	47	14	7	2	10	5	20	0	40	3	k__Bacteria;p__Bacteroidota;c__Bacteroidia;o__Bacteroidales;f__F082;g__;s__
OTU_1544	3	6	3	0	132	6	1	1	0	7	17	8	0	0	0	0	0	0	0	0	0	0	0	0	0	0	0	0	0	0	0	0	0	0	0	0	0	0	0	0	0	0	1	0	0	0	0	0	k__Bacteria;p__Bacteroidota;c__Bacteroidia;o__Bacteroidales;f__Muribaculaceae;g__;s__
OTU_1545	0	0	0	0	0	0	0	0	0	0	0	0	0	0	0	0	0	0	0	0	0	0	0	0	1	4	0	3	2	6	27	2	4	1	5	0	0	0	3	3	0	1	0	1	2	4	3	0	k__Bacteria;p__Firmicutes;c__Clostridia;o__Lachnospirales;f__Lachnospiraceae;g__Acetitomaculum;s__
OTU_1546	0	0	0	0	0	0	0	0	0	0	0	0	12	10	11	3	12	3	1	27	17	1	5	1	2	2	3	1	2	0	2	3	23	1	3	2	0	0	0	0	0	0	0	0	0	0	0	0	k__Bacteria;p__unidentified_Bacteria;c__Bacilli;o__Erysipelotrichales;f__Erysipelatoclostridiaceae;g__;s__
OTU_1547	0	0	1	0	0	0	0	0	0	0	0	0	0	0	0	0	0	0	0	0	0	0	0	0	0	0	0	0	0	0	1	0	0	0	0	0	17	7	5	6	12	10	8	7	21	7	5	3	k__Bacteria;p__Verrucomicrobiota;c__Kiritimatiellae;o__WCHB1-41;f__;g__;s__
OTU_1548	84	22	15	7	12	58	5	3	1	24	3	22	1	0	1	0	0	2	0	0	0	3	3	0	0	0	0	0	0	0	0	0	0	0	0	0	0	0	0	0	0	0	0	0	0	1	0	0	k__Bacteria;p__Firmicutes;c__Clostridia;o__Oscillospirales;f__[Clostridium]_methylpentosum_group;g__;s__
OTU_1549	0	0	0	0	4	0	0	0	0	0	3	0	0	0	0	0	0	0	0	0	0	0	0	0	7	1	0	0	0	0	0	1	9	5	6	0	2	0	3	2	1	1	5	1	30	0	1	0	k__Bacteria;p__Firmicutes;c__Clostridia;o__Peptostreptococcales-Tissierellales;f__Peptostreptococcaceae;g__Peptostreptococcus;s__
OTU_1550	14	54	6	3	0	1	6	3	1	2	0	0	0	0	0	0	0	0	0	0	0	0	0	0	0	0	0	0	0	0	0	0	0	0	0	0	0	0	0	0	0	0	0	0	3	7	1	0	k__Bacteria;p__Bacteroidota;c__Bacteroidia;o__Bacteroidales;f__Muribaculaceae;g__;s__
OTU_1551	30	6	12	2	1	8	21	9	6	9	0	11	0	0	0	0	0	0	0	0	0	0	0	0	0	0	0	0	0	0	0	0	0	0	0	0	1	1	14	2	1	1	1	1	9	2	3	35	k__Bacteria;p__Bacteroidota;c__Bacteroidia;o__Bacteroidales;f__Prevotellaceae;g__Prevotellaceae_UCG-003;s__
OTU_1552	39	23	16	31	2	15	15	10	39	87	9	1	0	0	0	0	0	0	0	0	0	0	0	0	0	0	0	0	0	0	0	0	0	0	0	0	0	9	0	0	3	0	1	6	0	0	0	1	k__Bacteria;p__Bacteroidota;c__Bacteroidia;o__Bacteroidales;f__F082;g__;s__
OTU_1553	0	32	54	17	17	33	24	5	13	34	7	4	0	0	0	0	0	0	0	0	0	0	0	0	0	0	0	0	0	0	0	0	0	0	0	0	0	0	0	2	0	0	0	0	0	0	0	0	k__Bacteria
OTU_1554	0	0	0	0	0	0	0	0	0	0	0	0	0	0	0	0	0	0	0	0	0	0	0	0	0	0	0	0	0	0	0	0	0	0	0	0	69	0	3	2	3	1	1	1	2	0	4	1	k__Bacteria;p__unidentified_Bacteria;c__Bacteroidia;o__Bacteroidales;f__Marinifilaceae;g__;s__
OTU_1555	28	28	44	44	6	13	19	23	27	13	10	22	3	0	0	0	0	0	0	0	0	0	0	0	0	0	1	0	0	0	0	0	0	0	0	0	0	0	0	1	0	0	0	0	0	0	0	0	k__Bacteria;p__Firmicutes;c__Bacilli;o__Brevibacillales;f__Brevibacillaceae;g__Brevibacillus;s__Brevibacillus_limnophilus
OTU_1556	0	28	3	19	36	2	4	2	10	37	5	66	0	0	0	0	0	0	0	0	0	0	0	0	0	0	0	0	0	0	0	0	0	0	0	0	0	0	0	0	0	0	0	0	0	0	0	0	k__Bacteria;p__Firmicutes;c__Negativicutes;o__Veillonellales-Selenomonadales;f__Selenomonadaceae;g__Quinella;s__
OTU_1557	1	0	0	0	0	0	0	0	0	0	0	0	0	0	0	0	0	0	0	0	0	0	0	0	0	0	0	0	0	0	0	0	0	0	0	0	1	0	1	2	1	0	0	1	1	77	0	1	k__Bacteria;p__Firmicutes;c__Clostridia;o__Lachnospirales;f__Lachnospiraceae;g__[Eubacterium]_ruminantium_group;s__
OTU_1558	0	0	0	0	0	0	0	0	0	0	0	0	6	10	4	10	13	10	2	0	1	7	0	6	0	0	3	0	0	0	0	1	0	0	0	0	0	0	0	0	0	1	0	0	0	0	0	0	k__Bacteria;p__Firmicutes;c__unidentified_Firmicutes;o__DTU014;f__;g__;s__
OTU_1559	0	0	0	0	0	0	0	1	0	0	0	0	0	0	0	0	0	0	0	0	0	0	0	0	0	0	0	0	0	0	0	0	0	0	0	0	1	2	0	1	1	1	8	5	39	0	0	0	k__Bacteria
OTU_1560	0	0	0	0	0	0	0	0	0	0	0	0	0	0	0	0	0	0	0	0	0	0	0	0	0	0	0	0	0	0	0	0	0	0	0	1	1	2	2	5	21	14	7	4	16	4	3	17	k__Bacteria;p__Firmicutes;c__Clostridia;o__Christensenellales;f__Christensenellaceae;g__Christensenellaceae_R-7_group;s__
OTU_1561	72	1	2	17	9	4	3	2	32	50	20	28	0	0	0	0	0	0	0	0	0	0	0	0	0	0	0	0	0	0	0	0	0	0	0	0	0	0	0	0	0	0	0	0	0	0	0	0	k__Bacteria;p__Bacteroidota;c__Bacteroidia;o__Bacteroidales;f__Prevotellaceae
OTU_1562	82	0	4	2	0	0	9	29	42	5	0	2	0	0	1	0	2	2	1	0	3	0	0	1	0	0	0	0	0	0	0	0	0	0	0	0	0	0	0	0	0	0	0	0	0	0	0	0	k__Bacteria;p__Firmicutes;c__Bacilli;o__Lactobacillales;f__Enterococcaceae;g__Enterococcus
OTU_1563	0	0	0	0	0	0	0	0	0	0	0	0	1	11	32	0	0	1	4	1	0	2	1	6	0	0	0	0	0	0	0	0	0	0	0	0	0	0	0	0	0	0	0	0	0	0	0	0	k__Bacteria;p__Verrucomicrobiota;c__Kiritimatiellae;o__WCHB1-41;f__;g__;s__
OTU_1564	0	0	0	0	0	0	0	0	0	0	0	0	30	9	15	20	12	29	6	27	9	19	29	47	2	2	5	21	12	3	3	4	2	2	17	2	0	0	0	0	0	0	0	0	0	0	0	0	k__Bacteria
OTU_1565	0	0	0	0	0	0	0	0	0	0	0	0	0	0	0	0	0	0	0	0	0	0	0	0	8	7	71	5	107	10	79	4	8	5	9	3	0	0	0	0	0	0	0	0	0	0	0	0	k__Bacteria;p__Firmicutes;c__Clostridia;o__Lachnospirales;f__Lachnospiraceae
OTU_1566	0	0	0	0	0	0	0	0	0	0	0	0	9	7	8	3	5	6	6	1	9	7	9	6	0	0	0	0	0	0	0	0	0	0	0	0	0	0	0	0	0	0	0	0	0	0	0	0	k__Bacteria;p__Firmicutes;c__Clostridia;o__Clostridia_vadinBB60_group;f__;g__;s__
OTU_1567	0	0	0	0	0	0	0	0	0	0	0	0	13	19	22	34	18	11	20	4	7	27	14	28	0	0	0	0	0	0	0	0	0	0	0	0	0	0	0	0	0	0	0	0	0	0	0	0	k__Bacteria;p__unidentified_Bacteria;c__Bacteroidia;o__Bacteroidales;f__Barnesiellaceae;g__;s__
OTU_1568	3	8	0	0	0	0	0	0	0	2	0	0	0	0	0	0	0	0	0	0	0	0	0	0	0	0	0	0	0	0	0	0	0	0	0	0	0	1	0	3	0	81	0	0	3	0	1	2	k__Bacteria;p__Firmicutes;c__Clostridia;o__Oscillospirales;f__[Eubacterium]_coprostanoligenes_group;g__;s__
OTU_1569	5	3	3	10	2	8	8	5	27	5	10	8	0	0	0	0	0	0	0	0	0	1	0	0	0	0	0	0	0	0	0	0	0	0	0	0	0	0	0	0	0	0	0	0	0	0	0	0	k__Bacteria;p__Bacteroidota;c__Bacteroidia;o__Bacteroidales;f__Prevotellaceae;g__Prevotellaceae_UCG-001;s__
OTU_1570	0	0	0	0	0	0	0	0	0	0	0	0	14	14	5	2	5	11	1	5	1	1	8	3	0	0	0	0	0	0	0	0	0	0	0	0	0	0	0	0	0	0	0	0	0	0	0	0	k__Bacteria;p__Firmicutes;c__Clostridia;o__Oscillospirales;f__UCG-010;g__;s__
OTU_1571	0	0	0	0	0	0	0	0	0	0	0	0	0	0	0	0	0	0	0	0	0	0	0	0	0	2	0	0	1	1	0	0	2	1	5	10	41	9	23	1	6	1	5	6	16	0	0	0	k__Bacteria;p__Actinobacteriota;c__Actinobacteria;o__Actinomycetales;f__Actinomycetaceae;g__Actinomyces
OTU_1572	0	0	0	0	0	0	0	0	0	0	0	0	0	0	0	0	0	0	0	0	0	0	0	0	0	0	0	0	0	0	0	0	0	0	0	0	0	0	116	1	0	3	2	1	2	0	4	2	k__Bacteria;p__Bacteroidota;c__Bacteroidia;o__Bacteroidales;f__Prevotellaceae;g__Prevotella
OTU_1573	0	0	0	0	0	0	0	0	0	0	0	0	3	4	1	5	17	14	0	9	1	3	2	8	0	0	0	0	0	0	0	0	0	0	0	0	0	0	0	0	0	0	0	0	0	0	0	0	k__Bacteria;p__Firmicutes;c__Clostridia;o__Clostridia_vadinBB60_group;f__;g__;s__
OTU_1574	0	1	0	0	0	0	0	1	0	0	0	0	0	0	0	0	0	0	0	0	0	0	0	0	0	0	0	0	0	0	0	0	0	0	0	0	1	1	1	2	2	15	1	1	6	38	5	22	k__Bacteria;p__Bacteroidota;c__Bacteroidia;o__Bacteroidales;f__Muribaculaceae;g__;s__
OTU_1575	0	0	0	0	0	0	0	0	0	0	0	0	0	0	0	0	0	0	0	0	0	0	0	0	0	0	0	0	0	0	0	0	0	0	0	0	3	7	27	7	5	5	9	6	41	36	9	12	k__Bacteria;p__Firmicutes;c__Clostridia;o__Lachnospirales;f__Lachnospiraceae
OTU_1576	0	0	0	0	0	0	0	0	0	0	0	0	0	0	0	0	0	0	0	0	0	0	0	0	1	0	0	0	0	0	1	1	0	3	52	0	1	0	0	6	0	1	0	0	0	0	0	0	k__Bacteria;p__Bacteroidota;c__Bacteroidia;o__Bacteroidales;f__Muribaculaceae;g__;s__
OTU_1577	0	0	0	0	0	0	0	0	0	0	0	0	12	12	10	6	4	0	6	5	8	5	3	3	0	0	0	0	0	0	0	0	0	0	0	0	0	0	0	0	0	0	0	0	0	0	0	0	k__Bacteria;p__Firmicutes;c__Clostridia
OTU_1578	0	0	0	0	0	0	0	0	0	0	0	0	0	0	0	0	0	0	0	0	0	0	0	0	0	0	0	0	0	0	0	0	0	0	0	0	2	67	1	0	2	0	6	1	2	4	1	4	k__Bacteria;p__Bacteroidota;c__Bacteroidia;o__Bacteroidales;f__Prevotellaceae;g__Prevotella
OTU_1579	0	0	0	0	0	0	0	0	0	0	0	0	0	0	0	0	0	0	0	0	0	0	0	0	0	0	0	0	0	0	0	0	0	0	0	0	0	0	6	11	0	53	10	0	1	2	1	0	k__Bacteria;p__Bacteroidota;c__Bacteroidia;o__Bacteroidales;f__Prevotellaceae
OTU_1580	0	0	0	0	0	0	0	0	0	0	0	0	12	15	10	22	8	15	2	4	5	0	1	7	0	0	0	0	0	0	0	0	0	0	0	0	0	0	0	0	0	0	0	0	0	0	0	0	k__Bacteria;p__Firmicutes;c__Clostridia;o__Oscillospirales;f__UCG-010;g__;s__
OTU_1581	27	89	26	72	46	106	3	5	53	40	4	2	0	0	0	0	0	0	0	0	0	0	0	0	0	0	0	0	0	0	0	0	0	0	0	0	0	0	0	0	0	0	0	0	0	3	0	0	k__Bacteria;p__Firmicutes;c__Negativicutes;o__Veillonellales-Selenomonadales;f__Selenomonadaceae
OTU_1582	0	2	10	8	319	4	14	9	2	10	12	20	0	0	0	0	0	0	0	0	0	0	0	0	0	0	0	0	0	0	0	0	0	0	0	0	0	0	1	0	0	0	1	11	0	4	0	0	k__Bacteria
OTU_1583	0	0	0	0	0	0	0	0	0	0	0	0	0	0	0	0	0	0	0	0	0	0	0	0	1	0	1	0	3	0	1	0	0	0	6	1	1	2	7	5	2	3	2	1	1	0	16	9	k__Bacteria;p__Firmicutes;c__Bacilli;o__RF39
OTU_1584	0	0	0	0	0	0	2	0	0	0	0	0	0	0	0	0	0	0	0	0	0	0	0	0	0	0	0	0	2	1	0	0	0	0	0	0	4	10	7	2	5	0	47	12	10	1	3	7	k__Bacteria;p__Firmicutes;c__Bacilli;o__RF39;f__;g__;s__
OTU_1585	0	0	0	0	0	1	0	0	0	0	0	0	23	31	12	22	21	23	25	31	23	14	16	11	0	0	0	0	0	0	0	0	0	0	0	0	0	0	1	0	1	0	1	2	2	1	0	4	k__Bacteria;p__Firmicutes;c__Clostridia;o__Lachnospirales;f__Lachnospiraceae;g__Lachnospiraceae_NK4B4_group;s__
OTU_1586	0	0	0	0	0	0	0	0	0	0	0	0	13	20	21	17	26	15	48	21	18	19	21	23	16	13	80	2	107	5	5	6	1	0	2	1	0	0	0	2	0	0	0	0	0	0	0	0	k__Bacteria;p__Firmicutes;c__Clostridia;o__Lachnospirales;f__Lachnospiraceae;g__Dorea;s__
OTU_1587	0	3	4	9	7	14	4	7	20	7	5	19	0	0	0	0	0	0	0	0	0	0	0	0	0	0	0	0	0	0	0	0	0	0	0	0	0	0	0	0	0	0	0	0	0	0	0	0	k__Bacteria;p__Bacteroidota;c__Bacteroidia;o__Bacteroidales;f__Bacteroidales_RF16_group;g__;s__
OTU_1588	0	0	0	0	0	0	0	0	0	0	0	0	0	0	0	0	0	0	0	0	0	0	0	0	0	0	0	0	0	0	0	0	0	0	0	0	0	2	3	3	2	0	1	2	51	9	0	3	k__Bacteria;p__Bacteroidota;c__Bacteroidia;o__Bacteroidales;f__Rikenellaceae;g__Rikenellaceae_RC9_gut_group;s__
OTU_1589	0	0	0	0	0	0	0	0	0	0	0	0	0	0	0	1	0	0	1	0	0	2	67	18	0	0	0	0	0	0	0	0	0	0	0	0	0	0	0	0	0	0	0	0	0	0	0	0	k__Bacteria;p__Bacteroidota;c__Bacteroidia;o__Bacteroidales;f__Muribaculaceae;g__;s__
OTU_1590	0	0	0	0	101	0	0	0	0	0	88	0	0	0	0	0	0	0	0	0	0	0	0	0	0	0	0	0	0	0	0	0	0	0	0	0	0	0	0	0	0	0	0	0	0	0	0	0	k__Bacteria;p__Chloroflexi;c__Anaerolineae;o__RBG-13-54-9;f__;g__;s__
OTU_1591	5	5	0	0	2	2	1	0	0	1	0	1	0	0	0	0	0	0	0	0	0	0	0	0	0	0	0	0	0	0	0	0	0	0	0	0	3	14	14	12	4	13	3	9	27	39	12	13	k__Bacteria;p__Firmicutes;c__Clostridia;o__Lachnospirales;f__Lachnospiraceae;g__Blautia
OTU_1592	0	0	0	0	0	0	0	0	0	0	0	0	9	3	6	7	24	6	5	12	4	16	6	15	2	0	0	0	0	0	0	0	0	0	0	1	0	0	0	8	0	0	0	0	0	0	0	0	k__Bacteria;p__Firmicutes;c__Clostridia;o__Oscillospirales;f__UCG-010;g__;s__
OTU_1593	0	0	0	0	0	0	0	0	0	0	0	0	3	4	6	4	3	7	5	10	1	3	41	10	0	0	0	0	0	0	0	0	0	0	0	0	0	0	0	0	0	0	0	0	0	0	0	0	k__Bacteria;p__Firmicutes;c__Bacilli;o__Izemoplasmatales;f__;g__;s__
OTU_1594	32	0	0	0	0	0	0	0	0	101	0	0	0	0	0	0	0	0	0	0	0	0	0	0	0	0	0	0	0	0	0	0	0	0	0	0	0	0	0	0	0	0	0	0	0	0	0	0	k__Bacteria;p__unidentified_Bacteria;c__Acidobacteriae;o__Acidobacteriales;f__;g__;s__
OTU_1595	0	1	0	0	8	25	0	0	0	0	137	1	0	0	0	0	0	0	0	0	0	0	0	0	0	0	0	0	0	0	0	0	0	0	0	0	0	0	0	0	0	0	0	0	0	0	0	0	k__Bacteria;p__Firmicutes;c__Negativicutes;o__Veillonellales-Selenomonadales;f__Selenomonadaceae;g__Quinella;s__
OTU_1596	2	3	10	4	1	0	1	2	0	9	0	0	6	1	10	6	4	6	9	26	3	3	6	15	0	0	0	0	0	0	0	0	0	0	0	0	1	1	0	1	0	0	0	0	3	0	0	1	k__Bacteria;p__Firmicutes;c__Bacilli;o__RF39;f__;g__;s__
OTU_1597	0	0	0	0	0	0	0	0	0	0	0	0	24	24	72	36	18	35	19	60	20	53	25	34	0	0	0	0	1	0	0	0	0	0	0	0	0	0	0	0	0	0	0	0	0	0	0	0	k__Bacteria;p__Firmicutes;c__Clostridia;o__Lachnospirales;f__Lachnospiraceae;g__Lachnospiraceae_UCG-010;s__
OTU_1598	0	7	19	13	0	13	35	10	0	1	0	3	0	0	0	0	0	0	0	0	0	0	0	0	0	0	0	0	0	0	0	0	0	0	0	1	0	0	1	2	0	2	0	0	2	0	0	0	k__Bacteria;p__Bacteroidota;c__Bacteroidia;o__Bacteroidales;f__Muribaculaceae;g__;s__
OTU_1599	43	1	18	7	3	6	4	6	11	9	10	6	0	0	0	0	0	0	0	0	0	0	0	0	0	0	0	0	0	0	0	0	0	0	0	0	3	0	0	10	0	0	1	0	0	0	0	0	k__Bacteria;p__Bacteroidota;c__Bacteroidia;o__Bacteroidales;f__Rikenellaceae;g__Rikenellaceae_RC9_gut_group;s__
OTU_1600	0	0	0	0	0	0	0	0	0	0	0	0	24	15	6	13	16	2	26	6	3	11	9	12	0	0	0	0	0	0	0	0	0	0	0	0	0	0	0	0	0	0	0	0	0	0	0	0	k__Bacteria;p__Firmicutes;c__Clostridia;o__Monoglobales;f__Monoglobaceae;g__Monoglobus;s__
OTU_1601	0	0	0	0	0	0	0	0	0	0	0	0	6	43	0	14	14	6	13	11	14	6	8	3	0	0	0	0	0	0	0	0	0	0	0	0	0	0	0	0	0	0	0	0	0	0	0	0	k__Bacteria
OTU_1602	0	0	0	0	0	0	0	0	0	0	0	0	7	30	10	7	20	24	24	27	11	9	23	11	0	0	0	0	0	0	0	0	0	0	0	0	0	0	0	0	0	0	0	0	0	0	0	0	k__Bacteria;p__Firmicutes;c__Clostridia;o__Oscillospirales;f__UCG-010;g__;s__
OTU_1603	0	0	0	0	0	0	0	0	1	0	0	0	0	0	0	0	0	0	0	0	0	0	0	0	0	0	0	0	0	0	0	0	0	0	0	0	0	6	6	1	3	1	4	1	20	6	12	8	k__Bacteria;p__Firmicutes;c__Clostridia;o__Lachnospirales;f__Lachnospiraceae;g__Lachnospiraceae_NK4A136_group;s__bacterium_XPB1013
OTU_1604	0	0	0	0	0	0	0	0	0	0	0	0	0	0	0	0	0	0	0	0	0	0	0	0	0	0	0	0	2	0	3	0	0	0	1	0	1	7	2	2	3	3	39	2	3	0	1	6	k__Bacteria;p__Firmicutes;c__Bacilli;o__RF39;f__;g__;s__
OTU_1605	0	0	0	0	0	0	1	0	0	0	0	0	0	0	0	0	0	0	0	0	0	0	0	0	0	0	0	0	0	0	0	0	0	0	0	0	0	1	46	1	1	0	2	3	0	4	5	3	k__Bacteria;p__Bacteroidota;c__Bacteroidia;o__Bacteroidales;f__Prevotellaceae;g__Prevotellaceae_UCG-001;s__
OTU_1606	25	27	2	13	25	15	9	0	33	24	5	4	0	0	0	0	0	0	0	0	0	0	0	0	0	0	0	0	0	0	0	0	0	0	0	0	0	0	4	2	1	8	0	3	0	1	0	0	k__Bacteria;p__Bacteroidota;c__Bacteroidia;o__Bacteroidales;f__F082;g__;s__
OTU_1607	0	0	0	0	0	0	0	0	0	0	0	0	2	8	18	9	5	13	4	39	0	3	10	29	0	0	0	0	0	0	0	0	0	0	0	0	0	1	1	0	0	1	0	0	0	0	0	0	k__Bacteria;p__Cyanobacteria;c__Vampirivibrionia;o__Gastranaerophilales;f__;g__;s__
OTU_1608	0	0	0	0	0	0	0	0	0	0	0	0	20	1	7	12	4	19	33	8	20	204	53	13	0	0	0	0	0	0	0	0	0	0	0	0	0	0	0	0	0	0	0	0	0	0	0	0	k__Bacteria;p__Firmicutes;c__Clostridia;o__Lachnospirales;f__Lachnospiraceae
OTU_1609	0	0	0	0	70	0	0	0	0	0	177	0	0	0	0	0	0	0	0	0	0	0	0	0	0	0	0	0	0	0	0	0	0	0	0	0	0	0	0	0	0	0	0	0	0	0	0	0	k__Bacteria;p__Firmicutes;c__Bacilli;o__Lactobacillales;f__Lactobacillaceae;g__Lactobacillus;s__Lactobacillus_sp_SF6D
OTU_1610	0	0	0	0	0	0	0	0	0	0	0	0	0	0	0	0	0	0	0	0	0	0	0	0	0	0	0	0	0	0	0	0	0	0	0	0	4	30	3	6	0	21	4	4	4	2	3	4	k__Bacteria
OTU_1611	1	14	22	19	0	1	4	1	1	5	0	0	0	0	0	0	0	0	0	0	0	0	0	0	0	0	0	0	0	0	0	0	0	0	0	0	0	0	0	8	0	0	0	0	0	0	0	0	k__Bacteria;p__Bacteroidota;c__Bacteroidia;o__Bacteroidales;f__Muribaculaceae;g__;s__
OTU_1612	0	0	0	0	0	0	0	0	0	0	0	0	0	0	0	0	0	0	0	0	0	0	0	0	0	0	0	0	0	0	0	0	1	5	7	19	27	1	0	0	1	0	0	11	12	2	0	0	k__Bacteria;p__Bacteroidota;c__Bacteroidia;o__Flavobacteriales;f__Weeksellaceae;g__Bergeyella;s__
OTU_1613	0	0	0	0	0	0	0	0	0	0	0	0	0	0	0	0	0	0	0	0	0	0	0	0	0	0	0	0	0	0	0	0	0	0	0	0	50	0	0	0	0	0	0	0	0	0	0	0	k__Bacteria;p__Bacteroidota;c__Bacteroidia;o__Sphingobacteriales;f__Lentimicrobiaceae;g__Lentimicrobium;s__Bacteroidales_genomosp_P4_oral_clone_MB2_G17
OTU_1614	0	0	0	0	0	0	0	0	0	0	0	0	0	0	0	0	0	0	0	0	0	0	0	0	0	0	0	0	0	0	0	0	0	0	0	0	19	0	5	6	1	1	5	14	1	3	3	13	k__Bacteria;p__Bacteroidota;c__Bacteroidia;o__Bacteroidales;f__F082
OTU_1615	0	0	0	0	0	0	0	0	0	0	0	0	13	6	13	10	6	12	4	10	20	17	14	9	1	3	6	2	4	1	3	1	2	2	7	0	0	0	0	0	0	0	0	0	0	0	0	0	k__Bacteria;p__Firmicutes;c__Clostridia
OTU_1616	0	0	0	0	0	0	0	0	0	0	0	0	0	0	0	0	0	0	0	0	0	0	0	0	0	0	0	0	0	0	0	0	0	0	0	0	2	29	4	12	1	2	1	0	1	1	10	3	k__Bacteria;p__unidentified_Bacteria;c__Alphaproteobacteria;o__Rhodospirillales;f__;g__;s__
OTU_1617	0	0	0	0	0	0	0	0	0	0	0	0	0	0	0	0	0	0	0	0	0	0	0	0	0	0	0	0	0	0	4	55	0	0	0	0	0	0	0	0	0	1	0	0	0	0	0	0	k__Bacteria;p__Firmicutes;c__Bacilli;o__Erysipelotrichales;f__Erysipelatoclostridiaceae;g__Catenibacterium;s__
OTU_1618	9	5	3	9	2	4	4	4	15	18	1	0	0	0	0	0	0	0	0	0	0	0	0	0	0	0	0	0	0	0	0	0	0	0	0	0	0	0	0	0	0	0	0	0	0	0	0	0	k__Bacteria;p__Bacteroidota;c__Bacteroidia;o__Bacteroidales;f__Rikenellaceae;g__U29-B03;s__
OTU_1619	0	0	0	0	0	0	0	0	0	0	0	0	0	0	0	0	0	0	0	0	0	0	0	0	3	7	3	11	5	3	11	2	13	2	2	2	0	0	0	0	0	0	0	0	0	0	0	0	k__Bacteria;p__Firmicutes;c__Clostridia;o__Christensenellales;f__Christensenellaceae;g__Christensenellaceae_R-7_group;s__bacterium_YE57
OTU_1620	24	4	5	5	0	7	9	2	2	4	1	6	0	0	0	1	0	0	0	0	0	0	0	0	0	2	0	1	2	0	2	2	3	2	1	0	0	1	0	1	0	1	0	0	2	4	3	0	k__Bacteria;p__Firmicutes;c__Clostridia;o__Lachnospirales;f__Lachnospiraceae;g__[Eubacterium]_hallii_group;s__
OTU_1621	21	4	30	11	15	14	5	76	5	4	8	66	0	0	1	0	0	0	0	1	0	1	0	0	0	0	0	0	3	1	0	1	0	4	1	3	2	2	2	6	9	0	3	33	1	18	1	9	k__Bacteria;p__Firmicutes;c__Clostridia;o__Oscillospirales;f__Ruminococcaceae;g__UCG-001;s__
OTU_1622	0	0	0	0	0	0	0	0	0	0	0	0	3	12	2	7	5	4	4	3	9	11	3	11	0	0	0	0	0	0	0	0	0	0	0	0	0	0	0	0	0	0	0	0	0	0	0	0	k__Bacteria;p__Firmicutes;c__Clostridia
OTU_1623	0	0	0	0	0	0	0	0	0	0	0	0	0	1	0	0	0	0	0	0	0	0	49	0	0	0	0	0	0	0	0	0	0	0	0	0	0	0	0	0	0	0	0	0	0	0	0	0	k__Archaea;p__Halobacterota;c__Methanomicrobia;o__Methanomicrobiales;f__Methanocorpusculaceae;g__Methanocorpusculum;s__
OTU_1624	0	0	0	0	0	0	0	0	0	0	0	0	0	0	0	0	0	0	0	0	0	0	0	0	0	0	0	0	0	0	0	0	6	8	0	0	7	0	7	1	0	0	26	0	0	0	0	0	k__Bacteria;p__Firmicutes;c__Clostridia;o__Peptostreptococcales-Tissierellales;f__Anaerovoracaceae;g__[Eubacterium]_nodatum_group;s__[Eubacterium]_nodatum
OTU_1625	0	0	0	0	0	0	0	0	0	0	0	0	0	0	0	0	0	0	0	0	0	0	0	0	0	6	1	2	3	6	2	26	0	2	3	1	1	4	0	10	1	0	0	0	0	0	0	0	k__Bacteria;p__Firmicutes;c__Clostridia;o__Lachnospirales;f__Lachnospiraceae;g__Lachnoclostridium;s__[Clostridium]_scindens
OTU_1626	44	4	2	2	3	3	13	0	1	1	17	3	8	25	42	3	10	8	7	10	3	30	76	15	0	0	0	0	0	0	0	0	0	0	0	0	0	0	1	0	0	1	0	1	0	1	1	0	k__Bacteria;p__Firmicutes;c__Clostridia;o__Oscillospirales;f__[Eubacterium]_coprostanoligenes_group;g__;s__
OTU_1627	0	0	0	0	0	0	0	0	0	0	0	0	0	0	0	0	0	0	0	0	0	0	0	0	0	0	1	0	0	0	0	0	0	0	0	0	46	0	0	0	0	0	1	1	0	0	0	0	k__Bacteria;p__Firmicutes;c__Clostridia;o__Peptostreptococcales-Tissierellales;f__Anaerovoracaceae;g__[Eubacterium]_saphenum_group;s__Eubacterium_sp_oral_clone_FX028
OTU_1628	0	0	0	0	0	0	0	0	0	0	0	0	0	0	0	0	0	0	0	0	0	0	0	0	0	9	0	1	2	0	1	5	4	1	2	1	1	5	1	0	2	2	4	1	2	15	1	1	k__Bacteria;p__Actinobacteriota;c__Coriobacteriia;o__Coriobacteriales
OTU_1629	2	5	3	22	10	0	0	18	5	1	0	28	0	0	0	0	2	0	0	0	0	0	0	0	0	0	0	0	0	0	0	0	0	0	0	0	1	3	3	1	3	0	1	1	2	0	3	2	k__Bacteria;p__Firmicutes;c__Clostridia;o__Lachnospirales;f__Lachnospiraceae;g__[Eubacterium]_ruminantium_group;s__
OTU_1630	0	0	0	0	0	0	0	0	0	0	2	0	0	0	0	0	0	0	0	0	0	0	0	0	2	9	22	0	0	0	0	0	0	1	0	0	1	1	0	3	1	2	3	0	3	1	3	2	k__Bacteria;p__Firmicutes;c__Bacilli;o__Mycoplasmatales;f__Mycoplasmataceae;g__Ureaplasma;s__Ureaplasma_parvum
OTU_1631	22	1	9	7	6	11	13	15	14	12	2	18	6	4	14	13	7	5	2	34	1	4	12	0	0	0	0	0	0	0	0	0	0	0	0	0	0	0	0	0	0	0	0	0	0	0	0	0	k__Bacteria;p__Firmicutes;c__Clostridia;o__Oscillospirales;f__Ruminococcaceae
OTU_1632	0	0	0	0	0	0	0	0	0	0	0	0	0	0	0	0	0	0	0	0	0	0	0	0	0	0	2	35	2	1	0	0	2	0	10	1	0	0	0	0	0	0	0	0	0	0	0	0	k__Bacteria;p__Bacteroidota;c__Bacteroidia;o__Bacteroidales;f__Muribaculaceae;g__;s__
OTU_1633	0	3	0	0	0	1	1	0	0	2	0	0	33	39	15	20	40	20	28	21	22	25	28	51	0	0	0	0	0	0	0	0	0	0	0	0	0	0	0	0	0	0	0	0	0	0	0	0	k__Bacteria;p__Firmicutes;c__Clostridia;o__Oscillospirales;f__UCG-010;g__;s__
OTU_1634	0	0	0	0	0	0	0	0	1	0	0	0	0	0	0	1	16	1	66	0	0	1	3	2	0	0	0	0	0	0	0	0	2	0	0	0	5	49	4	8	2	4	6	5	7	9	4	16	k__Bacteria;p__Proteobacteria;c__Gammaproteobacteria;o__Aeromonadales;f__Succinivibrionaceae;g__Ruminobacter;s__Ruminobacter_amylophilus
OTU_1635	0	0	0	0	0	0	0	0	0	0	0	0	0	0	0	0	0	0	0	0	0	0	0	0	0	0	0	0	0	0	0	0	0	0	0	0	0	0	0	3	1	15	0	34	1	0	0	1	k__Bacteria;p__Firmicutes;c__Clostridia;o__Peptostreptococcales-Tissierellales;f__Sedimentibacteraceae;g__Sedimentibacter;s__
OTU_1636	8	6	32	9	4	6	0	5	4	6	11	24	0	0	0	0	0	0	0	0	0	0	0	0	0	0	0	0	0	0	0	0	0	0	0	0	0	0	0	0	0	0	0	0	0	1	0	0	k__Bacteria;p__Firmicutes;c__Clostridia;o__Lachnospirales;f__Lachnospiraceae;g__[Eubacterium]_cellulosolvens_group;s__
OTU_1637	0	0	0	0	0	0	0	0	0	0	0	0	0	0	0	0	0	0	0	0	0	0	0	0	3	1	2	4	4	3	3	3	4	3	23	5	0	0	0	0	0	0	0	0	0	0	0	0	k__Bacteria;p__Firmicutes;c__Bacilli;o__RF39;f__;g__;s__
OTU_1638	0	0	0	0	0	0	0	0	0	0	0	0	8	24	22	1	7	2	9	8	2	12	5	23	0	0	0	0	0	0	0	0	0	0	0	0	0	0	0	0	0	0	0	0	0	0	0	0	k__Bacteria;p__Firmicutes;c__Clostridia;o__Clostridia_vadinBB60_group;f__;g__;s__
OTU_1639	2	31	26	6	0	0	0	0	0	0	0	1	0	0	0	0	0	0	0	0	0	0	0	0	0	0	0	0	0	0	0	0	0	0	0	0	0	0	0	0	0	0	0	0	0	0	0	0	k__Bacteria;p__Firmicutes;c__Clostridia;o__Lachnospirales;f__Lachnospiraceae
OTU_1640	0	0	0	0	0	0	0	0	0	0	0	0	8	20	20	28	24	28	8	15	12	12	10	35	0	0	0	0	0	0	0	0	0	0	0	0	0	0	0	0	0	0	0	0	0	0	0	0	k__Bacteria;p__Firmicutes;c__Clostridia;o__Monoglobales;f__Monoglobaceae;g__Monoglobus;s__
OTU_1641	0	0	0	0	0	0	0	0	0	0	0	0	0	8	12	18	5	14	6	64	4	4	7	19	0	0	0	0	0	0	0	0	0	0	0	0	0	0	0	0	0	0	0	0	0	0	0	0	k__Bacteria;p__Bacteroidota;c__Bacteroidia;o__Bacteroidales;f__Muribaculaceae;g__;s__
OTU_1642	10	25	15	2	12	17	5	5	15	11	3	9	0	0	0	0	0	0	0	0	0	0	0	0	0	0	0	0	0	0	0	0	0	0	0	0	2	23	3	5	1	1	2	9	1	0	5	10	k__Bacteria;p__Bacteroidota;c__Bacteroidia;o__Bacteroidales;f__F082;g__;s__
OTU_1643	0	0	0	0	0	0	0	0	0	0	0	0	0	0	0	0	0	0	0	0	0	0	0	0	0	0	0	0	0	0	0	0	0	0	0	0	5	1	4	5	3	5	3	3	3	19	3	2	k__Bacteria
OTU_1644	0	2	5	1	4	4	36	2	3	4	0	7	1	0	4	2	2	3	8	2	0	0	2	1	0	0	0	0	0	0	0	0	0	0	1	0	0	1	1	0	0	0	0	1	0	0	0	0	k__Bacteria;p__Firmicutes;c__Bacilli;o__RF39;f__;g__;s__
OTU_1645	0	0	0	1	0	0	0	0	0	1	0	0	0	0	0	0	0	0	0	0	0	0	0	0	1	34	0	0	8	0	1	14	0	0	0	0	1	0	0	0	0	0	0	0	1	0	0	0	k__Bacteria;p__Proteobacteria;c__Gammaproteobacteria;o__Burkholderiales;f__Sutterellaceae;g__Sutterella;s__
OTU_1646	1	0	0	0	0	0	0	0	0	0	0	0	0	0	0	0	0	0	0	0	0	0	0	0	0	0	0	0	0	0	0	0	0	0	0	0	14	4	2	4	0	10	1	2	22	1	2	6	k__Bacteria;p__Verrucomicrobiota;c__Kiritimatiellae;o__WCHB1-41;f__;g__;s__
OTU_1647	2	0	0	1	0	0	0	0	0	0	0	0	4	11	17	1	1	2	4	1	6	17	2	13	0	0	0	0	0	0	0	0	0	0	0	0	0	0	0	0	0	0	0	0	0	0	0	0	k__Bacteria;p__Bacteroidota;c__Bacteroidia;o__Bacteroidales;f__Prevotellaceae;g__Prevotella;s__
OTU_1648	0	0	0	0	0	0	0	0	0	0	0	0	0	0	0	0	0	0	0	0	0	0	0	0	0	0	0	0	0	0	0	0	0	0	0	0	6	4	7	8	15	2	7	3	18	5	1	5	k__Bacteria;p__Firmicutes;c__Clostridia;o__Lachnospirales;f__Lachnospiraceae
OTU_1649	0	0	0	0	0	0	0	0	0	0	0	0	4	6	8	32	4	7	0	11	1	0	7	1	0	0	0	0	0	0	0	0	0	0	0	0	0	0	0	0	0	0	0	0	0	0	0	0	k__Bacteria;p__Firmicutes;c__Bacilli;o__Erysipelotrichales;f__Erysipelatoclostridiaceae;g__UCG-004;s__
OTU_1650	0	0	0	0	0	0	0	0	0	0	0	0	3	3	2	0	13	0	0	2	1	3	4	26	0	0	0	0	0	0	0	0	0	0	0	0	0	0	0	0	0	0	0	0	0	0	0	0	k__Bacteria;p__Firmicutes;c__Clostridia;o__Oscillospirales;f__Ruminococcaceae;g__Ruminococcus;s__
OTU_1651	0	0	0	0	0	0	0	0	0	0	0	0	4	6	6	3	4	5	6	5	10	7	2	7	0	0	0	0	0	0	0	0	0	0	0	0	0	0	0	0	0	0	0	0	0	0	0	0	k__Bacteria;p__Firmicutes
OTU_1652	4	21	15	13	0	3	6	4	0	2	0	11	0	0	0	0	0	0	0	0	0	0	0	0	0	0	0	0	0	0	0	0	0	0	0	0	0	0	1	0	0	0	0	0	0	0	0	0	k__Bacteria;p__Bacteroidota;c__Bacteroidia;o__Bacteroidales;f__Marinifilaceae;g__Odoribacter;s__
OTU_1653	0	0	0	0	0	0	0	0	0	0	0	0	0	0	0	0	0	0	0	0	0	0	0	0	6	7	7	0	11	2	3	7	4	5	17	5	0	0	0	0	0	0	0	0	0	0	0	0	k__Bacteria;p__Firmicutes;c__Clostridia;o__Peptostreptococcales-Tissierellales;f__Anaerovoracaceae;g__Family_XIII_AD3011_group;s__
OTU_1654	7	2	0	1	0	0	4	1	1	0	0	0	0	0	0	0	0	0	0	0	0	0	0	0	0	0	0	0	0	0	0	0	0	0	0	0	2	2	0	2	13	2	1	3	2	22	0	0	k__Bacteria;p__Proteobacteria;c__Gammaproteobacteria;o__Burkholderiales
OTU_1655	0	0	0	0	0	0	0	0	0	0	0	0	0	0	0	0	0	0	0	0	0	0	0	0	0	0	0	0	0	0	0	0	0	0	0	0	1	0	0	0	2	74	2	1	0	0	0	0	k__Bacteria;p__Bacteroidota;c__Bacteroidia;o__Bacteroidales;f__Prevotellaceae;g__Prevotella;s__
OTU_1656	0	0	0	0	0	0	0	0	0	0	0	0	68	78	131	131	21	65	424	206	64	158	64	25	0	0	1	0	1	0	0	0	0	0	0	0	0	0	0	0	0	0	0	0	0	0	0	0	k__Bacteria;p__Bacteroidota;c__Bacteroidia;o__Bacteroidales;f__Rikenellaceae;g__Rikenellaceae_RC9_gut_group;s__
OTU_1657	0	0	0	0	0	0	0	0	0	0	0	0	1	16	58	0	1	3	0	6	4	0	0	0	0	0	0	0	0	0	0	0	0	0	0	0	12	6	5	9	6	15	2	6	5	1	6	7	k__Bacteria;p__Firmicutes;c__Negativicutes;o__Veillonellales-Selenomonadales;f__Selenomonadaceae;g__Anaerovibrio;s__
OTU_1658	17	31	24	19	17	31	3	6	12	9	7	19	0	0	0	0	0	0	0	0	0	0	0	0	0	0	0	0	0	0	0	0	0	0	0	0	0	1	0	0	0	0	1	0	0	0	0	0	k__Bacteria;p__Bacteroidota;c__Bacteroidia;o__Bacteroidales;f__Muribaculaceae;g__;s__
OTU_1659	3	10	24	6	14	39	27	0	5	18	4	23	0	0	0	0	0	0	0	0	0	0	0	0	0	0	0	0	0	0	0	0	0	0	0	0	0	0	0	6	5	0	0	2	2	0	2	0	k__Bacteria
OTU_1660	3	7	15	0	9	5	8	3	8	9	2	2	0	0	0	0	0	0	0	0	0	0	0	0	0	0	0	0	0	0	2	0	0	0	1	0	15	19	14	22	17	7	19	45	30	8	18	22	k__Bacteria;p__Firmicutes;c__Clostridia;o__Lachnospirales;f__Lachnospiraceae
OTU_1661	4	41	53	0	126	88	44	6	331	40	7	5	1	0	1	1	6	0	1	18	1	0	3	21	0	0	0	0	0	0	0	0	0	0	0	0	12	3	3	6	0	21	49	4	23	0	15	86	k__Archaea
OTU_1662	0	0	0	0	0	0	0	0	0	0	0	0	0	0	0	0	0	0	0	0	0	0	0	0	0	0	0	0	0	0	0	0	0	0	0	0	0	6	45	0	0	0	0	0	0	0	0	0	k__Bacteria;p__Bacteroidota;c__Bacteroidia;o__Cytophagales;f__Cyclobacteriaceae;g__Ekhidna
OTU_1663	0	0	0	0	0	0	0	0	0	0	0	0	0	0	0	0	0	0	0	0	0	0	0	0	0	0	0	0	0	0	0	0	0	0	0	0	4	6	3	6	5	18	4	5	46	1	17	13	k__Bacteria;p__Bacteroidota;c__Bacteroidia;o__Bacteroidales;f__Rikenellaceae;g__Rikenellaceae_RC9_gut_group;s__
OTU_1664	0	0	0	0	0	0	0	0	0	0	0	0	0	0	0	0	0	0	0	0	0	0	0	0	0	0	0	0	0	1	0	0	0	0	0	0	3	2	6	4	0	0	0	0	2	0	2	46	k__Bacteria;p__Verrucomicrobiota;c__Kiritimatiellae;o__WCHB1-41;f__;g__;s__
OTU_1665	0	0	0	0	0	0	0	0	0	0	0	0	0	0	0	0	0	0	0	0	0	0	0	0	0	3	0	4	2	13	23	2	1	2	3	1	0	0	0	0	0	0	0	0	0	0	0	0	k__Bacteria;p__Firmicutes;c__Bacilli;o__Erysipelotrichales;f__Erysipelotrichaceae;g__[Clostridium]_innocuum_group;s__
OTU_1666	0	0	0	0	0	0	0	0	0	0	0	0	0	0	0	0	0	0	0	0	0	0	0	0	0	0	0	0	0	0	0	0	0	0	0	0	4	3	1	4	1	2	19	1	7	5	2	2	k__Bacteria;p__unidentified_Bacteria;c__Alphaproteobacteria;o__Rhodospirillales;f__;g__;s__
OTU_1667	14	3	15	19	23	12	7	31	16	0	1	6	0	0	0	0	0	0	0	0	0	0	0	0	0	0	0	0	0	0	0	0	0	0	0	0	0	0	12	0	3	0	0	1	1	0	0	0	k__Bacteria;p__Bacteroidota;c__Bacteroidia;o__Bacteroidales;f__Prevotellaceae;g__Prevotella;s__
OTU_1668	0	0	0	0	0	0	0	0	0	0	0	0	9	15	11	19	3	5	4	2	3	16	12	56	0	0	0	0	0	0	0	0	0	0	0	0	0	0	0	0	0	0	0	0	0	0	0	0	k__Bacteria;p__Bacteroidota;c__Bacteroidia;o__Bacteroidales;f__Rikenellaceae;g__Rikenellaceae_RC9_gut_group;s__
OTU_1669	0	3	4	11	19	154	2	6	46	3	19	24	0	0	0	0	0	0	0	0	0	0	0	0	0	0	0	0	0	0	0	0	0	0	0	0	0	0	3	0	0	0	1	1	0	0	2	0	k__Bacteria;p__Bacteroidota;c__Bacteroidia;o__Bacteroidales;f__Prevotellaceae;g__Prevotella;s__
OTU_1670	0	0	0	0	0	0	0	0	0	0	0	0	3	6	3	6	5	3	7	8	1	1	3	14	0	0	0	0	0	0	0	0	0	0	0	0	0	0	0	0	0	0	0	0	0	0	0	0	k__Bacteria;p__Firmicutes;c__Clostridia;o__Oscillospirales;f__UCG-010;g__;s__
OTU_1671	0	0	0	0	0	0	0	0	0	0	0	0	0	0	0	0	0	0	0	0	0	0	0	0	0	0	0	0	0	0	0	0	0	0	0	0	0	1	1	19	11	0	3	3	3	10	0	0	k__Bacteria;p__Synergistota;c__Synergistia;o__Synergistales;f__Synergistaceae;g__Fretibacterium;s__
OTU_1672	0	0	0	0	0	0	0	0	0	0	0	0	637	550	632	672	1075	243	671	1334	449	637	238	260	0	0	1	0	0	0	0	0	0	0	0	0	0	0	0	0	0	0	0	0	0	0	0	0	k__Bacteria;p__Bacteroidota;c__Bacteroidia;o__Bacteroidales;f__Rikenellaceae;g__Rikenellaceae_RC9_gut_group;s__
OTU_1673	0	0	0	0	0	0	0	0	0	0	0	0	13	10	13	19	5	2	8	10	16	6	8	9	0	0	0	0	0	0	0	0	0	0	0	0	0	0	0	0	0	0	0	0	0	0	0	0	k__Bacteria;p__Firmicutes;c__Clostridia;o__Monoglobales;f__Monoglobaceae;g__Monoglobus;s__
OTU_1674	0	5	1	0	0	2	1	1	0	1	0	0	0	1	11	0	0	0	0	2	0	0	43	19	0	0	0	0	0	0	0	0	0	0	0	0	0	1	9	4	3	0	11	3	2	1	1	1	k__Bacteria;p__Bacteroidota;c__Bacteroidia;o__Bacteroidales;f__Prevotellaceae;g__Prevotellaceae_UCG-003;s__
OTU_1675	1	7	4	3	0	3	5	1	0	1	0	2	0	0	0	0	0	0	0	0	0	0	0	0	0	0	0	0	0	0	0	0	0	0	0	0	3	2	1	3	31	1	7	10	3	2	1	2	k__Bacteria;p__Firmicutes;c__Clostridia;o__Peptostreptococcales-Tissierellales;f__Anaerovoracaceae;g__Family_XIII_UCG-001;s__
OTU_1676	0	0	0	0	46	0	0	0	0	0	34	0	0	0	0	0	0	0	0	0	0	0	0	0	0	0	0	0	0	0	0	0	0	0	0	0	0	0	0	0	0	0	0	0	0	0	0	0	k__Bacteria;p__unidentified_Bacteria;c__Anaerolineae;o__Caldilineales;f__Caldilineaceae
OTU_1677	17	22	20	21	9	6	20	17	18	12	27	26	0	0	3	0	0	0	0	0	1	1	0	1	0	5	0	0	0	0	2	1	10	0	1	0	0	0	0	0	0	1	0	0	2	0	1	0	k__Bacteria;p__Actinobacteriota;c__Coriobacteriia;o__Coriobacteriales;f__Eggerthellaceae
OTU_1678	0	0	0	0	0	0	0	0	0	0	0	0	0	0	0	0	0	0	0	0	0	0	0	0	25	1	3	4	6	4	2	3	2	4	1	9	0	0	0	0	0	0	0	0	0	0	0	0	k__Bacteria;p__Firmicutes;c__Clostridia;o__Lachnospirales;f__Lachnospiraceae;g__Howardella;s__
OTU_1679	2	5	4	2	25	12	13	5	86	16	4	10	0	0	0	0	0	0	0	0	2	0	0	0	0	0	0	0	0	0	0	0	0	0	0	0	0	5	0	1	0	1	0	1	0	0	0	0	k__Bacteria;p__Bacteroidota;c__Bacteroidia;o__Bacteroidales;f__F082;g__;s__
OTU_1680	0	0	0	0	0	0	0	0	0	0	0	0	10	13	6	8	17	5	12	13	7	18	25	131	0	0	0	0	0	0	0	0	0	0	0	0	0	0	0	0	0	0	0	0	0	0	0	0	k__Bacteria;p__Firmicutes;c__Clostridia;o__Oscillospirales;f__UCG-010;g__;s__
OTU_1681	5	2	2	1	1	2	3	0	2	2	2	3	0	0	0	0	1	0	0	0	0	0	0	0	0	0	0	0	0	0	0	0	0	0	0	0	9	3	1	4	4	10	4	3	5	8	2	1	k__Bacteria;p__Firmicutes;c__Clostridia;o__Peptostreptococcales-Tissierellales;f__Anaerovoracaceae;g__Anaerovorax;s__
OTU_1682	0	0	0	0	0	0	0	0	0	0	0	0	0	0	0	0	0	0	0	0	0	0	0	0	0	0	0	0	0	0	0	0	0	0	0	0	17	7	3	5	2	1	6	6	1	3	3	0	k__Bacteria;p__Firmicutes;c__Clostridia;o__Clostridia_vadinBB60_group;f__;g__;s__
OTU_1683	0	0	0	0	0	0	0	0	0	0	0	0	44	2	1	5	15	6	0	4	1	7	102	2	0	0	0	0	0	0	0	0	0	0	0	0	0	0	0	0	0	0	0	0	0	0	0	0	k__Bacteria;p__Spirochaetota;c__Spirochaetia;o__Spirochaetales;f__Spirochaetaceae;g__Treponema;s__
OTU_1684	0	0	0	0	0	0	0	0	0	0	0	0	5	1	5	8	6	13	1	1	4	2	0	13	0	1	2	0	1	3	4	2	4	0	2	16	0	0	0	0	0	0	0	0	0	0	0	0	k__Bacteria;p__unidentified_Bacteria;c__Alphaproteobacteria;o__Rhodospirillales;f__;g__;s__
OTU_1685	1	31	46	13	0	3	2	7	3	1	0	3	0	0	0	0	0	0	0	0	0	0	0	0	0	0	0	0	0	0	0	0	0	0	0	0	1	0	0	0	0	0	0	2	0	0	0	0	k__Bacteria;p__Bacteroidota;c__Bacteroidia;o__Bacteroidales;f__Muribaculaceae;g__;s__
OTU_1686	0	0	6	0	0	0	1	3	4	0	0	0	0	0	0	0	0	0	0	0	0	0	0	0	0	0	0	0	0	0	0	0	0	0	0	0	1	2	13	2	3	2	6	4	15	8	26	6	k__Bacteria;p__Firmicutes;c__Clostridia;o__Lachnospirales;f__Lachnospiraceae
OTU_1687	0	1	7	5	1	2	1	29	19	0	0	0	0	0	1	0	0	2	0	0	0	0	2	0	0	0	0	0	0	0	0	0	0	0	0	0	0	0	0	0	0	0	0	0	0	0	0	0	k__Bacteria;p__Firmicutes;c__Bacilli;o__RF39;f__;g__;s__
OTU_1688	0	0	0	0	0	0	0	0	0	0	0	0	0	0	0	0	0	0	0	0	0	0	0	0	0	0	0	0	0	0	0	0	0	0	0	0	2	21	6	1	3	1	12	0	5	0	1	33	k__Bacteria;p__Firmicutes;c__Clostridia;o__unidentified_Clostridia;f__Hungateiclostridiaceae;g__UCG-012;s__
OTU_1689	0	0	0	0	0	0	0	0	0	0	0	0	0	0	0	0	0	0	0	0	0	0	0	0	0	0	0	0	0	0	0	0	0	0	0	0	6	43	2	190	9	13	3	2	14	0	2	5	k__Bacteria;p__Verrucomicrobiota;c__Kiritimatiellae;o__WCHB1-41;f__;g__;s__
OTU_1690	13	6	9	1	8	1	10	5	1	4	1	4	0	0	0	0	1	0	0	0	0	0	1	1	0	2	0	0	1	0	3	1	0	0	0	0	3	7	1	5	10	2	4	2	5	11	4	3	k__Bacteria;p__Firmicutes;c__Clostridia;o__Peptostreptococcales-Tissierellales;f__Anaerovoracaceae;g__[Eubacterium]_brachy_group;s__
OTU_1691	0	0	0	0	0	0	0	0	0	0	0	0	18	25	13	12	16	8	14	16	24	7	20	6	0	0	0	0	1	0	0	0	0	0	0	0	0	0	0	0	0	0	0	0	0	0	0	0	k__Bacteria;p__Firmicutes;c__Clostridia;o__Clostridia_vadinBB60_group;f__;g__;s__
OTU_1692	0	0	0	1	0	0	0	0	0	0	0	0	0	0	0	0	0	0	0	0	0	0	0	0	0	0	0	0	0	0	0	0	0	0	0	0	54	2	6	8	5	20	5	1	1	0	2	14	k__Bacteria;p__Bacteroidota;c__Bacteroidia;o__Bacteroidales;f__Prevotellaceae
OTU_1693	0	0	0	0	0	0	0	0	0	0	0	0	0	0	0	2	0	0	0	0	0	0	0	0	1	0	7	1	4	0	0	45	8	1	1	1	0	0	0	0	0	0	0	0	0	0	0	0	k__Bacteria;p__Cyanobacteria;c__Vampirivibrionia;o__Gastranaerophilales
OTU_1694	8	11	15	2	0	7	8	9	9	5	0	7	0	0	0	0	0	0	0	0	0	0	0	0	0	0	0	0	0	0	0	0	0	0	0	0	0	0	0	0	0	0	0	0	0	0	0	0	k__Bacteria;p__Firmicutes;c__Clostridia;o__Oscillospirales;f__UCG-010;g__;s__
OTU_1695	0	0	0	0	0	0	0	0	0	0	0	0	0	0	0	0	0	0	0	0	0	0	0	0	1	6	2	2	1	0	31	0	2	1	1	0	0	0	0	0	0	0	0	0	0	0	0	0	k__Bacteria;p__Firmicutes;c__Clostridia;o__Oscillospirales;f__[Eubacterium]_coprostanoligenes_group;g__;s__
OTU_1696	0	0	0	0	0	0	0	0	0	0	0	0	0	0	0	0	0	0	0	0	0	0	0	0	1	0	1	0	1	2	10	2	0	1	2	0	2	2	5	4	4	5	7	5	2	1	3	3	k__Bacteria
OTU_1697	0	0	0	0	0	0	0	0	0	0	0	0	0	0	0	0	0	0	0	0	0	0	0	0	0	0	0	0	0	0	0	0	1	4	0	0	30	0	26	0	10	0	18	0	0	0	0	0	k__Bacteria;p__Spirochaetota;c__Spirochaetia;o__Spirochaetales;f__Spirochaetaceae;g__Treponema
OTU_1698	1	0	0	0	0	0	0	0	0	0	0	0	0	0	0	0	0	0	0	0	0	0	0	0	14	7	73	7	58	7	62	17	6	7	14	6	38	33	13	43	310	67	28	91	51	63	52	45	k__Bacteria;p__Firmicutes;c__Clostridia;o__Christensenellales;f__Christensenellaceae;g__Christensenellaceae_R-7_group;s__
OTU_1699	7	0	1	4	13	0	2	2	9	9	5	18	0	0	0	0	0	0	0	0	0	0	0	0	0	0	0	0	0	0	0	0	0	0	0	0	0	0	2	0	0	0	0	0	1	0	0	0	k__Bacteria;p__Firmicutes;c__Bacilli;o__Acholeplasmatales;f__Acholeplasmataceae;g__Anaeroplasma;s__
OTU_1700	2	0	0	0	0	0	0	0	0	1	0	1	0	0	0	0	0	0	0	0	0	0	0	0	0	0	0	0	0	0	0	0	0	0	0	0	0	2	1	8	2	2	16	1	1	0	1	18	k__Bacteria;p__Verrucomicrobiota;c__Kiritimatiellae;o__WCHB1-41;f__;g__;s__
OTU_1701	0	0	0	0	0	0	0	0	0	0	0	0	0	0	0	0	0	0	0	0	0	0	0	0	0	0	0	0	0	0	0	0	0	0	0	0	0	0	0	46	0	0	0	0	0	0	0	0	k__Bacteria;p__Bacteroidota;c__Bacteroidia;o__Bacteroidales;f__Prevotellaceae;g__Prevotellaceae_Ga6A1_group;s__
OTU_1702	0	0	0	0	0	0	0	0	0	0	0	0	6	2	5	10	9	8	2	27	0	12	10	20	0	0	0	0	0	0	0	0	0	0	0	0	0	0	0	0	0	0	0	0	0	0	0	0	k__Bacteria
OTU_1703	0	0	0	0	0	0	0	0	0	0	0	0	1	5	7	5	9	9	10	13	31	6	4	6	0	0	1	0	0	0	0	1	0	0	0	0	0	0	0	0	0	0	0	0	0	0	0	0	k__Bacteria;p__Firmicutes;c__Clostridia;o__Clostridia_vadinBB60_group;f__;g__;s__
OTU_1704	0	0	0	0	0	0	0	0	0	0	0	0	0	0	0	0	0	0	0	0	0	0	0	0	26	0	19	1	31	0	3	7	1	0	1	0	0	0	0	0	0	0	0	0	0	0	0	0	k__Bacteria;p__Firmicutes;c__Clostridia;o__Lachnospirales;f__Lachnospiraceae;g__GCA-900066575;s__
OTU_1705	0	0	0	0	0	0	0	0	0	0	0	0	0	0	0	0	0	0	0	0	0	0	0	1	0	0	0	0	0	0	0	0	0	0	0	0	2	2	1	4	1	1	33	2	1	0	1	3	k__Bacteria;p__Verrucomicrobiota;c__Kiritimatiellae;o__WCHB1-41;f__;g__;s__
OTU_1706	0	0	0	0	31	0	0	0	0	0	33	0	0	0	0	0	0	0	0	0	0	0	0	0	0	0	0	0	0	0	0	0	0	0	0	0	0	0	0	0	0	0	0	0	0	0	0	0	k__Bacteria;p__Proteobacteria;c__Gammaproteobacteria;o__unidentified_Gammaproteobacteria;f__unidentified_Gammaproteobacteria;g__Candidatus_Berkiella;s__
OTU_1707	1	22	40	30	0	5	12	18	2	5	0	3	0	0	0	0	0	0	0	0	0	0	0	0	0	0	0	0	0	0	0	0	0	0	0	0	1	0	1	0	0	2	0	0	0	0	0	0	k__Bacteria;p__Bacteroidota;c__Bacteroidia;o__Bacteroidales;f__Muribaculaceae;g__;s__
OTU_1708	0	0	0	0	0	0	0	0	0	0	0	0	73	56	23	33	33	30	7	21	17	23	33	13	0	0	0	0	0	0	0	0	0	0	0	0	0	0	0	0	0	0	0	0	0	0	0	0	k__Bacteria;p__Firmicutes;c__Clostridia;o__Oscillospirales;f__UCG-010;g__;s__
OTU_1709	0	0	0	0	0	0	0	0	0	0	0	0	0	0	0	0	0	0	0	0	0	0	0	0	0	0	0	0	0	0	0	0	0	0	0	0	17	0	1	1	17	0	2	16	5	0	9	1	k__Bacteria;p__Bacteroidota;c__Bacteroidia;o__Bacteroidales;f__Prevotellaceae
OTU_1710	5	4	18	0	0	25	7	1	2	3	0	3	0	0	0	0	0	0	0	0	0	0	0	0	0	0	0	0	0	0	0	0	0	0	0	0	0	0	0	0	0	0	0	0	0	0	0	0	k__Bacteria;p__Bacteroidota;c__Bacteroidia;o__Bacteroidales;f__Prevotellaceae
OTU_1711	0	0	0	0	0	0	0	0	0	0	0	0	0	0	0	0	0	0	0	0	0	0	0	0	0	0	0	0	0	0	0	0	0	0	0	0	2	7	2	4	1	2	29	2	3	0	1	2	k__Bacteria
OTU_1712	2	1	8	0	8	0	0	8	1	2	0	3	0	0	0	0	0	0	0	0	0	0	0	0	0	0	0	0	0	0	0	0	0	0	0	0	2	3	1	9	1	2	10	4	7	4	11	10	k__Bacteria;p__Firmicutes;c__Clostridia;o__Lachnospirales;f__Lachnospiraceae;g__[Eubacterium]_ruminantium_group;s__
OTU_1713	0	0	4	1	1	12	0	1	72	3	15	1	0	0	0	0	0	0	0	0	0	0	0	0	0	0	0	0	0	0	0	0	0	0	0	0	0	0	0	0	0	0	0	0	0	0	0	0	k__Bacteria;p__Firmicutes;c__Negativicutes;o__Veillonellales-Selenomonadales;f__Selenomonadaceae;g__Quinella;s__
OTU_1714	0	0	0	0	0	0	0	0	1	0	0	0	0	0	0	0	0	0	0	0	0	0	0	0	0	0	0	0	0	0	0	0	0	0	0	0	4	2	7	3	8	6	3	5	1	1	6	6	k__Bacteria
OTU_1715	0	0	0	0	0	0	0	0	0	0	0	0	0	0	0	0	0	0	0	0	0	0	0	0	0	0	0	0	0	0	0	0	0	0	0	0	1	13	18	20	8	16	16	10	9	13	12	12	k__Bacteria;p__Firmicutes;c__Clostridia;o__Oscillospirales;f__Oscillospiraceae
OTU_1716	0	0	0	0	0	0	0	0	0	0	0	0	0	0	0	0	0	0	0	0	0	0	0	0	0	0	0	0	0	0	0	0	0	0	0	0	1	3	1	1	6	2	0	3	10	19	5	5	k__Bacteria;p__Firmicutes;c__Clostridia;o__Oscillospirales
OTU_1717	0	0	0	0	0	0	0	0	0	0	0	0	0	0	0	0	0	0	0	0	0	0	0	0	0	1	22	12	0	0	0	0	0	0	0	0	5	6	1	5	2	3	5	4	8	1	4	5	k__Bacteria;p__Firmicutes;c__Clostridia;o__Peptostreptococcales-Tissierellales;f__unidentified_Peptostreptococcales-Tissierellales;g__Anaerococcus
OTU_1718	0	0	0	0	0	0	0	0	0	0	0	0	0	0	0	0	0	0	0	0	0	0	0	0	0	0	0	0	0	0	0	0	0	0	0	0	0	0	2	0	9	0	3	3	16	22	1	4	k__Bacteria;p__Firmicutes;c__Clostridia;o__Lachnospirales;f__Lachnospiraceae
OTU_1719	0	22	11	16	8	54	2	2	2	5	0	1	0	0	0	0	0	0	0	0	0	0	0	0	0	0	0	0	0	0	0	0	0	0	0	0	1	0	0	6	2	0	2	0	0	15	3	2	k__Bacteria;p__Firmicutes;c__Negativicutes;o__Veillonellales-Selenomonadales
OTU_1720	15	42	14	4	0	13	8	2	1	2	0	7	0	0	0	0	0	0	0	0	0	0	0	0	0	0	0	0	0	0	0	0	0	0	0	0	1	1	1	1	0	0	0	1	1	0	1	0	k__Bacteria;p__Firmicutes;c__Clostridia;o__Lachnospirales;f__Lachnospiraceae;g__Lachnospiraceae_ND3007_group;s__
OTU_1721	0	0	0	0	0	0	0	0	0	0	0	0	5	15	24	1	4	5	5	2	1	3	2	5	0	0	0	0	0	0	0	0	0	0	0	0	0	0	0	0	0	0	0	0	0	0	0	0	k__Bacteria;p__Firmicutes;c__Bacilli;o__Izemoplasmatales;f__;g__;s__
OTU_1722	0	0	0	0	0	0	0	0	0	0	0	0	10	4	11	8	5	8	9	10	10	7	9	9	0	0	0	0	0	0	0	0	0	0	0	0	0	0	0	0	0	0	0	0	0	0	0	0	k__Bacteria;p__Firmicutes;c__Clostridia;o__Clostridia_vadinBB60_group;f__;g__;s__
OTU_1723	0	0	0	0	0	0	0	0	0	0	0	0	21	62	92	32	59	32	9	83	10	25	26	94	0	0	0	0	0	0	0	0	0	0	0	0	0	0	0	0	0	0	0	0	0	0	0	0	k__Bacteria;p__Bacteroidota;c__Bacteroidia;o__Bacteroidales;f__Rikenellaceae;g__dgA-11_gut_group;s__
OTU_1724	0	0	0	0	0	0	0	0	0	0	0	0	0	0	0	0	0	0	0	0	0	0	0	0	0	0	0	0	0	0	0	0	0	0	0	0	1	4	2	7	2	4	3	1	5	20	8	4	k__Bacteria;p__Firmicutes;c__Clostridia;o__Lachnospirales;f__Lachnospiraceae
OTU_1725	0	0	0	0	0	0	1	0	0	0	0	0	4	10	16	5	18	9	7	1	4	1	7	6	0	0	0	0	0	0	0	0	0	0	0	0	0	0	0	2	1	0	0	0	0	0	0	0	k__Bacteria;p__Firmicutes;c__Clostridia;o__Monoglobales;f__Monoglobaceae;g__Monoglobus;s__
OTU_1726	0	4	7	3	5	4	4	32	11	8	11	3	1	0	7	0	0	0	0	8	0	0	5	2	0	0	0	0	0	0	0	0	0	0	0	0	0	0	0	0	2	0	0	0	0	0	0	0	k__Bacteria;p__unidentified_Bacteria;c__Saccharimonadia;o__Saccharimonadales;f__Saccharimonadaceae;g__Candidatus_Saccharimonas;s__
OTU_1727	0	1	3	32	11	1	2	0	5	0	3	8	0	0	0	0	0	0	0	0	0	0	0	0	0	0	0	0	0	0	0	0	0	0	0	0	1	1	0	0	0	0	0	0	0	0	0	0	k__Bacteria;p__Bacteroidota;c__Bacteroidia;o__Bacteroidales;f__F082;g__;s__
OTU_1728	0	0	0	0	0	0	0	0	0	1	0	0	0	0	0	0	0	0	0	0	0	0	0	0	2	1	0	0	0	2	3	0	0	1	2	0	3	4	1	16	2	4	14	3	15	0	5	1	k__Bacteria;p__Firmicutes;c__Clostridia;o__Clostridia_UCG-014
OTU_1729	0	0	0	0	0	0	0	0	0	0	0	0	0	0	0	0	0	0	0	0	0	0	0	0	0	0	0	0	0	0	0	0	0	0	0	0	5	12	2	1	4	7	5	29	5	1	1	8	k__Bacteria;p__Bacteroidota;c__Bacteroidia;o__Bacteroidales;f__Rikenellaceae;g__Rikenellaceae_RC9_gut_group;s__
OTU_1730	0	0	0	0	0	0	0	0	0	0	0	0	0	14	40	0	0	0	0	1	0	0	0	0	0	0	0	0	0	0	0	0	0	0	0	0	0	0	0	0	0	0	0	0	0	0	0	0	k__Bacteria;p__Bacteroidota;c__Bacteroidia;o__Bacteroidales;f__Rikenellaceae
OTU_1731	0	0	0	0	25	0	0	0	0	0	31	0	0	0	0	0	0	0	0	0	0	0	0	0	0	0	0	0	0	0	0	0	0	0	0	0	0	0	0	0	0	0	0	0	0	0	0	0	k__Bacteria;p__unidentified_Bacteria;c__Alphaproteobacteria;o__Holosporales;f__Holosporaceae;g__;s__
OTU_1732	5	2	6	3	2	2	4	1	1	1	0	2	1	6	2	1	0	0	0	3	2	0	0	2	1	3	1	2	3	2	22	4	5	1	3	0	1	4	6	7	5	4	3	4	9	0	8	4	k__Bacteria;p__Firmicutes;c__Clostridia;o__Lachnospirales;f__Lachnospiraceae
OTU_1733	0	0	0	0	0	0	0	0	0	0	0	0	0	0	0	0	0	0	0	0	0	0	0	0	0	0	0	0	0	0	0	0	0	0	0	0	6	5	3	8	4	3	20	3	12	5	11	6	k__Bacteria;p__Firmicutes;c__Clostridia;o__Oscillospirales;f__Ruminococcaceae
OTU_1734	0	0	0	0	0	0	0	0	0	0	0	0	4	17	11	3	10	8	3	1	26	4	0	5	0	0	0	0	0	0	0	0	0	0	0	0	0	0	0	0	0	0	0	0	0	0	0	0	k__Bacteria;p__Firmicutes;c__Clostridia
OTU_1735	0	5	0	0	0	0	0	0	1	0	0	2	34	20	47	10	11	24	34	65	13	18	23	27	0	0	0	0	0	0	0	0	0	0	0	0	11	50	8	35	93	48	34	41	53	53	42	37	k__Bacteria;p__Firmicutes;c__Clostridia;o__Christensenellales;f__Christensenellaceae;g__Christensenellaceae_R-7_group;s__
OTU_1736	0	0	0	0	0	0	0	0	0	0	0	0	0	0	0	0	0	0	0	0	0	0	0	0	1	10	8	5	9	0	1	1	2	2	13	7	0	0	1	0	0	0	0	0	1	0	0	0	k__Bacteria;p__Firmicutes;c__Clostridia;o__Christensenellales;f__Christensenellaceae;g__Christensenellaceae_R-7_group;s__
OTU_1737	0	0	0	0	0	0	0	0	0	0	0	0	0	0	0	0	0	0	0	0	0	0	0	0	0	0	0	0	0	0	0	0	0	0	0	0	2	2	3	9	4	2	2	13	31	4	6	23	k__Bacteria;p__Firmicutes;c__Clostridia;o__Lachnospirales;f__Lachnospiraceae
OTU_1738	0	0	0	0	0	0	0	0	0	0	0	0	19	2	2	1	3	2	3	44	0	2	5	5	0	0	0	0	0	0	0	0	0	0	0	0	0	0	0	0	0	0	0	0	0	0	0	0	k__Bacteria;p__Bacteroidota;c__Bacteroidia;o__Bacteroidales;f__Bacteroidaceae;g__Bacteroides;s__
OTU_1739	0	0	0	0	0	0	0	0	0	0	0	0	0	0	0	0	0	0	0	0	0	0	0	0	0	0	0	1	0	0	0	0	0	0	0	0	2	1	1	4	10	3	13	0	14	3	2	1	k__Bacteria;p__Firmicutes;c__Clostridia;o__Lachnospirales;f__Lachnospiraceae
OTU_1740	8	2	7	9	0	4	2	0	3	1	0	4	11	15	39	17	26	8	11	7	9	11	13	26	0	0	0	0	0	0	0	0	0	0	0	0	0	1	0	1	2	4	3	4	5	0	3	10	k__Bacteria;p__Firmicutes;c__Clostridia;o__Clostridia_UCG-014;f__;g__;s__
OTU_1741	0	0	0	0	0	0	0	0	0	0	0	0	0	0	0	0	0	0	0	0	0	0	0	0	14	21	18	0	6	0	0	3	0	0	0	0	0	0	0	0	0	0	0	0	0	0	0	1	k__Bacteria;p__Firmicutes;c__Clostridia;o__Lachnospirales;f__Lachnospiraceae
OTU_1742	1	0	0	0	1	0	0	0	0	0	0	0	0	0	0	0	0	0	0	0	0	0	1	0	0	0	0	0	0	0	0	0	0	0	0	0	4	29	6	3	33	1	5	4	11	3	5	5	k__Bacteria;p__Firmicutes;c__Clostridia;o__Clostridia_UCG-014;f__;g__;s__
OTU_1743	0	0	0	0	0	0	0	0	0	0	0	0	0	0	0	0	0	0	0	0	0	0	0	0	1	0	0	0	0	0	0	0	0	19	1	0	0	0	1	0	5	0	16	0	0	0	0	0	k__Bacteria;p__Firmicutes;c__Clostridia;o__Lachnospirales;f__Lachnospiraceae;g__Catonella
OTU_1744	4	0	0	1	2	2	4	2	1	2	2	7	0	1	0	0	0	2	0	0	1	1	0	0	2	2	5	2	3	4	23	2	2	4	2	1	0	0	0	0	0	0	2	0	0	0	0	0	k__Bacteria;p__Firmicutes;c__Clostridia;o__Lachnospirales;f__Lachnospiraceae;g__[Eubacterium]_hallii_group
OTU_1745	13	10	17	4	4	15	0	1	6	2	1	3	0	0	0	0	0	0	0	0	0	0	0	0	0	0	0	0	0	0	0	0	0	0	0	0	0	0	1	0	0	1	0	0	0	0	3	2	k__Bacteria;p__Firmicutes;c__Clostridia;o__Lachnospirales;f__Lachnospiraceae;g__Acetitomaculum;s__
OTU_1746	0	0	0	0	0	0	0	0	0	0	0	0	17	15	12	25	14	21	6	4	1	4	1	16	0	0	0	0	0	0	0	0	0	0	0	0	0	0	0	0	0	0	0	0	0	0	0	0	k__Bacteria;p__Firmicutes;c__Clostridia;o__Oscillospirales;f__UCG-010
OTU_1747	0	2	0	3	0	0	0	2	0	0	1	0	6	0	1	2	1	16	2	7	3	7	3	5	0	0	0	0	0	0	0	0	0	0	0	0	0	0	0	0	0	0	1	0	0	0	0	1	k__Bacteria;p__Firmicutes;c__Clostridia;o__Oscillospirales;f__[Eubacterium]_coprostanoligenes_group;g__;s__
OTU_1748	0	0	0	0	12	0	0	0	0	0	23	0	2	0	0	0	0	0	0	0	2	0	0	0	0	0	0	0	0	0	0	0	0	0	0	1	0	0	1	0	0	0	0	14	23	0	0	0	k__Bacteria;p__unidentified_Bacteria;c__Saccharimonadia;o__Saccharimonadales;f__Saccharimonadaceae
OTU_1749	0	0	0	0	0	0	0	0	0	0	0	0	0	0	0	0	0	0	0	0	0	0	0	0	0	0	0	0	0	0	0	0	0	0	0	0	34	5	1	3	1	2	1	1	2	0	0	1	k__Bacteria
OTU_1750	0	1	0	0	0	0	0	0	0	0	0	0	0	0	0	0	0	0	0	0	0	0	0	0	9	12	1	7	28	1	2	10	22	1	3	2	8	0	2	5	2	2	2	1	1	0	4	1	k__Bacteria;p__Actinobacteriota;c__Coriobacteriia;o__Coriobacteriales;f__Eggerthellaceae
OTU_1751	0	1	4	3	0	1	0	0	3	0	1	0	0	0	0	0	0	0	0	0	0	0	0	0	0	0	0	0	0	0	0	0	0	0	0	0	5	7	9	7	3	5	4	9	1	0	2	5	k__Bacteria;p__Firmicutes;c__Bacilli;o__Erysipelotrichales;f__Erysipelatoclostridiaceae;g__UCG-004;s__
OTU_1752	0	2	1	2	0	5	102	0	1	1	0	0	0	0	0	0	0	0	0	0	0	0	0	0	0	0	0	0	0	0	0	0	0	0	0	0	0	0	9	0	0	2	0	1	0	0	0	0	k__Bacteria;p__Proteobacteria;c__Gammaproteobacteria;o__Pseudomonadales;f__Moraxellaceae;g__Acinetobacter;s__Acinetobacter_sp_ACNIH1
OTU_1753	0	0	0	0	0	0	0	0	0	0	0	0	0	1	0	0	1	2	0	14	0	7	22	37	0	0	0	0	0	0	0	0	0	0	0	0	0	0	0	0	0	0	0	0	0	0	0	0	k__Bacteria;p__Spirochaetota;c__Spirochaetia;o__Spirochaetales;f__Spirochaetaceae;g__Sphaerochaeta
OTU_1754	0	0	60	1	0	0	2	1	1	1	0	1	0	0	0	0	0	0	0	0	0	0	0	0	0	0	0	0	0	0	0	0	0	0	0	0	0	0	0	0	0	0	0	0	0	0	0	0	k__Bacteria
OTU_1755	9	1	2	2	1	27	0	20	4	7	6	6	0	0	0	0	0	0	0	0	0	0	0	0	0	0	0	0	0	0	0	0	0	0	0	0	0	0	0	0	3	3	0	0	0	0	0	0	k__Bacteria;p__Bacteroidota;c__Bacteroidia;o__Bacteroidales;f__Prevotellaceae;g__Prevotella;s__
OTU_1756	0	1	4	82	4	2	0	4	1	1	0	1	0	0	0	0	0	0	0	0	0	0	0	0	0	0	0	0	0	0	0	0	0	0	0	0	0	0	0	0	0	0	0	0	0	0	0	0	k__Bacteria;p__Bacteroidota;c__Bacteroidia;o__Bacteroidales;f__Prevotellaceae;g__Prevotellaceae_NK3B31_group;s__
OTU_1757	6	0	7	4	1	7	2	2	0	6	0	2	4	4	2	0	0	30	2	0	1	4	0	0	0	0	0	0	0	0	0	0	0	0	0	0	0	5	6	0	4	4	2	1	3	6	7	2	k__Bacteria;p__Bacteroidota;c__Bacteroidia;o__Bacteroidales;f__Bacteroidales_UCG-001;g__;s__
OTU_1758	24	20	35	30	4	12	14	10	16	13	6	4	0	0	0	0	0	0	0	0	0	0	0	0	0	0	0	0	1	0	0	0	0	0	0	0	0	0	0	0	0	0	0	0	0	0	0	0	k__Bacteria;p__Firmicutes;c__Bacilli;o__Paenibacillales;f__Paenibacillaceae;g__Paenibacillus;s__Paenibacillus_barengoltzii
OTU_1759	0	0	0	0	0	0	1	0	0	0	0	0	0	0	0	0	0	0	0	0	0	0	0	0	0	0	1	0	0	0	0	0	0	0	0	0	2	1	8	3	7	16	5	4	7	3	6	3	k__Bacteria;p__Chloroflexi;c__Anaerolineae;o__Anaerolineales;f__Anaerolineaceae;g__Flexilinea;s__
OTU_1760	0	0	0	0	0	0	0	0	0	0	0	0	18	19	22	9	22	18	6	7	1	4	6	32	0	0	0	0	0	0	0	0	0	0	0	0	0	0	0	0	0	0	0	0	0	0	0	0	k__Bacteria;p__unidentified_Bacteria;c__Alphaproteobacteria;o__Rhodospirillales;f__;g__;s__
OTU_1761	0	0	0	0	0	0	0	0	0	0	0	0	0	0	0	0	0	0	0	0	0	0	0	0	1	44	1	1	0	2	2	0	0	0	0	1	0	0	0	0	0	0	0	0	0	0	0	0	k__Bacteria;p__Bacteroidota;c__Bacteroidia;o__Bacteroidales;f__Bacteroidaceae;g__Bacteroides;s__Bacteroides_sp_Marseille-P3166
OTU_1762	0	0	0	0	0	0	0	0	0	0	0	0	0	1	0	0	0	1	24	0	6	6	0	2	0	0	0	0	44	0	1	125	0	0	0	0	0	0	0	0	0	0	1	0	0	0	0	0	k__Bacteria;p__Firmicutes;c__Clostridia;o__Oscillospirales;f__Ruminococcaceae;g__[Eubacterium]_siraeum_group;s__
OTU_1763	0	0	0	0	0	0	0	0	0	0	0	0	0	0	0	0	0	0	0	0	0	0	0	0	0	0	0	0	1	0	0	0	0	0	0	0	4	0	0	6	5	25	0	4	5	0	0	0	k__Bacteria;p__Firmicutes;c__Syntrophomonadia;o__Syntrophomonadales;f__Syntrophomonadaceae
OTU_1764	7	0	0	31	0	3	2	1	1	7	0	3	0	0	0	0	0	0	0	0	0	0	0	0	0	0	0	0	0	0	0	0	0	2	0	0	0	0	2	0	0	1	1	0	2	2	1	0	k__Bacteria;p__Campilobacterota;c__Campylobacteria;o__Campylobacterales;f__Helicobacteraceae;g__Helicobacter
OTU_1765	1	0	0	0	52	2	1	0	0	1	49	1	0	0	0	0	0	0	0	0	0	0	0	0	0	0	0	0	0	0	0	0	0	0	0	0	0	0	0	0	0	0	0	0	0	0	0	0	k__Bacteria;p__Actinobacteriota;c__Actinobacteria;o__Micrococcales;f__Microbacteriaceae;g__Aurantimicrobium;s__
OTU_1766	0	0	0	0	0	0	0	0	0	0	0	0	0	1	0	2	8	0	0	0	0	1	73	1	1	1	0	1	5	0	0	0	1	0	0	0	0	1	2	2	3	0	1	4	9	6	1	4	k__Bacteria;p__Firmicutes;c__Clostridia;o__Lachnospirales;f__Lachnospiraceae
OTU_1767	0	0	0	0	0	0	0	0	0	0	0	0	4	6	4	2	7	2	4	1	5	8	3	2	0	0	0	0	0	0	0	0	0	0	0	0	0	0	0	0	0	0	0	0	0	0	0	0	k__Bacteria;p__Firmicutes;c__Clostridia;o__Oscillospirales;f__Ruminococcaceae
OTU_1768	0	0	0	0	0	0	0	0	0	0	0	0	0	0	0	0	0	0	0	0	0	0	0	0	1	9	8	37	10	3	30	0	2	3	0	0	1	4	2	3	3	5	3	2	2	14	0	2	k__Bacteria;p__Firmicutes;c__Clostridia;o__Lachnospirales;f__Lachnospiraceae
OTU_1769	0	0	0	0	0	0	0	0	0	0	0	0	16	8	18	25	5	23	8	1	13	8	10	12	0	0	0	0	0	0	0	0	0	0	0	0	0	0	0	0	0	0	0	0	0	0	0	0	k__Bacteria;p__unidentified_Bacteria;c__Alphaproteobacteria;o__Rhodospirillales;f__;g__;s__
OTU_1770	0	4	4	38	0	1	3	3	3	7	0	1	0	0	0	1	0	0	0	0	0	0	0	0	0	0	0	0	0	0	0	0	0	0	0	0	2	1	0	3	0	1	1	1	9	0	0	15	k__Bacteria;p__unidentified_Bacteria;c__Alphaproteobacteria;o__Rhodospirillales;f__;g__;s__
OTU_1771	0	0	0	0	0	0	0	0	0	0	0	0	0	0	0	0	0	0	0	0	0	0	0	0	1	0	0	0	0	0	0	0	0	0	0	1	1	6	3	1	2	3	28	4	1	1	0	12	k__Bacteria;p__unidentified_Bacteria;c__Alphaproteobacteria;o__Rhodospirillales
OTU_1772	0	0	0	0	0	0	0	0	0	0	0	0	14	11	16	27	8	24	20	18	1	10	8	8	2	1	2	15	3	0	4	2	1	2	3	0	0	0	0	0	0	0	0	0	0	0	0	0	k__Bacteria;p__Firmicutes;c__Clostridia;o__Christensenellales;f__Christensenellaceae;g__Christensenellaceae_R-7_group;s__
OTU_1773	14	19	12	10	0	12	12	7	9	8	0	6	0	3	1	1	3	0	0	0	0	0	1	0	0	0	0	0	0	1	0	0	0	0	0	0	0	1	0	8	1	1	0	0	0	0	0	0	k__Bacteria;p__Firmicutes;c__Bacilli;o__Bacillales;f__Planococcaceae;g__Lysinibacillus
OTU_1774	0	0	0	0	0	0	0	0	0	0	0	0	0	0	0	0	0	0	0	0	0	0	0	0	0	0	0	0	0	0	0	0	0	0	0	0	1	42	1	3	2	15	0	4	2	0	0	2	k__Bacteria;p__Firmicutes;c__Clostridia;o__Peptostreptococcales-Tissierellales;f__Anaerovoracaceae;g__Family_XIII_AD3011_group;s__
OTU_1775	0	0	0	0	0	0	0	0	0	0	0	0	0	0	4	0	1	3	0	3	0	2	2	104	0	0	0	0	0	0	0	0	0	0	0	0	0	0	0	0	0	0	0	0	0	0	0	0	k__Bacteria;p__unidentified_Bacteria;c__Bacteroidia;o__Bacteroidales;f__;g__;s__
OTU_1776	0	0	0	0	0	0	0	0	0	0	0	0	0	0	0	0	0	0	0	0	0	0	0	0	4	0	6	4	12	1	4	1	11	1	3	3	0	0	0	0	0	0	0	0	0	0	0	0	k__Bacteria;p__Firmicutes;c__Clostridia;o__Oscillospirales
OTU_1777	22	16	10	6	3	4	21	5	5	10	2	8	0	0	1	0	0	0	0	3	0	0	0	0	1	7	0	0	1	1	4	2	3	0	1	0	8	4	3	2	3	0	3	2	6	4	1	1	k__Bacteria;p__Firmicutes;c__Clostridia;o__Lachnospirales;f__Lachnospiraceae;g__Syntrophococcus;s__
OTU_1778	108	14	236	182	69	75	56	224	236	37	114	127	0	10	0	0	0	9	51	2	10	12	12	14	0	0	0	0	0	0	0	0	0	0	0	0	612	273	259	866	559	272	230	335	1460	60	460	92	k__Bacteria;p__Bacteroidota;c__Bacteroidia;o__Bacteroidales;f__Prevotellaceae;g__Prevotella;s__Prevotella_ruminicola
OTU_1779	0	0	0	0	0	0	0	0	0	0	0	0	0	0	0	0	0	0	0	0	0	0	0	0	0	0	0	0	0	0	0	0	6	1	0	0	12	0	8	0	5	0	44	0	0	0	0	0	k__Bacteria;p__Firmicutes;c__Clostridia;o__Peptostreptococcales-Tissierellales;f__Peptostreptococcaceae;g__Peptoanaerobacter;s__Peptoanaerobacter_stomatis
OTU_1780	1	0	2	16	1	3	0	1	3	2	3	23	0	0	0	0	0	0	0	0	0	0	0	1	0	0	0	0	0	0	0	0	0	0	0	0	0	2	1	1	1	2	1	0	2	0	18	0	k__Bacteria;p__Firmicutes;c__Clostridia;o__Clostridia_UCG-014;f__;g__;s__
OTU_1781	0	0	0	0	0	0	0	0	0	0	0	0	0	0	0	0	0	0	0	0	0	0	0	0	2	13	2	11	11	2	2	1	2	0	4	2	0	0	0	0	0	0	0	0	0	0	0	0	k__Bacteria;p__Firmicutes;c__Clostridia;o__Lachnospirales;f__Lachnospiraceae
OTU_1782	0	0	0	0	0	0	0	0	0	0	0	0	0	0	0	0	0	0	0	0	0	0	0	0	1	0	0	0	0	0	0	0	0	0	0	0	1	18	6	17	0	2	7	5	9	12	5	5	k__Bacteria;p__Firmicutes;c__Clostridia;o__Christensenellales;f__Christensenellaceae;g__Christensenellaceae_R-7_group;s__
OTU_1783	0	0	0	0	0	0	0	0	0	0	0	0	1	2	5	10	8	0	2	1	3	2	3	5	0	0	0	0	0	0	0	0	0	0	0	0	0	0	0	0	0	0	0	0	0	0	0	0	k__Bacteria;p__Firmicutes;c__Clostridia;o__Oscillospirales;f__UCG-010;g__;s__
OTU_1784	0	0	0	0	0	0	0	0	0	0	0	0	0	0	0	0	0	0	0	0	0	0	0	0	1	9	3	4	10	0	27	0	2	1	8	1	0	0	0	0	0	0	0	0	0	0	0	0	k__Bacteria;p__Firmicutes;c__Clostridia;o__Lachnospirales;f__Lachnospiraceae
OTU_1785	0	0	0	0	0	0	0	0	0	0	0	0	0	0	0	0	0	0	0	0	0	0	0	0	0	0	0	0	0	0	0	0	0	0	0	0	2	3	2	3	6	2	2	3	13	21	0	2	k__Bacteria;p__Firmicutes;c__Clostridia;o__Lachnospirales;f__Lachnospiraceae
OTU_1786	0	0	1	0	0	0	0	0	0	0	0	0	0	1	0	0	0	0	0	0	0	0	0	0	0	0	0	0	0	0	0	0	0	0	0	0	21	4	10	8	9	3	4	7	19	7	0	11	k__Bacteria;p__Verrucomicrobiota;c__Kiritimatiellae;o__WCHB1-41;f__;g__;s__
OTU_1787	0	0	1	0	0	0	0	0	0	0	0	0	0	0	0	0	0	0	0	0	0	0	0	0	0	0	0	0	0	0	0	0	0	0	0	0	2	4	3	5	6	7	4	1	10	15	4	9	k__Bacteria;p__Firmicutes;c__Clostridia;o__Peptostreptococcales-Tissierellales;f__Anaerovoracaceae;g__Anaerovorax;s__
OTU_1788	0	0	0	0	0	0	0	0	0	0	0	0	0	0	0	0	0	0	0	0	0	0	0	0	0	0	1	0	0	0	0	0	0	0	0	0	3	2	1	1	25	1	2	1	5	0	0	2	k__Bacteria;p__Verrucomicrobiota
OTU_1789	0	0	0	0	0	0	0	0	0	0	0	0	12	10	20	7	17	28	8	10	1	8	12	5	0	0	0	0	0	0	0	0	0	0	0	0	0	0	0	0	0	0	0	0	0	0	0	0	k__Bacteria
OTU_1790	72	151	59	105	16	54	65	29	17	37	20	74	0	0	0	1	0	0	0	0	1	0	1	0	0	0	0	0	0	0	0	0	0	0	0	0	1	0	3	2	1	6	1	0	0	1	1	0	k__Bacteria;p__Firmicutes;c__Clostridia;o__Lachnospirales;f__Lachnospiraceae
OTU_1791	0	0	1	17	27	0	0	0	1	0	0	1	0	0	0	0	0	0	0	0	0	0	0	0	0	0	0	0	0	0	0	0	0	0	0	0	0	1	1	1	0	10	0	0	1	23	2	4	k__Bacteria
OTU_1792	0	0	0	0	0	0	0	0	0	0	0	0	3	5	6	4	2	10	2	3	7	7	7	18	1	0	0	0	1	1	1	0	0	0	0	0	0	0	0	0	0	0	0	0	0	0	0	0	k__Bacteria
OTU_1793	0	0	0	0	0	0	0	0	0	0	0	0	0	0	0	0	0	0	0	0	0	0	0	0	0	0	0	0	0	0	1	0	0	0	0	0	0	0	0	5	11	12	1	16	2	0	0	0	k__Bacteria;p__Bacteroidota;c__Bacteroidia;o__Bacteroidales;f__Tannerellaceae;g__Macellibacteroides;s__
OTU_1794	0	0	0	0	0	0	0	0	0	0	0	0	16	2	11	14	7	4	48	5	13	6	8	8	0	0	0	0	0	0	0	0	0	0	0	0	0	0	0	0	0	0	0	0	0	0	0	0	k__Bacteria;p__Firmicutes;c__Clostridia;o__Monoglobales;f__Monoglobaceae;g__Monoglobus;s__
OTU_1795	0	0	1	0	0	0	0	3	6	2	0	0	0	0	0	0	0	0	0	0	0	0	0	0	0	0	0	0	0	0	0	0	0	0	0	0	0	1	3	2	5	2	25	4	10	4	4	12	k__Bacteria;p__Firmicutes;c__Clostridia;o__Lachnospirales;f__Lachnospiraceae;g__Lachnospiraceae_NK3A20_group;s__
OTU_1796	0	0	0	0	0	0	0	0	0	0	0	0	0	0	0	0	0	0	0	0	0	0	0	0	0	0	0	0	0	0	0	0	0	0	0	0	2	6	5	1	0	2	10	5	16	5	2	2	k__Bacteria;p__Firmicutes;c__Clostridia;o__Lachnospirales;f__Lachnospiraceae
OTU_1797	0	0	0	0	0	0	0	0	0	0	0	0	0	0	0	0	0	0	0	0	0	0	0	0	7	2	1	5	9	6	4	4	8	1	3	0	0	0	0	4	0	0	0	0	0	0	0	0	k__Bacteria;p__Firmicutes;c__Clostridia;o__Peptostreptococcales-Tissierellales;f__Anaerovoracaceae;g__Family_XIII_UCG-001;s__
OTU_1798	18	2	7	15	0	7	5	4	29	4	10	2	0	0	0	0	0	0	0	0	0	0	0	0	0	0	0	0	0	0	0	0	0	0	0	0	0	4	0	0	1	0	0	0	0	0	0	1	k__Bacteria;p__Bacteroidota;c__Bacteroidia;o__Bacteroidales;f__Rikenellaceae;g__Rikenellaceae_RC9_gut_group;s__
OTU_1799	0	0	0	0	0	0	0	0	0	0	0	0	0	0	0	0	0	0	0	0	0	0	0	0	0	0	0	0	0	0	0	0	1	6	1	0	15	0	45	0	0	0	0	0	0	0	0	0	k__Bacteria;p__Spirochaetota;c__Spirochaetia;o__Spirochaetales;f__Spirochaetaceae;g__Treponema;s__Treponema_sp_oral_clone_BZ013
OTU_1800	0	0	0	0	0	0	0	0	0	0	0	0	0	0	0	0	0	0	0	0	0	0	0	0	0	1	0	2	0	0	2	1	0	1	1	0	3	3	3	1	2	3	22	1	2	1	0	3	k__Bacteria;p__Firmicutes;c__Clostridia;o__Clostridia_UCG-014;f__;g__;s__
OTU_1801	0	0	0	3	0	0	0	1	0	0	0	0	3	6	4	2	6	2	5	5	2	3	10	2	0	0	0	0	0	0	0	0	0	0	0	0	3	2	0	0	3	1	0	0	0	2	3	0	k__Bacteria;p__Desulfobacterota;c__Desulfovibrionia;o__Desulfovibrionales;f__Desulfovibrionaceae;g__Bilophila;s__
OTU_1802	0	0	0	0	0	0	0	0	0	0	0	0	84	71	28	8	181	19	27	17	44	13	19	4	0	0	0	0	0	0	0	0	0	0	0	0	0	0	0	0	0	0	0	0	0	0	0	0	k__Bacteria;p__Firmicutes;c__Clostridia;o__Oscillospirales;f__UCG-010;g__;s__
OTU_1803	0	0	0	0	1	0	0	0	0	0	0	1	0	0	0	0	0	0	0	0	0	0	0	0	0	1	0	0	0	0	0	1	1	0	1	0	0	2	6	1	10	2	5	2	10	4	1	2	k__Bacteria;p__unidentified_Bacteria;c__Bacilli;o__Erysipelotrichales;f__Erysipelotrichaceae;g__;s__
OTU_1804	0	0	0	0	0	0	0	0	0	0	0	0	7	6	8	5	15	6	6	8	38	6	6	20	0	0	0	0	0	0	0	0	0	0	0	0	0	0	0	0	0	0	0	0	0	0	0	0	k__Bacteria;p__Firmicutes;c__Clostridia;o__Oscillospirales;f__UCG-010;g__;s__
OTU_1805	0	0	0	0	0	0	0	0	0	0	0	0	0	0	0	0	0	0	0	0	0	0	0	0	0	0	0	0	0	0	0	0	0	0	0	0	0	1	1	3	2	11	15	13	4	13	2	4	k__Bacteria;p__Firmicutes;c__Clostridia;o__Lachnospirales;f__Lachnospiraceae
OTU_1806	0	0	0	0	0	0	0	0	0	0	0	0	13	13	16	24	8	24	9	2	5	2	21	0	0	0	0	0	0	0	0	0	0	0	0	0	0	0	0	0	0	0	0	0	0	0	0	0	k__Bacteria;p__Firmicutes;c__Clostridia;o__Lachnospirales;f__Lachnospiraceae;g__Anaerosporobacter;s__
OTU_1807	0	0	0	0	0	0	0	0	0	0	0	0	0	0	0	0	0	0	0	0	0	0	0	0	0	0	0	0	0	0	0	0	0	0	0	0	3	3	4	6	3	9	3	5	27	11	9	9	k__Bacteria;p__Firmicutes;c__Clostridia;o__Lachnospirales;f__Lachnospiraceae;g__Lachnospiraceae_FCS020_group;s__Lachnospiraceae_bacterium_RM29
OTU_1808	0	0	0	0	0	0	0	0	0	0	0	0	0	0	0	0	0	0	0	0	0	0	0	0	78	15	34	7	16	47	8	8	7	72	109	27	2	0	0	8	0	1	0	0	1	0	0	0	k__Bacteria;p__Firmicutes;c__Clostridia;o__Lachnospirales;f__Lachnospiraceae;g__Blautia;s__
OTU_1809	0	0	0	1	0	0	0	0	0	0	0	0	0	0	0	0	0	0	0	0	0	0	0	0	0	0	0	0	0	0	0	0	0	0	0	0	12	28	1	3	5	1	3	21	6	4	3	16	k__Bacteria;p__Firmicutes;c__Bacilli;o__Acholeplasmatales;f__Acholeplasmataceae;g__Anaeroplasma;s__
OTU_1810	0	0	0	0	0	0	0	0	0	0	0	0	0	0	0	0	0	1	14	0	26	10	1	6	0	0	0	0	0	0	0	0	0	0	0	0	0	0	0	0	0	1	0	0	0	0	0	0	k__Bacteria;p__Bacteroidota;c__Bacteroidia;o__Bacteroidales;f__Muribaculaceae;g__;s__
OTU_1811	0	0	0	0	0	0	0	0	0	0	0	0	0	0	0	0	0	0	0	0	0	0	0	0	0	0	0	0	0	0	0	0	0	0	0	0	2	3	3	3	3	0	5	28	4	0	3	1	k__Bacteria;p__Firmicutes;c__Bacilli;o__RF39;f__;g__;s__
OTU_1812	0	0	0	0	0	0	0	0	0	0	0	0	5	7	9	3	9	9	3	9	4	4	1	3	0	0	0	0	0	0	0	0	0	0	0	0	0	1	0	0	0	0	0	0	0	0	0	0	k__Bacteria;p__Firmicutes;c__Clostridia;o__Monoglobales;f__Monoglobaceae;g__Monoglobus;s__
OTU_1813	0	0	0	1	0	1	0	5	1	1	0	0	0	0	0	0	0	0	0	0	0	0	0	0	15	0	0	0	1	0	5	0	0	0	5	3	1	5	2	0	2	3	16	2	4	0	2	0	k__Bacteria;p__Firmicutes;c__Bacilli;o__RF39;f__;g__;s__
OTU_1814	0	0	0	0	0	0	0	0	0	0	0	0	14	5	1	15	0	4	1	3	1	0	3	2	0	0	0	0	0	0	0	0	0	0	0	0	0	0	0	0	0	0	0	0	0	0	0	0	k__Bacteria;p__Firmicutes;c__Clostridia;o__Clostridia_vadinBB60_group;f__;g__;s__
OTU_1815	0	24	27	15	0	3	60	5	3	64	0	1	0	0	0	0	0	0	0	0	0	0	0	0	0	0	0	0	0	0	0	0	0	0	0	0	0	0	0	0	0	0	0	0	0	0	0	0	k__Bacteria;p__Firmicutes;c__Negativicutes;o__Veillonellales-Selenomonadales
OTU_1816	2	0	0	1	0	1	1	2	1	2	0	0	0	0	0	0	0	0	0	0	0	0	0	0	0	0	0	0	0	0	0	0	0	0	0	0	0	1	2	0	40	0	0	2	1	0	0	1	k__Bacteria;p__Verrucomicrobiota;c__Kiritimatiellae;o__WCHB1-41;f__;g__;s__
OTU_1817	0	0	0	0	0	0	0	0	0	0	0	0	0	0	0	0	0	0	0	0	0	0	0	0	0	0	0	0	0	0	0	0	0	0	0	0	4	5	3	4	14	0	2	3	3	2	15	2	k__Bacteria;p__Firmicutes;c__Clostridia;o__Peptostreptococcales-Tissierellales;f__Anaerovoracaceae;g__[Eubacterium]_nodatum_group;s__
OTU_1818	0	35	14	19	10	139	40	4	6	176	42	7	0	0	0	0	0	0	0	0	0	0	0	0	0	0	0	0	0	0	0	0	0	0	0	0	0	0	0	0	0	0	0	0	0	0	0	0	k__Bacteria;p__Firmicutes;c__Negativicutes;o__Veillonellales-Selenomonadales;f__Selenomonadaceae;g__Selenomonas
OTU_1819	0	0	0	0	0	0	0	0	0	0	0	0	7	2	4	13	7	65	10	0	4	6	2	2	0	0	0	0	0	0	0	0	0	0	0	0	0	0	0	0	0	0	0	0	0	0	0	0	k__Bacteria;p__Bacteroidota;c__Bacteroidia;o__Bacteroidales;f__p-251-o5;g__;s__
OTU_1820	0	0	0	0	0	0	0	0	0	0	0	0	7	9	9	9	6	4	7	5	1	2	2	12	0	0	0	0	0	0	0	0	0	0	0	0	0	0	0	0	0	0	0	0	0	0	0	0	k__Bacteria
OTU_1821	0	0	0	0	0	0	0	0	0	0	0	0	5	0	0	6	11	5	2	4	0	3	3	7	0	1	0	0	0	0	0	0	0	0	0	0	0	0	0	0	0	0	0	0	0	0	0	0	k__Bacteria;p__Firmicutes;c__Clostridia;o__Clostridia_vadinBB60_group;f__;g__;s__
OTU_1822	0	0	0	0	0	0	0	0	0	0	0	0	0	0	0	0	0	0	0	0	0	0	0	0	0	0	0	0	0	0	0	0	0	0	0	0	4	1	1	9	5	3	1	2	8	2	11	11	k__Bacteria;p__Firmicutes;c__Clostridia;o__Oscillospirales;f__UCG-010;g__;s__
OTU_1823	0	0	0	0	0	1	0	0	1	0	0	3	0	0	0	0	0	0	0	0	0	0	0	0	0	0	0	0	0	0	0	0	0	0	0	0	0	0	0	7	2	0	3	16	3	3	4	6	k__Bacteria;p__Bacteroidota;c__Bacteroidia;o__Bacteroidales;f__Prevotellaceae
OTU_1824	1	4	3	0	0	2	3	0	0	1	0	0	2	0	1	7	11	9	5	7	3	27	11	12	0	0	0	0	0	0	0	0	0	0	0	0	8	0	1	0	0	6	1	1	0	0	0	1	k__Bacteria;p__Bacteroidota;c__Bacteroidia;o__Bacteroidales;f__Rikenellaceae;g__hoa5-07d05_gut_group;s__
OTU_1825	0	0	0	0	0	0	0	0	0	0	0	0	0	0	0	0	0	0	0	0	0	0	0	0	0	0	0	0	0	0	0	0	0	0	0	0	2	22	3	4	4	3	13	2	19	2	11	4	k__Bacteria;p__Firmicutes;c__Clostridia;o__Oscillospirales;f__[Eubacterium]_coprostanoligenes_group;g__;s__
OTU_1826	0	0	0	0	0	0	0	0	0	0	0	0	0	0	0	0	0	0	0	0	0	0	0	0	0	0	0	0	0	0	0	0	0	0	0	0	0	0	0	0	11	13	0	26	0	0	0	0	k__Bacteria;p__Bacteroidota;c__Bacteroidia;o__Bacteroidales;f__Dysgonomonadaceae;g__Proteiniphilum;s__
OTU_1827	0	1	1	1	0	1	1	0	0	1	1	0	0	0	0	0	0	0	0	0	0	0	0	0	0	0	0	0	0	0	0	0	0	0	0	0	3	1	3	7	10	14	3	3	4	12	1	5	k__Bacteria;p__Firmicutes;c__Clostridia;o__Peptostreptococcales-Tissierellales;f__Anaerovoracaceae;g__Anaerovorax
OTU_1828	0	0	0	0	0	0	0	0	0	0	0	0	0	0	0	0	1	0	0	1	0	0	0	0	1	0	1	1	1	1	1	18	33	1	1	6	0	0	0	0	0	0	0	0	0	0	0	0	k__Bacteria;p__Cyanobacteria;c__Vampirivibrionia;o__Gastranaerophilales;f__unidentified_Gastranaerophilales;g__unidentified_Gastranaerophilales;s__Clostridium_sp_CAG:306
OTU_1829	0	0	0	0	0	0	0	0	0	0	0	0	7	1	3	5	3	0	0	2	0	3	3	22	0	0	0	0	0	0	0	0	0	0	0	0	0	0	0	0	0	0	0	0	0	0	0	0	k__Bacteria;p__Firmicutes;c__Clostridia
OTU_1830	0	0	0	0	0	0	0	0	0	0	0	0	55	84	84	81	109	44	11	57	16	64	21	21	0	0	0	0	0	0	0	0	0	0	0	0	0	0	0	0	0	0	0	0	0	0	0	0	k__Bacteria;p__unidentified_Bacteria;c__Bacteroidia;o__Bacteroidales;f__;g__;s__
OTU_1831	9	3	5	8	1	21	1	4	44	2	10	6	0	0	0	0	0	0	0	0	0	0	0	0	0	0	0	0	0	0	0	0	0	0	0	0	0	0	15	0	0	0	1	0	2	0	0	0	k__Bacteria;p__Bacteroidota;c__Bacteroidia;o__Bacteroidales;f__Prevotellaceae;g__Prevotella;s__
OTU_1832	0	0	0	0	0	0	0	0	0	0	0	0	0	1	0	2	1	3	2	0	21	1	6	4	0	0	0	0	0	0	0	0	0	0	0	0	0	0	0	0	0	0	0	0	0	0	0	0	k__Bacteria;p__Firmicutes;c__Clostridia;o__Clostridia_vadinBB60_group;f__;g__;s__
OTU_1833	14	39	39	11	19	46	27	18	5	11	6	167	0	0	0	0	0	0	0	0	0	0	0	0	0	0	0	0	0	0	0	0	0	0	0	0	3	7	3	2	129	4	7	7	5	1	3	2	k__Bacteria;p__Bacteroidota;c__Bacteroidia;o__Bacteroidales;f__Muribaculaceae;g__;s__
OTU_1834	2	4	12	7	3	12	7	0	31	0	0	6	0	0	0	0	0	0	0	0	0	0	0	0	0	0	0	0	0	0	0	0	0	0	0	0	0	0	0	0	0	0	0	2	1	0	7	20	k__Bacteria;p__Gracilibacteria;c__unidentified_Gracilibacteria;o__Absconditabacteriales_(SR1);f__;g__;s__
OTU_1835	0	0	1	2	0	1	0	1	1	0	0	2	7	7	14	4	14	7	9	2	4	0	0	19	1	0	2	7	4	162	0	1	5	0	1	0	0	0	0	0	0	0	0	0	0	0	0	0	k__Bacteria;p__Cyanobacteria;c__Vampirivibrionia;o__Gastranaerophilales;f__;g__;s__
OTU_1836	0	0	0	0	0	0	0	0	0	0	0	0	0	0	0	0	0	0	0	0	0	0	0	0	0	0	0	0	0	0	0	0	0	0	0	0	0	0	0	1	7	27	1	9	0	0	0	0	k__Archaea;p__Euryarchaeota;c__Methanobacteria;o__Methanobacteriales;f__Methanothermobacteriaceae;g__Methanothermobacter;s__
OTU_1837	0	0	0	0	0	0	0	0	0	0	0	0	0	0	0	0	0	0	0	0	0	0	0	0	0	0	0	0	0	0	0	0	0	0	0	0	48	2	2	1	2	1	2	0	3	0	0	0	k__Bacteria;p__Verrucomicrobiota;c__Kiritimatiellae;o__WCHB1-41;f__;g__;s__
OTU_1838	0	0	0	0	0	0	0	0	0	0	0	0	0	0	0	0	0	0	0	0	0	0	0	0	0	0	0	0	0	0	0	0	0	0	0	0	3	1	5	18	3	4	4	4	4	2	1	4	k__Bacteria
OTU_1839	14	1	13	4	42	88	11	22	10	6	21	15	0	0	0	0	0	0	0	0	0	0	0	0	0	0	0	0	0	0	0	0	0	0	0	0	0	0	0	0	0	0	0	0	0	0	0	0	k__Bacteria;p__Bacteroidota;c__Bacteroidia;o__Bacteroidales;f__Muribaculaceae;g__;s__
OTU_1840	0	0	0	0	0	0	0	0	0	0	0	0	0	0	0	0	0	0	0	0	0	0	0	0	2	2	2	1	3	13	3	2	4	4	1	0	0	0	0	0	0	0	0	0	0	0	0	0	k__Bacteria;p__Firmicutes;c__Bacilli;o__Erysipelotrichales;f__Erysipelotrichaceae;g__Dielma;s__Dielma_fastidiosa
OTU_1841	0	0	0	0	0	0	0	0	0	0	0	0	0	0	0	0	0	0	0	0	0	0	0	0	0	2	2	4	2	2	1	0	2	49	2	0	0	0	0	0	0	0	0	0	0	0	0	0	k__Bacteria;p__Firmicutes;c__Clostridia;o__Lachnospirales;f__Lachnospiraceae
OTU_1842	0	0	0	0	0	0	0	0	0	0	0	0	0	0	0	0	0	0	0	0	0	0	0	0	0	0	0	0	0	0	0	0	0	0	0	0	1	0	2	3	2	2	2	4	7	13	3	2	k__Bacteria;p__Firmicutes;c__Clostridia;o__Lachnospirales;f__Lachnospiraceae
OTU_1843	3	12	15	30	11	16	8	19	21	7	3	1	0	0	0	0	0	0	0	0	0	0	0	0	0	0	0	0	0	0	0	0	0	0	0	0	1	0	4	0	2	1	3	2	2	1	65	4	k__Bacteria;p__Firmicutes;c__Clostridia;o__Lachnospirales;f__Lachnospiraceae;g__Oribacterium
OTU_1844	0	0	0	0	0	1	0	0	0	0	0	0	0	0	0	0	0	0	0	0	0	0	0	0	0	0	0	0	0	0	0	0	0	0	0	0	13	2	1	2	3	5	2	0	1	0	2	26	k__Bacteria;p__unidentified_Bacteria;c__Bacteroidia;o__Bacteroidales;f__;g__;s__
OTU_1845	0	0	0	0	0	0	0	0	0	0	0	0	0	0	0	0	0	0	0	0	0	0	0	0	0	0	0	0	0	0	0	0	0	0	0	0	0	0	0	1	0	13	18	0	0	37	3	1	k__Bacteria;p__Planctomycetes;c__unidentified_Planctomycetes;o__Pirellulales;f__Pirellulaceae;g__p-1088-a5_gut_group;s__
OTU_1846	0	0	0	0	0	0	0	0	0	0	0	0	0	0	0	0	0	0	0	0	0	0	0	0	0	0	0	0	1	1	3	35	0	0	0	0	0	0	0	0	0	0	0	0	1	0	0	0	k__Bacteria;p__Firmicutes;c__Clostridia
OTU_1847	3	6	0	4	3	5	9	4	6	0	1	10	0	0	0	0	0	0	0	0	0	0	0	2	1	1	1	0	2	2	18	1	0	0	1	2	2	3	1	1	3	4	3	2	6	0	0	2	k__Bacteria;p__Firmicutes;c__Clostridia;o__Peptostreptococcales-Tissierellales;f__Anaerovoracaceae;g__Family_XIII_AD3011_group;s__
OTU_1848	14	0	0	0	1	0	0	0	0	58	0	0	0	0	0	0	0	0	0	0	0	0	0	0	0	0	0	0	0	0	0	0	0	0	0	0	0	0	0	4	0	0	0	0	0	0	0	0	k__Bacteria;p__unidentified_Bacteria;c__Acidobacteriae;o__Acidobacteriales;f__;g__;s__
OTU_1849	0	0	0	0	0	0	0	0	0	0	0	0	0	0	0	0	0	0	0	0	0	0	0	0	0	0	0	0	0	0	0	0	0	0	0	0	1	3	3	4	4	2	4	13	10	6	4	2	k__Bacteria;p__Firmicutes;c__Clostridia;o__Oscillospirales;f__Oscillospiraceae;g__;s__
OTU_1850	40	0	0	0	0	0	0	0	0	58	0	0	0	0	0	0	0	0	0	0	0	0	0	0	0	0	0	0	0	0	0	0	0	0	0	0	0	0	0	0	0	1	0	0	0	0	0	0	k__Bacteria;p__Proteobacteria;c__Gammaproteobacteria;o__Xanthomonadales;f__Rhodanobacteraceae;g__Chujaibacter;s__
OTU_1851	0	0	0	0	1	0	0	0	0	0	0	0	0	0	0	0	0	0	0	0	0	0	0	0	0	0	0	0	0	0	0	0	0	0	0	0	3	3	1	7	9	3	6	6	7	6	10	3	k__Bacteria;p__Firmicutes;c__Clostridia;o__Lachnospirales;f__Lachnospiraceae;g__Acetitomaculum;s__
OTU_1852	0	0	0	0	0	0	0	0	0	0	0	0	0	0	0	0	0	0	0	0	0	0	0	0	0	0	0	0	0	0	0	0	0	0	0	0	1	0	0	1	3	0	0	0	7	0	2	27	k__Bacteria;p__Bacteroidota;c__Bacteroidia;o__Bacteroidales;f__Prevotellaceae;g__Prevotella
OTU_1853	0	0	0	0	0	0	0	0	0	0	0	0	0	0	0	0	0	0	0	0	0	0	0	0	0	0	0	0	0	0	0	0	0	0	0	0	5	8	6	5	2	3	3	10	5	3	15	6	k__Bacteria;p__Firmicutes;c__Clostridia;o__Lachnospirales
OTU_1854	0	0	0	0	0	0	0	0	0	0	0	0	0	0	0	0	0	0	0	0	0	0	0	0	0	0	0	0	0	0	0	0	0	0	0	0	1	1	3	2	4	2	4	1	15	0	0	0	k__Bacteria;p__Firmicutes;c__Bacilli;o__Acholeplasmatales;f__Acholeplasmataceae
OTU_1855	0	0	0	0	0	0	0	0	0	0	0	0	0	0	0	0	0	0	0	0	0	0	0	0	0	0	0	0	0	0	0	0	0	0	0	0	12	34	57	62	37	55	45	73	128	103	92	69	k__Bacteria;p__Firmicutes;c__Clostridia;o__Oscillospirales;f__Oscillospiraceae
OTU_1856	0	0	0	0	0	0	0	0	0	0	0	0	0	0	0	55	0	0	1	0	1	0	1	0	0	0	0	0	0	0	0	0	0	0	0	0	0	0	0	0	0	0	0	0	0	0	0	0	k__Bacteria;p__Firmicutes;c__Clostridia;o__Monoglobales;f__Monoglobaceae;g__Monoglobus;s__
OTU_1857	0	0	0	0	0	1	0	1	0	0	0	0	2	1	0	8	57	19	0	2	0	2	9	0	0	0	0	0	0	0	0	0	0	0	0	0	0	0	2	0	1	0	0	1	1	3	0	0	k__Bacteria;p__Spirochaetota;c__Spirochaetia;o__Spirochaetales;f__Spirochaetaceae;g__Treponema;s__
OTU_1858	0	0	0	2	0	2	0	2	2	0	0	0	0	0	0	0	0	0	0	0	0	0	0	0	0	0	0	0	0	0	0	0	0	0	0	1	15	10	3	4	2	3	7	8	29	1	5	47	k__Bacteria;p__Firmicutes;c__Clostridia;o__Lachnospirales;f__Lachnospiraceae;g__Tyzzerella
OTU_1859	0	0	0	0	0	1	0	0	0	0	0	0	0	0	0	0	0	0	0	0	0	0	0	0	0	15	0	2	2	2	16	2	3	1	2	1	0	2	0	0	1	0	1	1	0	0	0	0	k__Bacteria;p__Actinobacteriota;c__Coriobacteriia;o__Coriobacteriales;f__Eggerthellaceae;g__DNF00809;s__
OTU_1860	11	0	2	1	0	0	4	6	7	0	0	3	0	0	0	0	0	0	0	0	0	0	0	0	0	0	0	0	0	0	0	0	0	0	0	0	5	2	1	4	4	7	14	9	11	2	3	16	k__Bacteria;p__Verrucomicrobiota;c__Kiritimatiellae;o__WCHB1-41;f__;g__;s__
OTU_1861	0	0	0	0	0	0	0	0	0	0	0	0	24	10	13	21	19	51	4	6	4	6	20	0	0	0	0	0	0	0	0	0	0	0	0	0	0	0	0	0	0	0	0	0	0	0	0	0	k__Bacteria;p__Firmicutes;c__Clostridia;o__Clostridia_UCG-014;f__;g__;s__
OTU_1862	0	0	0	0	0	0	0	0	0	0	0	0	0	0	0	0	0	0	0	0	0	0	0	0	0	0	0	0	0	0	0	0	0	0	0	0	2	5	3	0	0	4	5	11	3	2	5	4	k__Bacteria;p__Firmicutes;c__Clostridia;o__Oscillospirales;f__UCG-010;g__;s__
OTU_1863	0	0	0	0	0	0	0	0	0	0	0	0	0	0	0	0	0	0	0	0	0	0	0	0	0	0	0	0	0	0	0	0	0	7	7	63	41	8	31	0	10	3	7	156	70	0	0	1	k__Bacteria;p__Proteobacteria;c__Gammaproteobacteria;o__Cardiobacteriales;f__Cardiobacteriaceae;g__Cardiobacterium;s__Cardiobacterium_valvarum
OTU_1864	0	0	0	0	130	0	0	0	0	0	160	0	0	0	0	0	0	0	0	0	0	0	0	0	0	0	0	0	0	0	0	0	0	0	0	0	1	6	0	3	3	6	2	0	7	4	47	3	k__Bacteria;p__Proteobacteria;c__Gammaproteobacteria;o__Burkholderiales;f__Neisseriaceae;g__Snodgrassella;s__
OTU_1865	0	0	0	0	0	0	0	0	0	0	0	0	0	0	0	0	0	0	0	0	0	0	0	0	0	1	0	0	0	0	0	0	0	0	0	0	10	3	1	3	8	0	1	3	10	5	1	0	k__Bacteria;p__Firmicutes;c__Clostridia;o__Lachnospirales;f__Lachnospiraceae
OTU_1866	0	0	0	0	0	0	0	0	0	0	0	0	0	0	0	0	0	0	0	0	0	0	0	0	0	0	0	0	0	0	0	0	0	0	0	0	2	0	0	0	4	8	0	21	1	0	0	0	k__Bacteria;p__Nitrospirota;c__Thermodesulfovibrionia;o__Thermodesulfovibrionales;f__Thermodesulfovibrionaceae;g__Thermodesulfovibrio;s__Thermodesulfovibrio_thiophilus
OTU_1867	0	0	0	0	0	0	0	0	0	0	1	0	0	0	0	0	0	0	0	0	0	0	0	0	0	0	0	0	1	0	0	0	4	11	11	0	1	0	9	0	2	0	21	0	0	0	0	0	k__Bacteria;p__Firmicutes;c__Clostridia;o__Peptostreptococcales-Tissierellales;f__Anaerovoracaceae;g__Family_XIII_UCG-001;s__Eubacterium_sp_oral_clone_CK047
OTU_1868	0	0	0	0	0	0	0	0	0	0	0	0	0	0	0	0	0	0	0	0	0	0	0	0	2	4	13	5	18	0	0	1	0	0	0	0	0	0	0	1	0	0	0	0	0	0	0	0	k__Bacteria;p__Firmicutes;c__Clostridia;o__Lachnospirales;f__Lachnospiraceae;g__Lachnospiraceae_FCS020_group;s__
OTU_1869	0	0	0	0	0	0	0	0	0	0	0	0	19	39	26	12	23	13	16	12	50	19	9	11	0	0	0	0	0	0	0	0	0	0	0	0	0	0	0	0	0	0	0	0	0	0	0	0	k__Bacteria;p__Firmicutes;c__Clostridia;o__Clostridia_vadinBB60_group;f__;g__;s__
OTU_1870	0	0	0	0	0	0	0	0	0	0	0	0	56	45	14	63	66	91	61	63	167	227	85	26	0	0	0	0	0	0	0	0	0	0	0	0	0	0	0	0	0	0	0	0	0	0	0	0	k__Bacteria;p__Firmicutes;c__Clostridia;o__Lachnospirales;f__Lachnospiraceae;g__Anaerosporobacter;s__
OTU_1871	0	0	0	0	0	0	0	0	0	0	0	0	13	12	13	12	7	7	14	5	2	4	12	11	0	0	0	0	0	0	0	0	0	0	0	0	0	0	0	0	0	0	0	0	0	0	0	0	k__Bacteria;p__Bacteroidota;c__Bacteroidia;o__Bacteroidales;f__Rikenellaceae
OTU_1872	0	0	0	0	0	0	0	0	0	0	0	0	6	3	4	3	6	4	12	5	1	6	10	7	0	0	0	0	0	0	0	0	0	0	0	0	0	0	0	0	0	0	0	0	0	0	0	0	k__Bacteria;p__Firmicutes;c__Clostridia;o__Christensenellales;f__Christensenellaceae;g__Christensenellaceae_R-7_group;s__
OTU_1873	0	0	0	0	0	0	0	0	0	0	0	0	0	0	0	0	0	0	0	0	0	0	0	0	0	0	0	0	0	0	0	0	0	0	0	0	1	8	2	1	8	1	1	4	4	15	3	1	k__Bacteria;p__Firmicutes;c__Clostridia;o__Christensenellales;f__Christensenellaceae;g__Christensenellaceae_R-7_group;s__
OTU_1874	0	0	0	0	0	0	0	0	0	0	0	0	0	0	0	0	0	0	0	0	0	0	0	0	0	2	1	0	1	0	11	1	1	2	4	1	0	0	1	2	4	6	1	2	3	12	1	1	k__Bacteria;p__Firmicutes;c__Clostridia;o__Lachnospirales;f__Lachnospiraceae;g__Acetitomaculum;s__
OTU_1875	0	0	0	0	0	0	0	0	0	0	0	0	0	0	0	0	0	0	0	0	0	0	0	0	0	0	3	0	0	0	0	0	0	10	0	0	6	1	9	1	0	0	48	0	1	0	0	0	k__Bacteria;p__Firmicutes;c__Negativicutes;o__Veillonellales-Selenomonadales;f__Veillonellaceae;g__Dialister;s__Dialister_pneumosintes
OTU_1876	0	4	1	7	39	16	5	2	59	39	24	7	0	0	0	0	0	0	0	0	0	0	0	0	0	0	0	0	0	0	0	0	0	0	0	0	0	0	0	0	0	0	0	0	1	0	0	0	k__Bacteria;p__Firmicutes;c__Negativicutes;o__Veillonellales-Selenomonadales;f__Selenomonadaceae;g__Quinella;s__
OTU_1877	0	2	7	4	0	3	3	0	2	6	0	1	31	22	22	33	12	13	13	21	42	13	16	14	0	1	3	1	3	0	0	1	3	0	1	0	0	0	0	0	0	0	0	0	0	0	0	0	k__Bacteria;p__Firmicutes;c__Clostridia;o__Oscillospirales;f__UCG-010;g__;s__
OTU_1878	0	0	0	0	0	0	0	0	0	0	0	0	10	10	17	3	10	6	1	8	8	6	5	11	0	0	0	0	0	0	0	0	0	0	0	0	0	0	0	0	0	0	0	0	0	0	0	0	k__Bacteria;p__Firmicutes;c__Bacilli;o__Erysipelotrichales;f__Erysipelatoclostridiaceae;g__UCG-004;s__
OTU_1879	0	0	0	0	0	0	0	0	0	0	0	0	6	4	5	1	3	4	6	7	3	7	3	8	0	0	0	0	0	0	0	0	0	0	0	0	0	0	0	0	0	0	0	0	0	0	0	0	k__Bacteria;p__unidentified_Bacteria;c__Clostridia;o__Peptococcales;f__Peptococcaceae;g__;s__
OTU_1880	0	0	0	0	0	0	0	0	0	0	0	0	0	0	0	0	0	0	0	0	0	0	0	0	0	0	0	0	0	0	0	2	0	1	0	0	11	20	20	4	41	82	5	51	12	52	26	27	k__Bacteria;p__Firmicutes;c__Clostridia;o__Christensenellales;f__Christensenellaceae;g__Christensenellaceae_R-7_group;s__
OTU_1881	0	0	0	0	0	0	0	0	0	0	0	0	0	0	0	0	0	0	0	0	0	0	0	0	1	0	10	1	18	0	0	1	0	0	1	2	0	0	0	7	0	1	0	0	0	0	0	0	k__Bacteria;p__Bacteroidota;c__Bacteroidia;o__Bacteroidales;f__Muribaculaceae;g__;s__
OTU_1882	0	0	0	0	0	0	0	0	0	0	0	0	0	0	0	0	0	0	0	0	0	0	0	0	3	3	4	11	11	0	1	0	4	0	2	1	0	0	0	0	0	0	1	0	0	0	0	0	k__Bacteria
OTU_1883	0	0	0	0	0	0	0	0	0	0	0	0	0	0	0	0	0	0	0	0	0	0	0	0	0	0	0	0	0	0	0	0	0	0	0	0	1	5	2	3	1	0	5	13	1	0	7	5	k__Bacteria;p__Firmicutes
OTU_1884	1	0	0	0	0	0	0	0	0	0	0	0	9	17	50	19	13	5	13	16	16	14	9	42	0	0	0	0	0	0	0	0	0	0	0	0	0	0	0	0	0	0	1	1	0	0	0	1	k__Bacteria
OTU_1885	0	0	0	0	0	0	0	0	0	0	0	0	1	5	1	1	4	4	4	0	9	8	4	3	0	0	0	0	0	0	0	0	0	0	0	0	0	0	0	0	0	0	0	0	0	0	0	0	k__Bacteria;p__Firmicutes;c__Bacilli;o__Erysipelotrichales;f__Erysipelotrichaceae;g__[Anaerorhabdus]_furcosa_group;s__
OTU_1886	0	0	0	0	0	0	0	0	0	0	0	0	0	0	0	0	0	0	0	0	0	0	0	0	0	0	0	0	0	0	0	0	0	0	0	0	0	4	0	11	1	1	12	1	2	4	1	1	k__Bacteria;p__Firmicutes;c__Clostridia;o__Christensenellales;f__Christensenellaceae;g__Christensenellaceae_R-7_group
OTU_1887	0	0	0	0	0	0	0	0	0	0	0	0	0	0	0	0	0	0	0	0	0	0	0	0	0	0	0	0	0	0	0	0	0	0	1	0	3	0	11	0	12	0	12	0	2	0	0	0	k__Bacteria;p__Spirochaetota;c__Spirochaetia;o__Spirochaetales;f__Spirochaetaceae;g__Treponema;s__Treponema_lecithinolyticum
OTU_1888	0	1	0	2	1	2	8	5	4	4	2	11	0	0	0	0	0	0	0	0	0	0	0	0	0	1	0	0	1	0	0	0	0	1	0	0	0	2	0	1	2	0	0	1	0	6	0	0	k__Bacteria;p__Firmicutes;c__Clostridia;o__Lachnospirales;f__Lachnospiraceae;g__Shuttleworthia;s__
OTU_1889	15	18	21	8	13	0	1	3	9	1	5	4	0	0	0	0	0	0	0	0	0	0	0	0	0	0	0	0	0	0	0	0	0	0	0	0	0	0	0	0	0	0	0	0	0	0	0	0	k__Bacteria;p__Bacteroidota;c__Bacteroidia;o__Bacteroidales;f__Prevotellaceae;g__Prevotella;s__
OTU_1890	2	1	10	28	6	4	1	4	10	4	9	5	0	0	0	0	0	0	0	0	0	0	0	0	0	0	0	0	0	0	0	0	0	0	0	0	1	0	0	1	1	0	13	3	0	2	36	1	k__Bacteria;p__Bacteroidota;c__Bacteroidia;o__Bacteroidales;f__Prevotellaceae;g__Prevotella;s__Prevotella_sp_BP1-56
OTU_1891	0	0	0	0	0	0	0	0	0	0	0	0	11	5	20	7	5	4	12	9	4	5	2	18	0	0	0	0	0	0	0	0	0	0	0	0	0	0	0	0	0	0	0	0	0	0	0	0	k__Bacteria;p__Firmicutes;c__Bacilli;o__Erysipelotrichales;f__Erysipelatoclostridiaceae;g__UCG-004;s__
OTU_1892	42	13	39	39	14	40	38	67	36	22	38	40	0	0	0	0	0	0	0	0	0	0	0	0	0	0	0	0	0	0	0	0	0	0	0	0	0	0	0	1	1	0	0	0	1	1	3	1	k__Bacteria;p__Bacteroidota;c__Bacteroidia;o__Bacteroidales;f__Prevotellaceae;g__Prevotellaceae_UCG-001;s__
OTU_1893	0	0	3	3	0	0	0	0	0	0	0	0	17	2	8	8	5	3	12	6	7	9	8	21	0	0	0	0	0	0	0	0	0	0	0	0	0	0	0	0	0	0	0	0	0	0	0	0	k__Bacteria;p__Firmicutes;c__Clostridia;o__Oscillospirales;f__Oscillospiraceae;g__Oscillibacter;s__
OTU_1894	0	16	13	10	0	0	2	2	0	0	0	0	0	0	0	0	0	0	0	0	0	0	0	0	0	1	2	0	0	7	9	0	2	0	1	0	0	0	0	4	0	0	0	0	0	0	0	0	k__Bacteria;p__Firmicutes;c__Clostridia;o__Oscillospirales;f__Oscillospiraceae;g__NK4A214_group;s__
OTU_1895	0	0	0	0	0	0	0	0	0	0	0	0	7	2	3	2	10	2	0	3	10	2	2	0	0	0	0	0	0	0	0	0	0	0	0	0	0	0	0	0	0	0	0	0	0	0	0	0	k__Bacteria;p__Spirochaetota;c__Spirochaetia;o__Spirochaetales;f__Spirochaetaceae;g__Treponema;s__
OTU_1896	4	2	9	3	5	26	29	3	2	7	3	8	0	0	0	0	0	0	0	0	0	0	0	0	0	0	0	0	0	0	0	0	0	0	0	0	0	0	0	0	0	0	0	0	0	0	0	0	k__Bacteria;p__Bacteroidota;c__Bacteroidia;o__Bacteroidales;f__Prevotellaceae;g__Prevotellaceae_UCG-003;s__
[truncated: 4,067 more rows]
